# Supplementary material for: WGCNA Co-Expression Network Analysis Reveals ILF3-AS1 Functions as a CeRNA to Regulate PTBP1 Expression by Sponging miR-29a in Gastric Cancer
Source: Front Genet. 2020 Feb 14;11:39. doi: 10.3389/fgene.2020.00039 (PMC7033569; doi:10.3389/fgene.2020.00039)
Supplement: Supplementary Table 1 — REGRNA analysis, Starbase analysis, miR-29a targets analysis and ILF3-AS1 co-expression information. [file Table_1.xlsx]

## Sheet: ILF3-AS1 co-expression
Correlated Gene	Cytoband	Spearman's Correlation	p-Value	q-Value
FLJ37453	1p36.21	0.608292	2.33855e-43	4.73041e-39
URB1-AS1	21q22.11	0.559294	1.58583e-35	1.60391e-31
EXOC3-AS1	5p15.33	0.540932	6.5004e-33	4.38301e-29
GABPB1-IT1	15q21.2	0.533152	7.4528e-32	3.65446e-28
MAN1B1-DT	9q34.3	0.53253	9.03318e-32	3.65446e-28
C11ORF71	11q23.2	0.517298	8.87066e-30	2.94519e-26
LINC01144	1p34.1	0.516825	1.0192e-29	2.94519e-26
C6ORF226	6p21.1	0.512236	3.87294e-29	9.79274e-26
FGFBP3	10q23.32	0.500087	1.20588e-27	2.71027e-24
ARIH2OS	3p21.31	0.489889	1.9472e-26	3.9388e-23
GABPB1-AS1	15q21.2	0.489129	2.38681e-26	4.38913e-23
GTSE1-DT	22q13.31	0.484409	8.35697e-26	1.40871e-22
ASH1L-AS1	1q22	0.483931	9.47595e-26	1.47446e-22
PRORSD1P	2p16.1	0.478634	3.7713e-25	5.44899e-22
LOC100272217	9q34.11	0.47378	1.30916e-24	1.76544e-21
LINC00938	12q12	0.46182	2.58592e-23	3.26924e-20
LOH12CR2	12p13.2	0.44542	1.2828e-21	1.52638e-18
C19ORF73	19q13.33	0.443926	1.81192e-21	2.00572e-18
LOC401052	3p25.3	0.443757	1.88395e-21	2.00572e-18
LINC01003	7q36.1	0.442708	2.39779e-21	2.42513e-18
LINC00653	20p11.23	0.441458	3.19352e-21	3.07612e-18
SLC25A5-AS1	Xq24	0.439285	5.2396e-21	4.81757e-18
LOC100270746	6p22.2	0.439003	5.58558e-21	4.9124e-18
THAP7-AS1	22q11.21	0.43837	6.44639e-21	5.43323e-18
CEP83-DT	12q22	0.432711	2.29287e-20	1.85521e-17
PAXIP1-AS1	7q36.2	0.432449	2.43063e-20	1.89103e-17
LIN7B	19q13.33	0.431131	3.25422e-20	2.43801e-17
CCDC130	19p13.13	0.427632	7.01864e-20	5.07046e-17
ATP2B1-AS1	12q21.33	0.426677	8.64396e-20	6.02931e-17
A2M-AS1	12p13.31	0.426278	9.42844e-20	6.35728e-17
DNM1P35	15q24.2	0.420759	3.09658e-19	2.02057e-16
LINC00899	22q13.31	0.419953	3.67671e-19	2.32414e-16
TIGD1	2q37.1	0.417812	5.79025e-19	3.54925e-16
CDPF1	22q13.31	0.413638	1.39065e-18	8.27353e-16
C2ORF68	2p11.2	0.413375	1.46906e-18	8.49034e-16
KMT2E-AS1	7q22.3	0.41127	2.27389e-18	1.27767e-15
DPM3	1q22	0.410434	2.70207e-18	1.47723e-15
LINC00910	17q21.31	0.407349	5.08862e-18	2.69707e-15
NAA80	3p21.31	0.407243	5.2e-18	2.69707e-15
NUDT7	16q23.1	0.405583	7.28912e-18	3.68611e-15
PROCA1	17q11.2	0.402644	1.31939e-17	6.50944e-15
ZEB1-AS1	10p11.22	0.39981	2.32471e-17	1.11962e-14
ZNF358	19p13.2	0.398977	2.74319e-17	1.29045e-14
MAP1LC3A	20q11.22	0.398735	2.87841e-17	1.32328e-14
VMAC	19p13.3	0.395672	5.26637e-17	2.36729e-14
DICER1-AS1	14q32.13	0.39472	6.34531e-17	2.79028e-14
OXLD1	17q25.3	0.393375	8.24922e-17	3.55032e-14
EID2B	19q13.2	0.391804	1.11917e-16	4.67207e-14
RP9P	7p14.3	0.391746	1.13176e-16	4.67207e-14
HSD11B1L	19p13.3	0.39149	1.18936e-16	4.81167e-14
ARHGAP5-AS1	14q12	0.390565	1.42206e-16	5.6403e-14
PLEKHB2	2q21.1	-0.389287	1.81843e-16	7.07368e-14
C8ORF44	8q13.1	0.388437	2.14034e-16	8.16883e-14
LINC02447	4p16.1	0.387263	2.67818e-16	1.00323e-13
WDR88	19q13.11	0.386401	3.15567e-16	1.1606e-13
ACVR2B-AS1	3p22.2	0.385526	3.72606e-16	1.3459e-13
C1ORF56	1q21.3	0.385017	4.10313e-16	1.45611e-13
LEKR1	3q25.31	0.382124	7.07349e-16	2.46694e-13
EGFL8	6p21.32	0.381709	7.64533e-16	2.62118e-13
SNORD17	20p11.23	0.3812	8.40892e-16	2.83493e-13
FMC1	7q34	0.380787	9.08295e-16	2.97631e-13
GPS2	17p13.1	0.380763	9.12256e-16	2.97631e-13
TTC28-AS1	22q12.1	0.380411	9.74117e-16	3.12769e-13
SCYL2	12q23.1	-0.379158	1.22965e-15	3.88645e-13
DNAJC30	7q11.23	0.378856	1.30041e-15	4.04686e-13
AKAP8L	19p13.12	0.377833	1.57126e-15	4.81568e-13
LOC143666	11p15.5	0.377179	1.77262e-15	5.28576e-13
SPOP	17q21.33	0.377166	1.7769e-15	5.28576e-13
DIAPH1	5q31.3	-0.376697	1.93693e-15	5.67828e-13
ERLIN1	10q24.31	-0.376441	2.03032e-15	5.86704e-13
SCARNA10	12p13.31	0.376275	2.09315e-15	5.96341e-13
RP9	7p14.3	0.375922	2.23329e-15	6.27431e-13
BORCS8	19p13.11	0.375748	2.30544e-15	6.38829e-13
ATP2A2	12q24.11	-0.372532	4.14313e-15	1.13253e-12
ZNF252P-AS1	8q24.3	0.372348	4.2832e-15	1.15521e-12
ARRDC1-AS1	9q34.3	0.372166	4.42698e-15	1.17828e-12
NCBP2AS2	3q29	0.371939	4.61288e-15	1.21181e-12
YPEL3	16p11.2	0.371848	4.68899e-15	1.21601e-12
LINC00663	19p13.11	0.371042	5.42384e-15	1.38878e-12
EID2	19q13.2	0.370393	6.09587e-15	1.54134e-12
TCTE3	6q27	0.370183	6.33149e-15	1.58115e-12
FAM200B	4p15.32	0.369943	6.61004e-15	1.63058e-12
H2AFJ	12p12.3	0.369339	7.3666e-15	1.79532e-12
MAMSTR	19q13.33	0.368793	8.12401e-15	1.95634e-12
COA5	2q11.2	0.368294	8.88087e-15	2.11344e-12
RNF19B	1p35.1	-0.367255	1.0688e-14	2.51391e-12
AAMDC	11q14.1	0.366644	1.19142e-14	2.77012e-12
REX1BD	19p13.11	0.366447	1.23395e-14	2.83641e-12
INAFM1	19q13.32	0.366133	1.30454e-14	2.96497e-12
CYFIP1	15q11.2	-0.364686	1.68492e-14	3.78695e-12
MAGI2	7q21.11	0.363638	2.02631e-14	4.50419e-12
ZNF691	1p34.2	0.362056	2.67361e-14	5.87844e-12
LOC100128288	17p13.1	0.36152	2.93584e-14	6.38562e-12
ZNF436-AS1	1p36.12	0.361412	2.9919e-14	6.39559e-12
TMEM178A	2p22.1	0.361389	3.00366e-14	6.39559e-12
FGF7P3	9p12	0.36102	3.20323e-14	6.74948e-12
DLGAP1-AS1	18p11.31	0.359944	3.8616e-14	8.05284e-12
LINC02731	11q25	0.359626	4.08047e-14	8.42242e-12
ERO1A	14q22.1	-0.359556	4.13063e-14	8.43984e-12
CBY1	22q13.1	0.359473	4.19015e-14	8.47529e-12
SMDT1	22q13.2	0.359416	4.23178e-14	8.47529e-12
SPTLC2	14q24.3	-0.359089	4.47845e-14	8.88138e-12
LENG1	19q13.42	0.358852	4.66594e-14	9.16336e-12
LRRC23	12p13.31	0.357145	6.26051e-14	1.21767e-11
ABHD16B	20q13.33	0.356384	7.13347e-14	1.37425e-11
MAGEF1	3q27.1	0.355608	8.14635e-14	1.55457e-11
GKAP1	9q21.32	0.355457	8.35885e-14	1.58021e-11
UBXN1	11q12.3	0.355042	8.97302e-14	1.68061e-11
USE1	19p13.11	0.354565	9.73287e-14	1.80621e-11
PGK1	Xq21.1	-0.353757	1.11646e-13	2.05306e-11
MORC2-AS1	22q12.2	0.353577	1.15124e-13	2.09795e-11
SGF29	16p11.2	0.353251	1.21646e-13	2.19701e-11
CAND1	12q14.3-q15	-0.353098	1.24842e-13	2.23478e-11
SEC24A	5q31.1	-0.352916	1.28751e-13	2.28455e-11
STT3B	3p23	-0.352582	1.3624e-13	2.3964e-11
VAMP2	17p13.1	0.352192	1.45517e-13	2.53752e-11
GNRHR2	1q21.1	0.351924	1.52234e-13	2.63195e-11
NAT14	19q13.42	0.351788	1.5578e-13	2.67043e-11
ZNF688	16p11.2	0.351363	1.67326e-13	2.84426e-11
MPHOSPH8	13q12.11	0.350436	1.95531e-13	3.27216e-11
ABHD8	19p13.11	0.35043	1.95734e-13	3.27216e-11
CABP7	22q12.2	0.349167	2.41809e-13	4.00928e-11
FDX2	19p13.2	0.34907	2.45773e-13	4.04187e-11
LRRC29	16q22.1	0.349019	2.47862e-13	4.04335e-11
SMIM10	Xq26.3	0.348813	2.56537e-13	4.15138e-11
TCTA	3p21.31	0.348743	2.59542e-13	4.16668e-11
SCAND1	20q11.23	0.348574	2.66938e-13	4.25167e-11
FAM104B	Xp11.21	0.348286	2.80059e-13	4.42581e-11
ZMAT5	22q12.2	0.348026	2.92452e-13	4.58583e-11
CCDC159	19p13.2	0.347202	3.35359e-13	5.21819e-11
ZRSR2	Xp22.2	0.347074	3.425e-13	5.28862e-11
ASB16	17q21.31	0.346928	3.5092e-13	5.37758e-11
ZNF580	19q13.42	0.346436	3.807e-13	5.79008e-11
LRRC10B	11q12.2	0.345875	4.17671e-13	6.30496e-11
DIPK1B	9q34.3	0.345506	4.4389e-13	6.65111e-11
IPMK	10q21.1	-0.345201	4.66729e-13	6.9419e-11
PDZD8	10q25.3-q26.11	-0.344962	4.85459e-13	7.16778e-11
SNHG20	17q25.2	0.344868	4.93025e-13	7.22674e-11
C2ORF81	2p13.1	0.344331	5.38521e-13	7.83684e-11
TTC25	17q21.2	0.343252	6.42564e-13	9.28413e-11
XPNPEP1	10q25.1	-0.342976	6.72243e-13	9.64407e-11
UHMK1	1q23.3	-0.342419	7.36174e-13	1.04869e-10
KAT8	16p11.2	0.341498	8.5525e-13	1.20979e-10
FAT1	4q35.2	-0.341393	8.70001e-13	1.22211e-10
KIF2A	5q12.1	-0.341343	8.77075e-13	1.22355e-10
WBP1	2p13.1	0.34102	9.24282e-13	1.28057e-10
THUMPD3-AS1	3p25.3	0.340788	9.59715e-13	1.32062e-10
ANKS3	16p13.3	0.340698	9.73759e-13	1.33089e-10
TIPARP-AS1	3q25.31	0.340364	1.02797e-12	1.39556e-10
AS3MT	10q24.32	0.340228	1.05072e-12	1.41694e-10
LINC00476	9q22.32	0.340066	1.07867e-12	1.44499e-10
ST7-AS1	7q31.2	0.339282	1.22425e-12	1.62922e-10
ZBED8	5q33.3	0.338656	1.35393e-12	1.79002e-10
RTL8A	Xq26.3	0.338422	1.40599e-12	1.84677e-10
MAN2A1	5q21.3	-0.337819	1.54877e-12	2.0212e-10
IDE	10q23.33	-0.337729	1.57128e-12	2.03186e-10
SLC24A5	15q21.1	0.337706	1.57703e-12	2.03186e-10
CLCN3	4q33	-0.337278	1.6891e-12	2.16248e-10
RTL8C	Xq26.3	0.337128	1.73001e-12	2.20092e-10
SCARNA7	3q25.33	0.336219	2.0003e-12	2.52888e-10
PPP1R14A	19q13.2	0.336011	2.06767e-12	2.59781e-10
CAPRIN1	11p13	-0.33591	2.10133e-12	2.62381e-10
SLC9A7	Xp11.3|Xp11.3	-0.335809	2.13531e-12	2.64988e-10
SSBP3	1p32.3	0.335253	2.33272e-12	2.87721e-10
SPTY2D1	11p15.1	-0.334524	2.6188e-12	3.21049e-10
MPL	1p34.2	0.334186	2.76269e-12	3.36649e-10
AARSD1	17q21.31	0.33374	2.9646e-12	3.59089e-10
ACBD4	17q21.31	0.333485	3.08618e-12	3.69432e-10
WDR83	19p13.13	0.333484	3.08651e-12	3.69432e-10
RING1	6p21.32	0.333299	3.17828e-12	3.78179e-10
FAM228B	2p23.3	0.33309	3.2847e-12	3.88555e-10
C1ORF229	1q44	0.332921	3.37304e-12	3.96685e-10
TTC32	2p24.1	0.332863	3.40429e-12	3.98047e-10
CDKN1C	11p15.4	0.332762	3.45881e-12	4.02097e-10
SNHG9	16p13.3	0.332596	3.55011e-12	4.10352e-10
RAB2B	14q11.2	0.332474	3.61913e-12	4.15953e-10
DIP2B	12q13.12	-0.332318	3.70878e-12	4.23848e-10
CROCCP3	1p36.13	0.331646	4.12136e-12	4.68353e-10
C22ORF39	22q11.21	0.331564	4.17473e-12	4.71768e-10
SMIM4	3p21.1	0.331384	4.29415e-12	4.82567e-10
DNAJB7	22q13.2	0.331205	4.41625e-12	4.93546e-10
ZNF674-AS1	Xp11.3	0.330813	4.69562e-12	5.21885e-10
CIDECP1	3p25.3	0.330078	5.26684e-12	5.82173e-10
ZNF800	7q31.33	-0.32985	5.45706e-12	5.97002e-10
GPR146	7p22.3	0.329833	5.47149e-12	5.97002e-10
KIF6	6p21.2	0.329812	5.48954e-12	5.97002e-10
FBXL22	15q22.31	0.329604	5.67001e-12	6.13331e-10
CD27-AS1	12p13.31	0.329549	5.7189e-12	6.15329e-10
C11ORF68	11q13.1	0.32934	5.90819e-12	6.30089e-10
RND2	17q21.31	0.329329	5.91838e-12	6.30089e-10
KRBA2	17p13.1	0.329257	5.98439e-12	6.32145e-10
SMIM26	20p11.23	0.32924	6.00019e-12	6.32145e-10
PPOX	1q23.3	0.328987	6.24154e-12	6.54166e-10
TUBG2	17q21.2	0.328465	6.76763e-12	7.05648e-10
RNASEH2C	11q13.1	0.328151	7.10452e-12	7.36975e-10
TTC14	3q26.33	0.327893	7.39451e-12	7.63144e-10
TAPT1-AS1	4p15.32	0.327649	7.6779e-12	7.88369e-10
ANKRD36BP1	1q24.2	-0.327549	7.79813e-12	7.96669e-10
COMMD6	13q22.2	0.327133	8.31553e-12	8.45259e-10
APAF1	12q23.1	-0.326021	9.86776e-12	9.98025e-10
A1BG	19q13.43	0.325873	1.00942e-11	1.01585e-09
FAM41C	1p36.33	0.325334	1.09642e-11	1.09794e-09
SYN1	Xp11.3-p11.23	0.325257	1.10948e-11	1.10554e-09
DYNLRB1	20q11.22	0.325131	1.13108e-11	1.12154e-09
EMILIN3	20q12	0.324538	1.23829e-11	1.22186e-09
DENND1B	1q31.3	-0.324279	1.28839e-11	1.26512e-09
G3BP1	5q33.1	-0.324153	1.31335e-11	1.2834e-09
SCNM1	1q21.3	0.324033	1.33767e-11	1.30088e-09
WDR5B	3q21.1	0.323805	1.38492e-11	1.33989e-09
ADAM10	15q21.3	-0.323776	1.39103e-11	1.33989e-09
CWF19L2	11q22.3	0.323336	1.48739e-11	1.42592e-09
DUSP28	2q37.3	0.323114	1.5384e-11	1.45903e-09
ARNTL2	12p11.23	-0.323092	1.54363e-11	1.45903e-09
ATP1B2	17p13.1	0.323091	1.54387e-11	1.45903e-09
C10ORF12	10q24.1	-0.323061	1.55077e-11	1.45903e-09
FAM210B	20q13.2	0.322604	1.66218e-11	1.5566e-09
RPL23AP32	2p16.2	0.322232	1.75867e-11	1.63937e-09
MOB2	11p15.5	0.322082	1.79905e-11	1.66932e-09
COX20	1q44	0.321951	1.8353e-11	1.69518e-09
MOB1A	2p13.1	-0.321816	1.87306e-11	1.7222e-09
TRIM45	1p13.1	0.321375	2.00221e-11	1.83261e-09
LOC100132215	2p15	0.321025	2.11071e-11	1.92322e-09
DLGAP3	1p34.3	0.320959	2.13184e-11	1.93376e-09
KRI1	19p13.2	0.320411	2.31506e-11	2.09058e-09
SEMA6C	1q21.3	0.320169	2.40097e-11	2.15852e-09
MTERF2	12q23.3	0.320091	2.42949e-11	2.1745e-09
HSPA4	5q31.1	-0.319879	2.50793e-11	2.23482e-09
ZNF554	19p13.3	0.319819	2.5308e-11	2.24531e-09
UBE3C	7q36.3	-0.319709	2.57285e-11	2.27265e-09
C7ORF25	7p14.1	0.319679	2.58435e-11	2.27288e-09
KRT222	17q21.2	0.319486	2.66045e-11	2.32968e-09
C9ORF24	9p13.3	0.31942	2.68693e-11	2.34272e-09
FAM229B	6q21	0.31935	2.71488e-11	2.35693e-09
HACD2	3q21.1	-0.31881	2.94369e-11	2.54465e-09
FAHD2CP	2q11.2	0.318758	2.96676e-11	2.55369e-09
ZCRB1	12q12	0.318671	3.00544e-11	2.57602e-09
EFHD1	2q37.1	0.318406	3.12672e-11	2.66867e-09
PRR3	6p21.33	0.317901	3.37152e-11	2.86551e-09
FAM83B	6p12.1	-0.317767	3.4396e-11	2.90131e-09
PIN4	Xq13.1	0.31776	3.4433e-11	2.90131e-09
LINC00339	1p36.12	0.317734	3.45668e-11	2.90131e-09
CENPT	16q22.1	0.317519	3.56926e-11	2.98343e-09
PJVK	2q31.2	0.317377	3.64529e-11	3.03444e-09
PRRT3	3p25.3	0.31701	3.84947e-11	3.19127e-09
PLAC9	10q22.3	0.316686	4.03941e-11	3.33507e-09
RNF5	6p21.32	0.316608	4.08668e-11	3.36038e-09
ZNF34	8q24.3	0.316416	4.20423e-11	3.43728e-09
TMED5	1p22.1	-0.3164	4.21419e-11	3.43728e-09
HOXA4	7p15.2	0.316206	4.33725e-11	3.51058e-09
TOMM7	7p15.3	0.316204	4.33876e-11	3.51058e-09
PURA	5q31.3	0.316176	4.3566e-11	3.51097e-09
EPM2AIP1	3p22.2	0.31612	4.39276e-11	3.52606e-09
TCEAL3	Xq22.2	0.315912	4.53053e-11	3.62227e-09
RAMP2	17q21.2	0.315859	4.566e-11	3.63626e-09
SYP	Xp11.23	0.315793	4.61056e-11	3.65735e-09
C11ORF74	11p12	0.315647	4.71168e-11	3.72297e-09
TBC1D17	19q13.33	0.315572	4.76376e-11	3.73883e-09
FAM45BP	Xq26.1	-0.315565	4.76873e-11	3.73883e-09
PTBP2	1p21.3	0.315446	4.85322e-11	3.79038e-09
SFT2D3	2q14.3	0.315321	4.94394e-11	3.84639e-09
ZNF154	19q13.43	0.315043	5.15118e-11	3.99226e-09
LINC00115	1p36.33	0.315011	5.17516e-11	3.99554e-09
ZDHHC5	11q12.1	-0.314965	5.21012e-11	4.00724e-09
ROM1	11q12.3	0.314719	5.40272e-11	4.13963e-09
USP27X	Xp11.23	0.314433	5.635e-11	4.30132e-09
SLC30A1	1q32.3	-0.314318	5.7313e-11	4.35837e-09
LOC100134368	16p13.3	0.313676	6.29835e-11	4.76921e-09
POLR3GL	1q21.1	0.313654	6.31871e-11	4.76921e-09
HMGXB3	5q32	-0.313626	6.34491e-11	4.77118e-09
TPTEP2	22q13.1	0.313575	6.39244e-11	4.78227e-09
ZNF19	16q22.2	0.313559	6.40693e-11	4.78227e-09
SH3BGR	21q22.2	0.313442	6.51805e-11	4.84732e-09
GPR62	3p21.2	0.313189	6.76441e-11	4.99302e-09
JPH3	16q24.2	0.31318	6.77324e-11	4.99302e-09
SYCE1L	16q23.1	0.313165	6.78802e-11	4.99302e-09
ALAS1	3p21.2	-0.31309	6.86268e-11	5.02965e-09
RBM20	10q25.2	0.313041	6.9126e-11	5.04794e-09
NOP14-AS1	4p16.3	0.312916	7.03964e-11	5.08205e-09
LRRC8B	1p22.2	-0.31291	7.04621e-11	5.08205e-09
SPSB3	16p13.3	0.312903	7.05348e-11	5.08205e-09
UBE2Q2P1	15q25.2	0.312897	7.0598e-11	5.08205e-09
SWSAP1	19p13.2	0.312322	7.67849e-11	5.50782e-09
FRK	6q22.1	-0.312184	7.83453e-11	5.59989e-09
WASH3P	15q26.3	0.312026	8.01718e-11	5.70559e-09
CLDND2	19q13.41	0.312008	8.03882e-11	5.70559e-09
C22ORF46	22q13.2	0.311884	8.18493e-11	5.77545e-09
NEURL2	20q13.12	0.311876	8.19435e-11	5.77545e-09
CCS	11q13.2	0.311769	8.32387e-11	5.83326e-09
LIN37	19q13.12	0.31176	8.33406e-11	5.83326e-09
ASB16-AS1	17q21.31	0.311695	8.4131e-11	5.86828e-09
CIR1	2q31.1	0.311605	8.52471e-11	5.9257e-09
ATP6V1G2	6p21.33	0.311576	8.56104e-11	5.93057e-09
PNISR	6q16.2	0.311503	8.65233e-11	5.97336e-09
H1FX-AS1	3q21.3	0.311407	8.77409e-11	6.03681e-09
LUC7L3	17q21.33	0.311161	9.09317e-11	6.23514e-09
EID1	15q21.1	0.311085	9.19491e-11	6.26459e-09
GPANK1	6p21.33	0.311082	9.19805e-11	6.26459e-09
TSPYL4	6q22.1	0.310939	9.39097e-11	6.37451e-09
ZNF446	19q13.43	0.310915	9.424e-11	6.37554e-09
RPP21	6p22.1	0.310758	9.64195e-11	6.50124e-09
TMEM91	19q13.2	0.310583	9.8891e-11	6.64573e-09
HIST1H4J	6p22.1	0.310504	1.00035e-10	6.70036e-09
METTL18	1q24.2	0.310435	1.01042e-10	6.74547e-09
USP38	4q31.21	-0.31015	1.053e-10	6.98927e-09
FAM118A	22q13.31	0.310144	1.05385e-10	6.98927e-09
LINC01278	Xq11.1	0.309927	1.08752e-10	7.18898e-09
ZNF32	10q11.21	0.309687	1.12597e-10	7.4189e-09
PPP1R3E	14q11.2	0.309605	1.13943e-10	7.48327e-09
GLI4	8q24.3	0.30943	1.16863e-10	7.62679e-09
MPLKIP	7p14.1	0.309409	1.17212e-10	7.62679e-09
MC1R	16q24.3	0.309371	1.1785e-10	7.62679e-09
ZC3H13	13q14.13	0.309361	1.18021e-10	7.62679e-09
CNFN	19q13.2	0.309354	1.18144e-10	7.62679e-09
PAFAH1B2	11q23.3	-0.30934	1.18391e-10	7.62679e-09
LYSMD4	15q26.3	0.309292	1.19206e-10	7.6549e-09
NENF	1q32.3	0.309001	1.24316e-10	7.90721e-09
SGPP2	2q36.1	-0.308997	1.24394e-10	7.90721e-09
FLRT1	11q13.1	0.308996	1.24404e-10	7.90721e-09
WDFY1	2q36.1	-0.30898	1.24698e-10	7.90721e-09
CDIPT	16p11.2	0.308771	1.28512e-10	8.12336e-09
AMZ2P1	17q24.1	0.308749	1.2891e-10	8.12336e-09
GAP43	3q13.31	0.308661	1.30567e-10	8.20217e-09
TCEAL4	Xq22.2	0.308566	1.32356e-10	8.28882e-09
SLC25A35	17p13.1	0.308377	1.36002e-10	8.4909e-09
NUP205	7q33	-0.308315	1.37226e-10	8.53954e-09
KCNIP3	2q11.1	0.308295	1.37626e-10	8.53954e-09
RAB11B	19p13.2	0.308269	1.3813e-10	8.54464e-09
C17ORF82	17q23.2	0.307942	1.44779e-10	8.92863e-09
TAF3	10p14	0.307789	1.47991e-10	9.09896e-09
SYF2	1p36.11	0.307747	1.48881e-10	9.12597e-09
THAP8	19q13.12	0.307605	1.51957e-10	9.28637e-09
LSP1P4	2p11.2	0.307397	1.56561e-10	9.5389e-09
SNAI3-AS1	16q24.2	0.307173	1.61665e-10	9.81779e-09
ERICH6	3q25.1	0.307154	1.62109e-10	9.81779e-09
KRTCAP2	1q22	0.307123	1.62824e-10	9.83163e-09
TRIP12	2q36.3	-0.307015	1.65351e-10	9.95453e-09
PBXIP1	1q21.3	0.306749	1.71762e-10	1.03098e-08
NUP98	11p15.4	-0.306562	1.76415e-10	1.05577e-08
CST3	20p11.21	0.306538	1.77038e-10	1.05638e-08
MMP24	20q11.22	0.306477	1.78564e-10	1.06235e-08
PCP4	21q22.2	0.306366	1.81416e-10	1.07615e-08
LIMA1	12q13.12	-0.306266	1.84026e-10	1.08844e-08
PKIG	20q13.12	0.306147	1.87191e-10	1.10128e-08
TPT1-AS1	13q14.13	0.306143	1.87285e-10	1.10128e-08
COX7A1	19q13.12	0.306078	1.89042e-10	1.10839e-08
NFKB1	4q24	-0.305842	1.95492e-10	1.14289e-08
SERTAD4-AS1	1q32.2	0.305449	2.06742e-10	1.20518e-08
LOC145783	15q21.3	0.305387	2.08592e-10	1.21247e-08
CNOT9	2q35	-0.304864	2.24661e-10	1.30213e-08
ZNF414	19p13.2	0.304815	2.26229e-10	1.30748e-08
RPRM	2q23.3	0.304759	2.2806e-10	1.3143e-08
TCF7L1	2p11.2	0.304574	2.341e-10	1.34528e-08
AREL1	14q24.3	-0.304408	2.39698e-10	1.37354e-08
ZNF846	19p13.2	0.304296	2.43502e-10	1.3914e-08
DR1	1p22.1	-0.304175	2.47712e-10	1.41147e-08
C1GALT1C1L	2p21	0.304114	2.49872e-10	1.41978e-08
CIRBP	19p13.3	0.303984	2.54513e-10	1.4421e-08
SELENOM	22q12.2	0.303407	2.76129e-10	1.56021e-08
MRPS21	1q21.2	0.303371	2.7754e-10	1.56381e-08
GDF9	5q31.1	0.303003	2.92326e-10	1.6398e-08
SNORA7B	3q21.3	0.302995	2.92647e-10	1.6398e-08
ARL5B	10p12.31	-0.302762	3.02425e-10	1.6899e-08
ZNF785	16p11.2	0.302724	3.04045e-10	1.69428e-08
TMEM184C	4q31.23	-0.302704	3.04901e-10	1.69438e-08
VPS72	1q21.3	0.302524	3.12708e-10	1.733e-08
DLG5-AS1	10q22.3	0.302416	3.17492e-10	1.74744e-08
HIST4H4	12p12.3	0.302409	3.17822e-10	1.74744e-08
EIF5B	2q11.2	0.302407	3.17905e-10	1.74744e-08
POLR2J4	7p13	0.302382	3.19033e-10	1.74889e-08
DNAJC4	11q13.1	0.302352	3.20399e-10	1.75163e-08
IGSF5	21q22.2	0.302103	3.31797e-10	1.80906e-08
LINC00957	7p13	0.301969	3.38085e-10	1.83838e-08
YPEL1	22q11.21-q11.22	0.301742	3.49026e-10	1.89279e-08
CCDC84	11q23.3	0.301582	3.56929e-10	1.93047e-08
GRIA2	4q32.1	0.301543	3.58912e-10	1.93588e-08
NRG2	5q31.2	0.301524	3.59843e-10	1.93588e-08
DCAF8	1q23.2	0.301503	3.60924e-10	1.93654e-08
ANAPC16	10q22.1	0.301256	3.73618e-10	1.99935e-08
LINC00310	21q22.11	0.301019	3.86203e-10	2.06125e-08
NSMCE3	15q13.1	0.300836	3.9625e-10	2.1093e-08
TM9SF2	13q32.3	-0.300785	3.99086e-10	2.11882e-08
VXN	8q13.1	0.30048	4.16458e-10	2.20526e-08
SFT2D2	1q24.2	-0.300301	4.26999e-10	2.25518e-08
SNHG10	14q32.13	0.300206	4.32686e-10	2.27926e-08
USP21	1q23.3	0.299877	4.52989e-10	2.38002e-08
HIST2H4A	1q21.2	0.299736	4.6195e-10	2.42081e-08
SYNC	1p35.1	0.299645	4.67859e-10	2.44544e-08
ZDHHC20	13q12.11	-0.299356	4.86995e-10	2.5389e-08
TNPO1	5q13.2	-0.298739	5.30596e-10	2.75722e-08
MDP1	14q12	0.298725	5.31598e-10	2.75722e-08
EHF	11p13	-0.29862	5.39425e-10	2.79066e-08
BRSK1	19q13.42	0.298249	5.67869e-10	2.93032e-08
KTN1-AS1	14q22.3	0.29791	5.95071e-10	3.06287e-08
HIRIP3	16p11.2	0.297746	6.08754e-10	3.12535e-08
RRNAD1	1q23.1	0.297686	6.138e-10	3.14328e-08
FGF13	Xq26.3-q27.1	0.297429	6.35983e-10	3.24865e-08
FAM83G	17p11.2	-0.297383	6.40017e-10	3.26102e-08
RAB13	1q21.3	0.297196	6.56707e-10	3.33765e-08
CUTA	6p21.32	0.297063	6.68835e-10	3.39078e-08
LARS2	3p21.31	-0.296855	6.88272e-10	3.48059e-08
CSNK1E	22q13.1	0.296717	7.01469e-10	3.53848e-08
BCL7C	16p11.2	0.296373	7.35445e-10	3.70064e-08
POLR3A	10q22.3	-0.296303	7.42552e-10	3.72713e-08
FRRS1	1p21.2	-0.296281	7.44868e-10	3.7295e-08
SMIM11A	21q22.11-q22.12	0.296249	7.48087e-10	3.73637e-08
TCEA2	20q13.33	0.295897	7.85157e-10	3.91186e-08
INO80B	2p13.1	0.295518	8.26952e-10	4.10997e-08
UBE2Z	17q21.32	-0.295497	8.29389e-10	4.11198e-08
LINC00889	Xq26.3	0.295368	8.44098e-10	4.17467e-08
ZNF444	19q13.43	0.295312	8.50682e-10	4.19698e-08
ANKRD49	11q21	0.295219	8.61517e-10	4.24009e-08
FLYWCH2	16p13.3	0.295127	8.72426e-10	4.28336e-08
CDKN2D	19p13.2	0.295104	8.75215e-10	4.28664e-08
C17ORF100	17p13.1	0.295015	8.85865e-10	4.32833e-08
MRPL57	13q12.11	0.294859	9.04968e-10	4.41101e-08
FBXL19-AS1	16p11.2	0.294689	9.26189e-10	4.50359e-08
F2RL1	5q13.3	-0.294652	9.30977e-10	4.51602e-08
SLC25A40	7q21.12	-0.294532	9.46244e-10	4.57046e-08
SCAND2P	15q25.2	0.294526	9.47046e-10	4.57046e-08
BOLA1	1q21.2	0.294511	9.48979e-10	4.57046e-08
CLDN11	3q26.2	0.294424	9.60323e-10	4.6111e-08
NDC1	1p32.3	-0.294412	9.61975e-10	4.6111e-08
HRC	19q13.33	0.294391	9.64698e-10	4.61322e-08
FNDC5	1p35.1	0.294365	9.68113e-10	4.61863e-08
TTLL9	20q11.21	0.294239	9.84937e-10	4.68784e-08
MAGEE1	Xq13.3	0.294013	1.01562e-09	4.82251e-08
COX4I2	20q11.21	0.293782	1.04804e-09	4.96482e-08
STRIP2	7q32.1	-0.293718	1.05729e-09	4.99691e-08
LTBP3	11q13.1	0.293689	1.06137e-09	5.00453e-08
NAA50	3q13.31	-0.293311	1.11743e-09	5.25659e-08
UBA6	4q13.2	-0.293284	1.12144e-09	5.2632e-08
NBR2	17q21.31	0.293137	1.14402e-09	5.35677e-08
SPACA6	19q13.41	0.293082	1.15268e-09	5.38485e-08
CLK2	1q22	0.292768	1.2028e-09	5.60606e-08
GPD2	2q24.1	-0.2926	1.23053e-09	5.72208e-08
ZSWIM7	17p12	0.292576	1.23445e-09	5.72716e-08
THAP7	22q11.21	0.292458	1.25433e-09	5.80608e-08
THYN1	11q25	0.292365	1.27024e-09	5.86632e-08
TBCB	19q13.12	0.2922	1.29885e-09	5.98479e-08
SLFNL1	1p34.2	0.292025	1.33002e-09	6.11266e-08
TRIM52	5q35.3	0.29201	1.33265e-09	6.11266e-08
NDUFB7	19p13.12	0.29197	1.33998e-09	6.1267e-08
C21ORF62	21q22.11	0.29196	1.34177e-09	6.1267e-08
SCARNA5	2q37.1	0.291854	1.3611e-09	6.20096e-08
PPIL6	6q21	0.291815	1.36829e-09	6.21971e-08
RAD51C	17q22	0.291632	1.4025e-09	6.36093e-08
TMEM88	17p13.1	0.291545	1.41895e-09	6.42115e-08
HOXA2	7p15.2	0.291395	1.44796e-09	6.53075e-08
HK2	2p12	-0.291387	1.44963e-09	6.53075e-08
PLCD4	2q35	0.291352	1.45633e-09	6.54638e-08
LINC02210	17q21.31	0.291303	1.46607e-09	6.57551e-08
MLLT11	1q21.3	0.291235	1.47951e-09	6.62113e-08
CNNM4	2q11.2	-0.291195	1.48763e-09	6.64276e-08
MBNL3	Xq26.2	-0.291087	1.50934e-09	6.72487e-08
ANKRD65	1p36.33	0.291047	1.51751e-09	6.74643e-08
HSFX2	Xq28	0.290998	1.52745e-09	6.77573e-08
MARK1	1q41	0.290877	1.5525e-09	6.8703e-08
SHLD1	20p12.3	0.290863	1.55557e-09	6.8703e-08
VPS45	1q21.2	0.290814	1.56581e-09	6.90046e-08
SLC7A5P2	16p12.2	0.290792	1.57051e-09	6.90616e-08
NPIPB3	16p12.2	0.290734	1.58279e-09	6.94505e-08
PHLDB3	19q13.31	0.290676	1.5952e-09	6.97067e-08
CZIB	1p32.3	0.290674	1.59552e-09	6.97067e-08
PNP	14q11.2	-0.290622	1.60683e-09	7.00494e-08
ZSCAN18	19q13.43	0.290369	1.66222e-09	7.23083e-08
BARD1	2q35	-0.290333	1.67037e-09	7.25068e-08
TFRC	3q29	-0.290201	1.70017e-09	7.36425e-08
ZNF208	19p12	0.290076	1.72891e-09	7.47272e-08
ATP6V0E2-AS1	7q36.1	0.289942	1.76022e-09	7.59185e-08
ASAP1-IT1	8q24.21	0.28987	1.77724e-09	7.64892e-08
MPZ	1q23.3	0.289838	1.78494e-09	7.66578e-08
RBP7	1p36.22	0.289674	1.82467e-09	7.81978e-08
CDCP1	3p21.31	-0.289557	1.85347e-09	7.92643e-08
TERF2IP	16q23.1	0.289363	1.90213e-09	8.11737e-08
RRN3P1	16p12.2	0.289305	1.91692e-09	8.16325e-08
IGF2R	6q25.3	-0.289264	1.92745e-09	8.18169e-08
RBP1	3q23	0.289252	1.93056e-09	8.18169e-08
NEFM	8p21.2	0.289241	1.93338e-09	8.18169e-08
CCDC151	19p13.2	0.289141	1.95944e-09	8.27466e-08
SAPCD1	6p21.33	0.289124	1.96376e-09	8.27561e-08
GDAP1L1	20q13.12	0.2891	1.97021e-09	8.28554e-08
RPPH1	14q11.2	0.288966	2.00577e-09	8.41756e-08
CDHR3	7q22.3	0.288879	2.02902e-09	8.49753e-08
CFAP52	17p13.1	0.288766	2.06e-09	8.60944e-08
CYP20A1	2q33.2	0.288616	2.10152e-09	8.76485e-08
HSPA1L	6p21.33	0.288379	2.16906e-09	9.02794e-08
CD274	9p24.1	-0.288265	2.20204e-09	9.1464e-08
PIGM	1q23.2	0.288014	2.27689e-09	9.43788e-08
TMOD1	9q22.33	0.287962	2.29291e-09	9.48485e-08
NSMCE1	16p12.1	0.28789	2.31497e-09	9.55657e-08
SNRPB2	20p12.1	0.287849	2.32761e-09	9.58111e-08
C3ORF14	3p14.2	0.28784	2.33039e-09	9.58111e-08
FAM160A1	4q31.3	-0.287818	2.33714e-09	9.58937e-08
CHUK	10q24.31	-0.287778	2.34947e-09	9.60188e-08
LYSMD1	1q21.3	0.287778	2.34968e-09	9.60188e-08
SUGT1P3	13q14.11	0.287745	2.35993e-09	9.62432e-08
LBX2-AS1	2p13.1	0.287719	2.36794e-09	9.63757e-08
LRRC4B	19q13.33	0.287537	2.42598e-09	9.84736e-08
TTYH1	19q13.42	0.287527	2.42922e-09	9.84736e-08
TLCD5	11q23.3	0.287508	2.4353e-09	9.85224e-08
PTBP3	9q32	-0.287439	2.45759e-09	9.9226e-08
LINC00893	Xq28	0.287288	2.5073e-09	1.01031e-07
SEC62	3q26.2	0.287244	2.52203e-09	1.01423e-07
KIAA0100	17q11.2	-0.287225	2.52838e-09	1.01476e-07
RBMX2	Xq26.1	0.287023	2.59698e-09	1.04023e-07
ZNF205-AS1	16p13.3	0.286939	2.62603e-09	1.04979e-07
ZNF133	20p11.23	0.286881	2.64641e-09	1.05471e-07
TMEM230	20p13-p12.3	0.286874	2.64877e-09	1.05471e-07
RRM1	11p15.4	-0.286783	2.68111e-09	1.06549e-07
XPA	9q22.33	0.286753	2.69174e-09	1.06762e-07
CPE	4q32.3	0.286694	2.71263e-09	1.0738e-07
MYO5B	18q21.1	-0.286495	2.78502e-09	1.1003e-07
ZNF875	19q13.12	0.286463	2.79679e-09	1.10134e-07
RAB27B	18q21.2	-0.286459	2.79853e-09	1.10134e-07
PIANP	12p13.31	0.286437	2.80636e-09	1.10227e-07
LINC01011	6p25.2	0.286077	2.94335e-09	1.15384e-07
BEND5	1p33	0.286013	2.96835e-09	1.16139e-07
EYA3	1p35.3	-0.285994	2.97548e-09	1.16193e-07
C16ORF86	16q22.1	0.285881	3.02023e-09	1.17713e-07
TRIR	19p13.13	0.285849	3.0329e-09	1.1798e-07
SH3RF1	4q32.3-q33	-0.285809	3.04892e-09	1.18375e-07
CXORF38	Xp11.4	-0.28579	3.05683e-09	1.18455e-07
PXMP4	20q11.22	0.285627	3.12302e-09	1.20788e-07
ZNF345	19q13.12	0.285587	3.13957e-09	1.21197e-07
SLC25A27	6p12.3	0.285496	3.17749e-09	1.22427e-07
SETMAR	3p26.1	0.285468	3.18904e-09	1.22639e-07
TSPYL2	Xp11.22	0.285442	3.19999e-09	1.22826e-07
PSMD4	1q21.3	0.285379	3.22676e-09	1.23619e-07
ENKD1	16q22.1	0.285355	3.2369e-09	1.23773e-07
DCAKD	17q21.31	0.285325	3.24966e-09	1.24027e-07
CSAD	12q13.13	0.285219	3.29528e-09	1.25531e-07
GSKIP	14q32.2	-0.285151	3.32518e-09	1.26353e-07
PIN1	19p13.2	0.285141	3.32936e-09	1.26353e-07
LINC01341	1q44	0.285046	3.37148e-09	1.27712e-07
CASTOR1	22q12.2	0.285017	3.38407e-09	1.27755e-07
GLIDR	9p12	0.285015	3.38524e-09	1.27755e-07
LY6G5C	6p21.33	0.284929	3.42366e-09	1.28964e-07
PABPN1	14q11.2	0.284887	3.44271e-09	1.29441e-07
FAM155A	13q33.3	0.284844	3.4622e-09	1.29932e-07
PPIG	2q31.1	0.284802	3.48127e-09	1.30406e-07
SYT2	1q32.1	0.284773	3.49465e-09	1.30665e-07
GLUD2	Xq24	-0.284597	3.57623e-09	1.33469e-07
WASH2P	2q14.1	0.28457	3.58901e-09	1.33699e-07
CERS1	19p13.11	0.284268	3.73395e-09	1.38716e-07
C9ORF129	9q22.31	-0.284261	3.73739e-09	1.38716e-07
GTF2H3	12q24.31	-0.284004	3.86503e-09	1.42979e-07
CACNA2D2	3p21.31	0.284002	3.86639e-09	1.42979e-07
MOCS1	6p21.2	0.283927	3.90447e-09	1.44124e-07
SVBP	1p34.2	0.283911	3.91238e-09	1.44152e-07
CCDC122	13q14.11	0.283853	3.94214e-09	1.44985e-07
MBLAC1	7q22.1	0.283816	3.96167e-09	1.45265e-07
CORO6	17q11.2	0.283811	3.96411e-09	1.45265e-07
RCOR1	14q32.31-q32.32	-0.283772	3.9841e-09	1.45733e-07
MGAT5	2q21.2-q21.3	-0.283626	4.06093e-09	1.48275e-07
ALKBH6	19q13.12	0.283492	4.13275e-09	1.50626e-07
C21ORF62-AS1	21q22.11	0.283408	4.1786e-09	1.52023e-07
SMIM29	6p21.31	0.283259	4.26036e-09	1.54719e-07
SLC45A1	1p36.23	0.283242	4.27009e-09	1.54794e-07
AP1G1	16q22.2	-0.28314	4.32716e-09	1.56583e-07
MSANTD2	11q24.2	0.283074	4.36447e-09	1.57177e-07
LINC00597	15q24.3	0.283068	4.36811e-09	1.57177e-07
WNT6	2q35	0.283066	4.3691e-09	1.57177e-07
REM2	14q11.2	0.283056	4.37466e-09	1.57177e-07
LY6G5B	6p21.33	0.283028	4.39093e-09	1.57482e-07
SNAPC5	15q22.31	0.283001	4.40615e-09	1.57748e-07
SCX	8q24.3	0.282853	4.49243e-09	1.60553e-07
LINC00092	9q22.32	0.282804	4.52082e-09	1.61283e-07
CCDC191	3q13.31	0.282666	4.60313e-09	1.6393e-07
LOC100190986	16p12.2	0.282628	4.62563e-09	1.64442e-07
CPAMD8	19p13.11	0.282561	4.66619e-09	1.65593e-07
MPV17	2p23.3	0.282427	4.74864e-09	1.67958e-07
ASCC3	6q16.3	-0.282425	4.74947e-09	1.67958e-07
RAB12	18p11.22	0.282298	4.82864e-09	1.7046e-07
CCDC181	1q24.2	0.282159	4.91684e-09	1.73188e-07
LDOC1	Xq27.1	0.282149	4.92303e-09	1.73188e-07
KDM4D	11q21	0.28205	4.98707e-09	1.75136e-07
GTF2H5	6q25.3	0.282009	5.01341e-09	1.75756e-07
LRBA	4q31.3	-0.281921	5.07091e-09	1.77464e-07
ABHD1	2p23.3	0.281753	5.18313e-09	1.81078e-07
FXYD1	19q13.12	0.28166	5.24595e-09	1.82957e-07
FRS3	6p21.1	0.281608	5.28177e-09	1.83889e-07
FBXO24	7q22.1	0.281532	5.33399e-09	1.85248e-07
KLHDC10	7q32.2	-0.281524	5.33911e-09	1.85248e-07
MRPL53	2p13.1	0.28135	5.46083e-09	1.89147e-07
ZCCHC12	Xq24	0.281242	5.53822e-09	1.91499e-07
SPATA25	20q13.12	0.281212	5.55968e-09	1.91882e-07
BGLAP	1q22	0.2812	5.56826e-09	1.91882e-07
KCNC1	11p15.1	0.281135	5.61553e-09	1.93182e-07
TRIM14	9q22.33	-0.281076	5.65817e-09	1.94318e-07
ITGA2	5q11.2	-0.281059	5.67072e-09	1.94419e-07
SLC30A5	5q13.1-q13.2	-0.281038	5.68602e-09	1.94614e-07
SLC31A1	9q32	-0.280929	5.76711e-09	1.97056e-07
RNU11	1p35.3	0.280874	5.80821e-09	1.98126e-07
CDK11B	1p36.33	0.280834	5.83829e-09	1.98816e-07
ENTPD7	10q24.2	-0.280747	5.90455e-09	2.00735e-07
DYRK2	12q15	-0.280733	5.91493e-09	2.0075e-07
LOC441204	7p15.2	0.280692	5.94659e-09	2.01487e-07
TMEM150A	2p11.2	0.280559	6.04922e-09	2.04621e-07
CCDC30	1p34.2	0.280236	6.30715e-09	2.1299e-07
CWC25	17q12	0.280203	6.33411e-09	2.13544e-07
RAMP2-AS1	17q21.2	0.280164	6.3656e-09	2.14248e-07
SLC35A3	1p21.2	-0.280139	6.38589e-09	2.14574e-07
WDR83OS	19p13.13	0.280096	6.42165e-09	2.15418e-07
CABCOCO1	10q21.2	0.28	6.50194e-09	2.1775e-07
MTMR9LP	1p35.2	0.279652	6.79948e-09	2.27339e-07
SMIM8	6q15	0.279639	6.81139e-09	2.27361e-07
ZNF517	8q24.3	0.279482	6.95003e-09	2.31607e-07
TAS1R1	1p36.31	0.279417	7.00877e-09	2.3318e-07
ACTL10	20q11.22	0.279384	7.03835e-09	2.33779e-07
CCDC17	1p34.1	0.279345	7.07321e-09	2.34552e-07
GGPS1	1q42.3	0.279268	7.14407e-09	2.36514e-07
PRRT1	6p21.32	0.279239	7.17031e-09	2.36995e-07
TSNAXIP1	16q22.1	0.279205	7.20216e-09	2.37424e-07
ZBTB11-AS1	3q12.3	0.2792	7.20675e-09	2.37424e-07
C9ORF47	9q22.1	0.278988	7.40572e-09	2.43582e-07
CCR10	17q21.2	0.278961	7.43106e-09	2.44019e-07
ARHGEF33	2p22.1	0.278752	7.63269e-09	2.50233e-07
CEP68	2p14	0.278734	7.6506e-09	2.50415e-07
CAMTA1	1p36.31-p36.23	0.278706	7.67848e-09	2.50921e-07
NKAP	Xq24	0.278629	7.7542e-09	2.52987e-07
LINC00240	6p22.2	0.278595	7.78821e-09	2.53688e-07
HSP90AB4P	15q21.3	0.278527	7.85642e-09	2.55439e-07
C16ORF71	16p13.3	0.278516	7.86724e-09	2.55439e-07
MYOZ3	5q33.1	0.278432	7.95267e-09	2.57124e-07
BRD3OS	9q34.2	0.278429	7.95505e-09	2.57124e-07
RSPRY1	16q13	-0.278427	7.95727e-09	2.57124e-07
POLR2K	8q22.2	0.278263	8.12595e-09	2.62156e-07
FOXD3	1p31.3	0.278248	8.14208e-09	2.62258e-07
POU2F1	1q24.2	0.278216	8.17585e-09	2.62927e-07
PHF14	7p21.3	0.278122	8.27442e-09	2.65675e-07
ERICH3	1p31.1	0.278102	8.2959e-09	2.65942e-07
NHLRC2	10q25.3	-0.277927	8.48303e-09	2.71511e-07
TIGD7	16p13.3	0.27789	8.52334e-09	2.7237e-07
SBSPON	8q21.11	0.27787	8.54568e-09	2.72653e-07
MCMDC2	8q13.1	0.277823	8.59642e-09	2.7384e-07
DPRXP4	17q11.2	0.277694	8.73939e-09	2.77721e-07
TEKT3	17p12	0.277688	8.74571e-09	2.77721e-07
TMUB2	17q21.31	0.27767	8.76654e-09	2.77946e-07
QTRT1	19p13.2	0.277375	9.10277e-09	2.88155e-07
HHLA3	1p31.1	0.277316	9.17083e-09	2.89856e-07
WBP4	13q14.11	0.27726	9.23721e-09	2.91498e-07
TTC39B	9p22.3	-0.277124	9.39787e-09	2.96106e-07
TMC2	20p13	0.277029	9.5132e-09	2.99274e-07
NIPA2	15q11.2	-0.276865	9.71342e-09	3.05098e-07
HDGFL3	15q25.2	0.276727	9.88568e-09	3.10027e-07
METAP1	4q23	-0.276397	1.03092e-08	3.2281e-07
CCDC136	7q32.1	0.276285	1.04566e-08	3.2692e-07
THTPA	14q11.2	0.276266	1.04814e-08	3.27188e-07
CLEC3B	3p21.31	0.276233	1.05257e-08	3.28066e-07
EDEM1	3p26.1	-0.276212	1.0554e-08	3.28442e-07
NAALAD2	11q14.3	0.276188	1.0586e-08	3.28931e-07
CARNMT1	9q21.13	-0.276125	1.06712e-08	3.31068e-07
MBL1P	10q22.3	0.276033	1.07965e-08	3.34442e-07
ADGRE2	19p13.12	-0.275947	1.09152e-08	3.37604e-07
CEP126	11q22.1	0.275858	1.10379e-08	3.40876e-07
APBB3	5q31.3	0.27584	1.10635e-08	3.41147e-07
CENPBD1	16q24.3	0.275712	1.12443e-08	3.46194e-07
TMED2	12q24.31	-0.275536	1.14974e-08	3.53448e-07
CACNB2	10p12.33-p12.31	0.275502	1.15473e-08	3.54445e-07
BRD4	19p13.12	0.275433	1.16493e-08	3.57034e-07
PCSK1N	Xp11.23	0.275379	1.17283e-08	3.58911e-07
CHST10	2q11.2	0.275362	1.17537e-08	3.59145e-07
DNLZ	9q34.3	0.275348	1.17752e-08	3.59259e-07
KRT10	17q21.2	0.275284	1.18698e-08	3.616e-07
WDR60	7q36.3	0.27488	1.24913e-08	3.79962e-07
LINC00174	7q11.21	0.274868	1.25112e-08	3.79995e-07
HCG18	6p22.1	0.274708	1.27656e-08	3.8714e-07
LOC100268168	5q35.1	0.274683	1.28061e-08	3.87293e-07
LARP6	15q23	0.274682	1.28089e-08	3.87293e-07
LYN	8q12.1	-0.274664	1.28372e-08	3.87567e-07
DNAJC3	13q32.1	-0.274571	1.29892e-08	3.91572e-07
CSNK1G1	15q22.31	-0.274551	1.30214e-08	3.91959e-07
FNDC11	20q13.33	0.274419	1.32403e-08	3.97957e-07
GTF2A1	14q31.1	-0.274405	1.32639e-08	3.98074e-07
SLC25A24	1p13.3	-0.27434	1.33718e-08	4.00717e-07
ZNF257	19p12	0.274137	1.3719e-08	4.10452e-07
NIPAL1	4p12	-0.274126	1.37372e-08	4.10452e-07
SCARNA17	18q21.1	0.273941	1.40606e-08	4.18916e-07
HDAC5	17q21.31	0.273941	1.40619e-08	4.18916e-07
ACOT13	6p22.3	0.273905	1.41243e-08	4.20155e-07
MRPL34	19p13.11	0.27388	1.41685e-08	4.20851e-07
PRDM4	12q23.3	-0.273785	1.43393e-08	4.25302e-07
RASD2	22q12.3	0.273739	1.44228e-08	4.27151e-07
KLF3-AS1	4p14	0.273691	1.45101e-08	4.28735e-07
C6ORF163	6q15	0.273686	1.45187e-08	4.28735e-07
TUBA3FP	22q11.21	0.273673	1.45421e-08	4.28802e-07
PART1	5q12.1	0.273634	1.46144e-08	4.30306e-07
DHFR2	3q11.2	0.273617	1.46456e-08	4.30599e-07
ARL16	17q25.3	0.273582	1.47094e-08	4.31846e-07
GSTA4	6p12.2	0.273541	1.47856e-08	4.33452e-07
MYO15A	17p11.2	0.27351	1.48444e-08	4.34548e-07
SNHG11	20q11.23	0.273442	1.49715e-08	4.37636e-07
RC3H2	9q33.2	-0.273356	1.51333e-08	4.41725e-07
SGPL1	10q22.1	-0.273317	1.52077e-08	4.43259e-07
NPTXR	22q13.1	0.273264	1.5308e-08	4.45539e-07
SCGB1B2P	19q13.11	0.273227	1.53797e-08	4.46985e-07
CAVIN3	11p15.4	0.273138	1.55526e-08	4.51359e-07
SERP2	13q14.11	0.273119	1.55904e-08	4.51367e-07
PTMS	12p13.31	0.273115	1.55975e-08	4.51367e-07
AQR	15q14	-0.273071	1.56847e-08	4.53243e-07
RPS19BP1	22q13.1	0.272895	1.60326e-08	4.62442e-07
C12ORF49	12q24.22	-0.272887	1.60488e-08	4.62442e-07
RXRG	1q23.3	0.272827	1.61713e-08	4.65309e-07
PRRC1	5q23.2	-0.27278	1.62654e-08	4.67354e-07
PRKACA	19p13.12	0.272617	1.6601e-08	4.7632e-07
MPHOSPH9	12q24.31	-0.272562	1.67165e-08	4.78953e-07
CCDC74B	2q21.1	0.272533	1.67773e-08	4.79747e-07
ECT2L	6q24.1	0.272526	1.67916e-08	4.79747e-07
CUTALP	9q33.2	0.272467	1.69159e-08	4.82617e-07
HSPB9	17q21.2	0.272441	1.69695e-08	4.83464e-07
L3MBTL1	20q13.12	0.272424	1.70074e-08	4.83862e-07
CCDC85A	2p16.1	0.272388	1.70839e-08	4.85355e-07
TBX19	1q24.2	0.272347	1.71702e-08	4.87123e-07
SEPTIN4	17q22	0.272252	1.73752e-08	4.9225e-07
PMM1	22q13.2	0.272231	1.74212e-08	4.92862e-07
CCL16	17q12	0.272217	1.74524e-08	4.93054e-07
SEL1L3	4p15.2	-0.272136	1.76299e-08	4.97375e-07
SFXN1	5q35.2	-0.272109	1.76902e-08	4.98382e-07
RGS9BP	19q13.11	0.272073	1.77694e-08	4.99915e-07
WASH5P	19p13.3	0.272047	1.78257e-08	5.00803e-07
LINC00271	6q23.3	0.271991	1.79511e-08	5.03626e-07
MICOS13	19p13.3	0.271971	1.79953e-08	5.04168e-07
TCEAL1	Xq22.2	0.271955	1.80327e-08	5.04516e-07
CORT	1p36.22	0.271853	1.82632e-08	5.10259e-07
SNCG	10q23.2	0.271791	1.84042e-08	5.1349e-07
C15ORF56	15q15.1	0.271757	1.84824e-08	5.14963e-07
CNPY4	7q22.1	0.27167	1.86852e-08	5.19163e-07
COMMD1	2p15	0.27166	1.87079e-08	5.19163e-07
SUZ12P1	17q11.2	0.271659	1.87102e-08	5.19163e-07
GPR83	11q21	0.271627	1.87846e-08	5.20514e-07
CERS6	2q24.3	-0.271558	1.89481e-08	5.24325e-07
LINC00965	8p23.1	0.271527	1.9021e-08	5.25569e-07
SUPT4H1	17q22	0.271517	1.9045e-08	5.25569e-07
PRR34-AS1	22q13.31	0.271411	1.92979e-08	5.31822e-07
RBM11	21q11.2	0.271367	1.94028e-08	5.33695e-07
SPDYA	2p23.2	0.271361	1.94186e-08	5.33695e-07
PPP4R2	3p13	-0.271191	1.98333e-08	5.44352e-07
DNAJC17	15q15.1	0.271064	2.01492e-08	5.52274e-07
METTL23	17q25.1	0.270884	2.06045e-08	5.63988e-07
CFDP1	16q23.1	0.270828	2.0748e-08	5.67151e-07
FAM86HP	3q22.1	0.270812	2.07896e-08	5.6752e-07
POLG2	17q23.3	0.270716	2.10377e-08	5.73517e-07
CNR1	6q15	0.270591	2.13662e-08	5.81689e-07
RPL13	16q24.3|17p11.2	0.270553	2.14671e-08	5.83652e-07
NOL12	22q13.1	0.270471	2.16878e-08	5.88859e-07
MRS2P2	12q21.1	0.270405	2.18649e-08	5.92873e-07
PTP4A3	8q24.3	0.270282	2.22029e-08	6.01232e-07
SLC35G5	8p23.1	0.270264	2.22514e-08	6.0174e-07
SPIN3	Xp11.21	0.270132	2.26182e-08	6.10842e-07
UTP15	5q13.2	-0.270106	2.26917e-08	6.12009e-07
DTNA	18q12.1	0.270075	2.27791e-08	6.13549e-07
ZNF177	19p13.2	0.26997	2.30755e-08	6.20705e-07
CS	12q13.3	-0.269954	2.31225e-08	6.21144e-07
TNPO3	7q32.1	-0.269811	2.35338e-08	6.31355e-07
TMEM35A	Xq22.1	0.269748	2.37193e-08	6.35489e-07
SPRYD4	12q13.3	0.269735	2.37579e-08	6.35681e-07
TRMT10B	9p13.2	0.269687	2.38996e-08	6.38435e-07
C19ORF53	19p13.13	0.269678	2.3924e-08	6.38435e-07
BABAM1	19p13.11	0.269657	2.39876e-08	6.3929e-07
SEC24D	4q26	-0.269596	2.41684e-08	6.43262e-07
BABAM2-AS1	2p23.2	0.269547	2.43143e-08	6.46293e-07
PPA2	4q24	-0.269504	2.44447e-08	6.48908e-07
RRP7BP	22q13.2	0.269442	2.4634e-08	6.52708e-07
MEAF6	1p34.3	0.269436	2.46524e-08	6.52708e-07
ANXA2P2	9p13.3	-0.26933	2.49759e-08	6.60409e-07
PQBP1	Xp11.23	0.269221	2.5314e-08	6.68475e-07
HOXA3	7p15.2	0.269204	2.53676e-08	6.69016e-07
FAM178B	2q11.2	0.26913	2.56012e-08	6.74299e-07
ATRAID	2p23.3	0.269091	2.57246e-08	6.76668e-07
NME3	16p13.3	0.269049	2.58554e-08	6.79226e-07
DGUOK	2p13.1	0.268895	2.63529e-08	6.90786e-07
NIPA1	15q11.2	-0.268876	2.64157e-08	6.90786e-07
TMEM205	19p13.2	0.268875	2.6417e-08	6.90786e-07
DGCR6L	22q11.21	0.26887	2.64321e-08	6.90786e-07
KCNMB3	3q26.32	0.268704	2.69807e-08	7.04213e-07
PLEKHA7	11p15.2-p15.1	-0.268651	2.71567e-08	7.07893e-07
PIK3CB	3q22.3	-0.268583	2.73837e-08	7.12894e-07
NOVA1	14q12	0.268482	2.77272e-08	7.20907e-07
HSD17B8	6p21.32	0.268446	2.78503e-08	7.23179e-07
BCAM	19q13.32	0.268431	2.78998e-08	7.23536e-07
DPY19L1	7p14.2	-0.268401	2.80031e-08	7.25285e-07
UCKL1-AS1	20q13.33	0.268317	2.82954e-08	7.31917e-07
RPS2P32	7p15.3	0.268222	2.86257e-08	7.38809e-07
U2AF1L4	19q13.12	0.26822	2.86349e-08	7.38809e-07
SQOR	15q21.1	-0.268157	2.88578e-08	7.43613e-07
PITPNM1	11q13.2	-0.268091	2.9092e-08	7.48695e-07
WASH7P	1p36.33	0.268064	2.91888e-08	7.49509e-07
ASXL2	2p23.3	-0.268061	2.91978e-08	7.49509e-07
TNFRSF10A	8p21.3	-0.268042	2.92671e-08	7.49881e-07
PAAF1	11q13.4	0.268037	2.92864e-08	7.49881e-07
LOC145474	14q24.2	0.268011	2.93795e-08	7.51313e-07
CRTC1	19p13.11	0.267939	2.96386e-08	7.56982e-07
HTRA2	2p13.1	0.267888	2.98261e-08	7.60809e-07
ERMP1	9p24.1	-0.267808	3.01218e-08	7.67385e-07
LYRM9	17q11.2	0.26778	3.02237e-08	7.69012e-07
NDUFA3	19q13.42	0.267759	3.03016e-08	7.69456e-07
FUZ	19q13.33	0.267755	3.03172e-08	7.69456e-07
SPDYE8P	7q11.23	0.267585	3.09541e-08	7.83532e-07
HOXA5	7p15.2	0.267579	3.09776e-08	7.83532e-07
CD2AP	6p12.3	-0.267573	3.09993e-08	7.83532e-07
NRIP2	12p13.33	0.267566	3.10268e-08	7.83532e-07
NYAP1	7q22.1	0.267549	3.10919e-08	7.84199e-07
HIF1A	14q23.2	-0.267273	3.21609e-08	8.10151e-07
ZNF771	16p11.2	0.267217	3.23824e-08	8.14715e-07
HMGCR	5q13.3	-0.26708	3.2931e-08	8.2749e-07
NDUFB1	14q32.12	0.266942	3.34887e-08	8.4029e-07
CKB	14q32.33	0.266929	3.3543e-08	8.4029e-07
EEF1AKMT3	12q14.1	0.266924	3.35651e-08	8.4029e-07
HFM1	1p22.2	0.266858	3.38356e-08	8.46016e-07
LINC00623	1p11.2	0.266832	3.39411e-08	8.46728e-07
MUSTN1	3p21.1	0.266831	3.39478e-08	8.46728e-07
LOC256880	4q23	0.266803	3.40626e-08	8.48546e-07
RBM12	20q11.22	-0.266774	3.41842e-08	8.50527e-07
PFDN6	6p21.32	0.266745	3.43036e-08	8.52448e-07
GABBR1	6p22.1	0.266662	3.46549e-08	8.60122e-07
SEPTIN5	22q11.21	0.26659	3.49624e-08	8.6669e-07
HSPBAP1	3q21.1	0.266551	3.51268e-08	8.68858e-07
ATP2B2	3p25.3	0.266539	3.51776e-08	8.68858e-07
NDUFAF7	2p22.2	0.266539	3.51787e-08	8.68858e-07
NDUFAF3	3p21.31	0.266512	3.52964e-08	8.70701e-07
FAM66A	8p23.1	0.26645	3.5565e-08	8.7626e-07
GNPNAT1	14q22.1	-0.266363	3.59434e-08	8.83502e-07
CLDN5	22q11.21	0.266362	3.59463e-08	8.83502e-07
DGKB	7p21.2	0.266348	3.60062e-08	8.83899e-07
AGFG1	2q36.3	-0.266327	3.6099e-08	8.85103e-07
ATP6V1A	3q13.31	-0.266309	3.61811e-08	8.86043e-07
MORC4	Xq22.3	-0.266284	3.62901e-08	8.87638e-07
TRMT12	8q24.13	0.26616	3.68415e-08	9.00037e-07
CCDC92	12q24.31	0.266015	3.74975e-08	9.14957e-07
FKBP15	9q32	-0.265888	3.80822e-08	9.28104e-07
NOG	17q22	0.265864	3.81944e-08	9.29718e-07
TMED7	5q22.3	-0.265816	3.84198e-08	9.34081e-07
JPX	Xq13.2	0.265578	3.95459e-08	9.60307e-07
SWI5	9q34.11	0.265552	3.96712e-08	9.62194e-07
CCDC28B	1p35.2	0.265472	4.00592e-08	9.7044e-07
THAP3	1p36.31	0.265448	4.01778e-08	9.7215e-07
TTN	2q31.2	0.265411	4.03577e-08	9.75335e-07
VN1R1	19q13.43	0.265332	4.07478e-08	9.83587e-07
CDK10	16q24.3	0.265286	4.09729e-08	9.87842e-07
SERINC5	5q14.1	-0.265067	4.20786e-08	1.01145e-06
C9ORF78	9q34.11	0.265063	4.20991e-08	1.01145e-06
LINC01089	12q24.31	0.265062	4.21021e-08	1.01145e-06
BMP2K	4q21.21	-0.265027	4.22821e-08	1.01457e-06
FLJ37201	10q23.31	0.264998	4.24314e-08	1.01695e-06
METTL22	16p13.2	0.264936	4.27512e-08	1.0234e-06
PRAF2	Xp11.23	0.264868	4.31077e-08	1.03071e-06
ZNF781	19q13.12	0.264815	4.33817e-08	1.03604e-06
CNDP2	18q22.3	-0.264793	4.35006e-08	1.03765e-06
SRRM5	19q13.31	0.264724	4.38649e-08	1.04397e-06
SIRT3	11p15.5	0.264723	4.38685e-08	1.04397e-06
TPPP3	16q22.1	0.264651	4.42537e-08	1.0519e-06
LOC284009	17p13.3	0.264608	4.44871e-08	1.0562e-06
DNAJC28	21q22.11	0.264559	4.47475e-08	1.06114e-06
NKAIN2	6q22.31	0.264528	4.49181e-08	1.06394e-06
KLHDC1	14q21.3	0.264506	4.50353e-08	1.06547e-06
ACD	16q22.1	0.264423	4.54909e-08	1.07499e-06
SNTA1	20q11.21	0.264356	4.5862e-08	1.08249e-06
RPL21P44	4q12	0.264337	4.59654e-08	1.08367e-06
KLHL7	7p15.3	0.264076	4.74428e-08	1.1172e-06
AVL9	7p14.3	-0.263976	4.80187e-08	1.12934e-06
MYO16	13q33.3	0.263967	4.807e-08	1.12934e-06
LOC100131496	20q13.12	0.263878	4.85866e-08	1.14015e-06
AVPR2	Xq28	0.263645	4.99747e-08	1.17137e-06
TRAM1L1	4q26	0.263544	5.05893e-08	1.1844e-06
ESS2	22q11.21|22q11.2	0.263534	5.06491e-08	1.18443e-06
FAM66C	12p13.31	0.26352	5.07344e-08	1.18505e-06
STAC2	17q12	0.263503	5.08384e-08	1.18603e-06
MTMR1	Xq28	-0.263494	5.08936e-08	1.18603e-06
SLC25A42	19p13.11	0.263402	5.14578e-08	1.1978e-06
FMN2	1q43	0.263238	5.24844e-08	1.22005e-06
PCDHB5	5q31.3	0.26323	5.25342e-08	1.22005e-06
UNKL	16p13.3	0.263177	5.28697e-08	1.22643e-06
NDUFAF8	17q25.3	0.26311	5.32998e-08	1.23499e-06
WDR36	5q22.1	-0.263062	5.36064e-08	1.24068e-06
HYKK	15q25.1	0.263004	5.39823e-08	1.24795e-06
GPRASP1	Xq22.1	0.262977	5.41603e-08	1.25063e-06
TMOD3	15q21.2	-0.26296	5.42708e-08	1.25176e-06
MPV17L2	19p13.11	0.262834	5.50986e-08	1.2694e-06
SRP14	15q15.1	0.26281	5.52589e-08	1.27165e-06
EXOC6	10q23.33	-0.262663	5.62405e-08	1.29276e-06
DSCAM	21q22.2	0.262594	5.67117e-08	1.30212e-06
TCF15	20p13	0.262578	5.68209e-08	1.30315e-06
HINT2	9p13.3	0.262543	5.70578e-08	1.3071e-06
RNU12-2P	Xp11.3	0.262528	5.71621e-08	1.308e-06
MCRIP1	17q25.3	0.262469	5.75709e-08	1.31587e-06
CLTC	17q23.1	-0.262361	5.83202e-08	1.33149e-06
RPL23	17q12	0.262324	5.8578e-08	1.33587e-06
ARAP2	4p14	-0.262277	5.89115e-08	1.34196e-06
PLA2G6	22q13.1	0.262227	5.92659e-08	1.34852e-06
TAGLN3	3q13.2	0.262151	5.98089e-08	1.35934e-06
RLN1	9p24.1	0.262038	6.06243e-08	1.37633e-06
OST4	2p23.3	0.261835	6.21104e-08	1.40848e-06
DRD4	11p15.5	0.261779	6.25285e-08	1.41638e-06
FAM186A	12q13.12	0.261757	6.2696e-08	1.41859e-06
ZNF362	1p35.1	0.261727	6.29204e-08	1.42207e-06
LOC100128164	3q26.2	0.261661	6.34197e-08	1.43176e-06
RAD23A	19p13.13	0.261621	6.37202e-08	1.43694e-06
RAB14	9q33.2	-0.261546	6.42984e-08	1.44836e-06
CACUL1	10q26.11	-0.261508	6.45868e-08	1.45324e-06
SRPK3	Xq28	0.26146	6.4958e-08	1.45997e-06
MSANTD1	4p16.3	0.261445	6.50748e-08	1.46097e-06
MANBA	4q24	-0.26134	6.58981e-08	1.47781e-06
LINC00667	18p11.31	0.261313	6.61086e-08	1.48089e-06
SEC61A1	3q21.3	-0.261263	6.65101e-08	1.48758e-06
COLQ	3p25.1	0.261257	6.65541e-08	1.48758e-06
SLC30A6	2p22.3	-0.261145	6.74511e-08	1.50596e-06
RAPGEF6	5q31.1	-0.261117	6.76799e-08	1.5094e-06
PARP4	13q12.12	-0.261084	6.79448e-08	1.51364e-06
FAM181B	11q14.1	0.261061	6.81335e-08	1.51618e-06
ESF1	20p12.1	0.261048	6.82394e-08	1.51686e-06
ELAVL3	19p13.2	0.260967	6.89022e-08	1.52935e-06
DHRS12	13q14.3	0.260961	6.89523e-08	1.52935e-06
FAXC	6q16.2	0.260904	6.94173e-08	1.53798e-06
MSH5	6p21.33	0.26072	7.0954e-08	1.5703e-06
ATOH8	2p11.2	0.260571	7.22307e-08	1.59681e-06
IGFBP7	4q12	0.260538	7.25129e-08	1.60042e-06
WWOX	16q23.1-q23.2	0.260533	7.2552e-08	1.60042e-06
TP73-AS1	1p36.32	0.26039	7.38036e-08	1.62625e-06
GTF3C4	9q34.13	-0.260374	7.39408e-08	1.62632e-06
RBM4B	11q13.2	0.260371	7.39674e-08	1.62632e-06
PLS1	3q23	-0.260283	7.47424e-08	1.64157e-06
ZNF830	17q12	0.260256	7.4989e-08	1.64518e-06
PDCL3P4	3q12.3	0.260247	7.50691e-08	1.64518e-06
HCFC1R1	16p13.3	0.260136	7.60622e-08	1.66514e-06
INSYN1	15q24.1	0.259981	7.74773e-08	1.69428e-06
LOC100129534	1p36.32	0.259967	7.76085e-08	1.69532e-06
PRG4	1q31.1	0.259957	7.76967e-08	1.69541e-06
EMX2	10q26.11	0.259797	7.91904e-08	1.72615e-06
ANKRD36	2q11.2	0.259725	7.98664e-08	1.73901e-06
LDLRAD2	1p36.12	0.259708	8.00304e-08	1.7407e-06
RREB1	6p24.3	-0.259676	8.0337e-08	1.7455e-06
NDUFA13	19p13.11	0.259641	8.06704e-08	1.75086e-06
MRPL24	1q23.1	0.259615	8.09214e-08	1.75442e-06
ZBTB22	6p21.32	0.259593	8.11327e-08	1.75622e-06
PDE12	3p14.3	-0.259588	8.1178e-08	1.75622e-06
LAMB2P1	3p21.31	0.259515	8.18839e-08	1.7696e-06
SMIM10L2B	Xq26.3	0.259488	8.21407e-08	1.77302e-06
TMEM240	1p36.33	0.259481	8.22171e-08	1.77302e-06
SCARNA2	1p13.3	0.259449	8.2525e-08	1.77776e-06
UBL5	19p13.2	0.259427	8.27454e-08	1.78061e-06
FAM199X	Xq22.2	-0.259408	8.29234e-08	1.78254e-06
LOC728392	17p13.2	0.25939	8.31e-08	1.78445e-06
SCRT1	8q24.3	0.259375	8.32549e-08	1.78588e-06
CCDC114	19q13.33	0.259273	8.42655e-08	1.80564e-06
NODAL	10q22.1	0.259262	8.43768e-08	1.80611e-06
MOSMO	16p12.2	0.25918	8.51987e-08	1.82178e-06
GCN1	12q24.23	-0.259045	8.65647e-08	1.8476e-06
GUSBP5	4q31.21	0.259043	8.65893e-08	1.8476e-06
NIM1K	5p12	0.259013	8.68926e-08	1.85212e-06
SLC41A2	12q23.3	-0.258891	8.81588e-08	1.8759e-06
SLC35F1	6q22.2-q22.31	0.258888	8.81938e-08	1.8759e-06
TMEM233	12q24.23	0.258824	8.88626e-08	1.88814e-06
FCHO2	5q13.2	-0.258783	8.92874e-08	1.89518e-06
TBKBP1	17q21.32	0.258644	9.07713e-08	1.92466e-06
NEIL1	15q24.2	0.258628	9.09388e-08	1.92619e-06

## Sheet: REGRNA analysis
miRNA	lncRNA
hsa-let-7a-5p	ILF3-AS1
hsa-let-7a-3p	ILF3-AS2
hsa-let-7a-2-3p	ILF3-AS3
hsa-let-7b-5p	ILF3-AS4
hsa-let-7b-3p	ILF3-AS5
hsa-let-7c	ILF3-AS6
hsa-let-7d-5p	ILF3-AS7
hsa-let-7d-3p	ILF3-AS8
hsa-let-7e-5p	ILF3-AS9
hsa-let-7e-3p	ILF3-AS10
hsa-let-7f-5p	ILF3-AS11
hsa-let-7f-1-3p	ILF3-AS12
hsa-let-7f-2-3p	ILF3-AS13
hsa-miR-15a-5p	ILF3-AS14
hsa-miR-15a-3p	ILF3-AS15
hsa-miR-16-5p	ILF3-AS16
hsa-miR-16-1-3p	ILF3-AS17
hsa-miR-17-5p	ILF3-AS18
hsa-miR-17-3p	ILF3-AS19
hsa-miR-18a-5p	ILF3-AS20
hsa-miR-18a-3p	ILF3-AS21
hsa-miR-19a-5p	ILF3-AS22
hsa-miR-19a-3p	ILF3-AS23
hsa-miR-19b-1-5p	ILF3-AS24
hsa-miR-19b-3p	ILF3-AS25
hsa-miR-19b-2-5p	ILF3-AS26
hsa-miR-20a-5p	ILF3-AS27
hsa-miR-20a-3p	ILF3-AS28
hsa-miR-21-5p	ILF3-AS29
hsa-miR-21-3p	ILF3-AS30
hsa-miR-22-5p	ILF3-AS31
hsa-miR-22-3p	ILF3-AS32
hsa-miR-23a-5p	ILF3-AS33
hsa-miR-23a-3p	ILF3-AS34
hsa-miR-24-1-5p	ILF3-AS35
hsa-miR-24-3p	ILF3-AS36
hsa-miR-24-2-5p	ILF3-AS37
hsa-miR-25-5p	ILF3-AS38
hsa-miR-25-3p	ILF3-AS39
hsa-miR-26a-5p	ILF3-AS40
hsa-miR-26a-1-3p	ILF3-AS41
hsa-miR-26b-5p	ILF3-AS42
hsa-miR-26b-3p	ILF3-AS43
hsa-miR-27a-5p	ILF3-AS44
hsa-miR-27a-3p	ILF3-AS45
hsa-miR-28-5p	ILF3-AS46
hsa-miR-28-3p	ILF3-AS47
hsa-miR-29a-5p	ILF3-AS48
hsa-miR-29a-3p	ILF3-AS49
hsa-miR-30a-5p	ILF3-AS50
hsa-miR-30a-3p	ILF3-AS51
hsa-miR-31-5p	ILF3-AS52
hsa-miR-31-3p	ILF3-AS53
hsa-miR-32-5p	ILF3-AS54
hsa-miR-32-3p	ILF3-AS55
hsa-miR-33a-5p	ILF3-AS56
hsa-miR-33a-3p	ILF3-AS57
hsa-miR-92a-1-5p	ILF3-AS58
hsa-miR-92a-3p	ILF3-AS59
hsa-miR-92a-2-5p	ILF3-AS60
hsa-miR-93-5p	ILF3-AS61
hsa-miR-93-3p	ILF3-AS62
hsa-miR-95	ILF3-AS63
hsa-miR-96-5p	ILF3-AS64
hsa-miR-96-3p	ILF3-AS65
hsa-miR-98	ILF3-AS66
hsa-miR-99a-5p	ILF3-AS67
hsa-miR-99a-3p	ILF3-AS68
hsa-miR-100-5p	ILF3-AS69
hsa-miR-100-3p	ILF3-AS70
hsa-miR-101-5p	ILF3-AS71
hsa-miR-101-3p	ILF3-AS72
hsa-miR-29b-1-5p	ILF3-AS73
hsa-miR-29b-3p	ILF3-AS74
hsa-miR-29b-2-5p	ILF3-AS75
hsa-miR-103a-2-5p	ILF3-AS76
hsa-miR-103a-3p	ILF3-AS77
hsa-miR-105-5p	ILF3-AS78
hsa-miR-105-3p	ILF3-AS79
hsa-miR-106a-5p	ILF3-AS80
hsa-miR-106a-3p	ILF3-AS81
hsa-miR-107	ILF3-AS82
hsa-miR-16-2-3p	ILF3-AS83
hsa-miR-192-5p	ILF3-AS84
hsa-miR-192-3p	ILF3-AS85
hsa-miR-196a-5p	ILF3-AS86
hsa-miR-197-5p	ILF3-AS87
hsa-miR-197-3p	ILF3-AS88
hsa-miR-198	ILF3-AS89
hsa-miR-199a-5p	ILF3-AS90
hsa-miR-199a-3p	ILF3-AS91
hsa-miR-208a	ILF3-AS92
hsa-miR-129-5p	ILF3-AS93
hsa-miR-129-1-3p	ILF3-AS94
hsa-miR-148a-5p	ILF3-AS95
hsa-miR-148a-3p	ILF3-AS96
hsa-miR-30c-5p	ILF3-AS97
hsa-miR-30c-2-3p	ILF3-AS98
hsa-miR-30d-5p	ILF3-AS99
hsa-miR-30d-3p	ILF3-AS100
hsa-miR-139-5p	ILF3-AS101
hsa-miR-139-3p	ILF3-AS102
hsa-miR-147a	ILF3-AS103
hsa-miR-7-5p	ILF3-AS104
hsa-miR-7-1-3p	ILF3-AS105
hsa-miR-7-2-3p	ILF3-AS106
hsa-miR-10a-5p	ILF3-AS107
hsa-miR-10a-3p	ILF3-AS108
hsa-miR-10b-5p	ILF3-AS109
hsa-miR-10b-3p	ILF3-AS110
hsa-miR-34a-5p	ILF3-AS111
hsa-miR-34a-3p	ILF3-AS112
hsa-miR-181a-5p	ILF3-AS113
hsa-miR-181a-2-3p	ILF3-AS114
hsa-miR-181b-5p	ILF3-AS115
hsa-miR-181b-3p	ILF3-AS116
hsa-miR-181c-5p	ILF3-AS117
hsa-miR-181c-3p	ILF3-AS118
hsa-miR-182-5p	ILF3-AS119
hsa-miR-182-3p	ILF3-AS120
hsa-miR-183-5p	ILF3-AS121
hsa-miR-183-3p	ILF3-AS122
hsa-miR-187-5p	ILF3-AS123
hsa-miR-187-3p	ILF3-AS124
hsa-miR-196a-3p	ILF3-AS125
hsa-miR-199b-5p	ILF3-AS126
hsa-miR-199b-3p	ILF3-AS127
hsa-miR-203	ILF3-AS128
hsa-miR-204-5p	ILF3-AS129
hsa-miR-204-3p	ILF3-AS130
hsa-miR-205-5p	ILF3-AS131
hsa-miR-205-3p	ILF3-AS132
hsa-miR-210	ILF3-AS133
hsa-miR-211-5p	ILF3-AS134
hsa-miR-211-3p	ILF3-AS135
hsa-miR-212-5p	ILF3-AS136
hsa-miR-212-3p	ILF3-AS137
hsa-miR-181a-3p	ILF3-AS138
hsa-miR-214-5p	ILF3-AS139
hsa-miR-214-3p	ILF3-AS140
hsa-miR-215	ILF3-AS141
hsa-miR-216a	ILF3-AS142
hsa-miR-217	ILF3-AS143
hsa-miR-218-5p	ILF3-AS144
hsa-miR-218-1-3p	ILF3-AS145
hsa-miR-218-2-3p	ILF3-AS146
hsa-miR-219-5p	ILF3-AS147
hsa-miR-219-1-3p	ILF3-AS148
hsa-miR-221-5p	ILF3-AS149
hsa-miR-221-3p	ILF3-AS150
hsa-miR-222-5p	ILF3-AS151
hsa-miR-222-3p	ILF3-AS152
hsa-miR-223-5p	ILF3-AS153
hsa-miR-223-3p	ILF3-AS154
hsa-miR-224-5p	ILF3-AS155
hsa-miR-224-3p	ILF3-AS156
hsa-miR-200b-5p	ILF3-AS157
hsa-miR-200b-3p	ILF3-AS158
hsa-let-7g-5p	ILF3-AS159
hsa-let-7g-3p	ILF3-AS160
hsa-let-7i-5p	ILF3-AS161
hsa-let-7i-3p	ILF3-AS162
hsa-miR-1	ILF3-AS163
hsa-miR-15b-5p	ILF3-AS164
hsa-miR-15b-3p	ILF3-AS165
hsa-miR-23b-5p	ILF3-AS166
hsa-miR-23b-3p	ILF3-AS167
hsa-miR-27b-5p	ILF3-AS168
hsa-miR-27b-3p	ILF3-AS169
hsa-miR-30b-5p	ILF3-AS170
hsa-miR-30b-3p	ILF3-AS171
hsa-miR-122-5p	ILF3-AS172
hsa-miR-122-3p	ILF3-AS173
hsa-miR-124-5p	ILF3-AS174
hsa-miR-124-3p	ILF3-AS175
hsa-miR-125b-5p	ILF3-AS176
hsa-miR-125b-1-3p	ILF3-AS177
hsa-miR-128	ILF3-AS178
hsa-miR-130a-5p	ILF3-AS179
hsa-miR-130a-3p	ILF3-AS180
hsa-miR-132-5p	ILF3-AS181
hsa-miR-132-3p	ILF3-AS182
hsa-miR-133a	ILF3-AS183
hsa-miR-135a-5p	ILF3-AS184
hsa-miR-135a-3p	ILF3-AS185
hsa-miR-137	ILF3-AS186
hsa-miR-138-5p	ILF3-AS187
hsa-miR-138-2-3p	ILF3-AS188
hsa-miR-140-5p	ILF3-AS189
hsa-miR-140-3p	ILF3-AS190
hsa-miR-141-5p	ILF3-AS191
hsa-miR-141-3p	ILF3-AS192
hsa-miR-142-5p	ILF3-AS193
hsa-miR-142-3p	ILF3-AS194
hsa-miR-143-5p	ILF3-AS195
hsa-miR-143-3p	ILF3-AS196
hsa-miR-144-5p	ILF3-AS197
hsa-miR-144-3p	ILF3-AS198
hsa-miR-145-5p	ILF3-AS199
hsa-miR-145-3p	ILF3-AS200
hsa-miR-152	ILF3-AS201
hsa-miR-153	ILF3-AS202
hsa-miR-191-5p	ILF3-AS203
hsa-miR-191-3p	ILF3-AS204
hsa-miR-9-5p	ILF3-AS205
hsa-miR-9-3p	ILF3-AS206
hsa-miR-125a-5p	ILF3-AS207
hsa-miR-125a-3p	ILF3-AS208
hsa-miR-125b-2-3p	ILF3-AS209
hsa-miR-126-5p	ILF3-AS210
hsa-miR-126-3p	ILF3-AS211
hsa-miR-127-5p	ILF3-AS212
hsa-miR-127-3p	ILF3-AS213
hsa-miR-129-2-3p	ILF3-AS214
hsa-miR-134	ILF3-AS215
hsa-miR-136-5p	ILF3-AS216
hsa-miR-136-3p	ILF3-AS217
hsa-miR-138-1-3p	ILF3-AS218
hsa-miR-146a-5p	ILF3-AS219
hsa-miR-146a-3p	ILF3-AS220
hsa-miR-149-5p	ILF3-AS221
hsa-miR-149-3p	ILF3-AS222
hsa-miR-150-5p	ILF3-AS223
hsa-miR-150-3p	ILF3-AS224
hsa-miR-154-5p	ILF3-AS225
hsa-miR-154-3p	ILF3-AS226
hsa-miR-184	ILF3-AS227
hsa-miR-185-5p	ILF3-AS228
hsa-miR-185-3p	ILF3-AS229
hsa-miR-186-5p	ILF3-AS230
hsa-miR-186-3p	ILF3-AS231
hsa-miR-188-5p	ILF3-AS232
hsa-miR-188-3p	ILF3-AS233
hsa-miR-190a	ILF3-AS234
hsa-miR-193a-5p	ILF3-AS235
hsa-miR-193a-3p	ILF3-AS236
hsa-miR-194-5p	ILF3-AS237
hsa-miR-195-5p	ILF3-AS238
hsa-miR-195-3p	ILF3-AS239
hsa-miR-206	ILF3-AS240
hsa-miR-320a	ILF3-AS241
hsa-miR-200c-5p	ILF3-AS242
hsa-miR-200c-3p	ILF3-AS243
hsa-miR-155-5p	ILF3-AS244
hsa-miR-155-3p	ILF3-AS245
hsa-miR-194-3p	ILF3-AS246
hsa-miR-106b-5p	ILF3-AS247
hsa-miR-106b-3p	ILF3-AS248
hsa-miR-29c-5p	ILF3-AS249
hsa-miR-29c-3p	ILF3-AS250
hsa-miR-30c-1-3p	ILF3-AS251
hsa-miR-200a-5p	ILF3-AS252
hsa-miR-200a-3p	ILF3-AS253
hsa-miR-302a-5p	ILF3-AS254
hsa-miR-302a-3p	ILF3-AS255
hsa-miR-219-2-3p	ILF3-AS256
hsa-miR-34b-5p	ILF3-AS257
hsa-miR-34b-3p	ILF3-AS258
hsa-miR-34c-5p	ILF3-AS259
hsa-miR-34c-3p	ILF3-AS260
hsa-miR-299-5p	ILF3-AS261
hsa-miR-299-3p	ILF3-AS262
hsa-miR-301a-5p	ILF3-AS263
hsa-miR-301a-3p	ILF3-AS264
hsa-miR-99b-5p	ILF3-AS265
hsa-miR-99b-3p	ILF3-AS266
hsa-miR-296-5p	ILF3-AS267
hsa-miR-296-3p	ILF3-AS268
hsa-miR-130b-5p	ILF3-AS269
hsa-miR-130b-3p	ILF3-AS270
hsa-miR-30e-5p	ILF3-AS271
hsa-miR-30e-3p	ILF3-AS272
hsa-miR-26a-2-3p	ILF3-AS273
hsa-miR-361-5p	ILF3-AS274
hsa-miR-361-3p	ILF3-AS275
hsa-miR-362-5p	ILF3-AS276
hsa-miR-362-3p	ILF3-AS277
hsa-miR-363-5p	ILF3-AS278
hsa-miR-363-3p	ILF3-AS279
hsa-miR-365a-5p	ILF3-AS280
hsa-miR-365a-3p	ILF3-AS281
hsa-miR-365b-5p	ILF3-AS282
hsa-miR-365b-3p	ILF3-AS283
hsa-miR-302b-5p	ILF3-AS284
hsa-miR-302b-3p	ILF3-AS285
hsa-miR-302c-5p	ILF3-AS286
hsa-miR-302c-3p	ILF3-AS287
hsa-miR-302d-5p	ILF3-AS288
hsa-miR-302d-3p	ILF3-AS289
hsa-miR-367-5p	ILF3-AS290
hsa-miR-367-3p	ILF3-AS291
hsa-miR-376c	ILF3-AS292
hsa-miR-369-5p	ILF3-AS293
hsa-miR-369-3p	ILF3-AS294
hsa-miR-370	ILF3-AS295
hsa-miR-371a-5p	ILF3-AS296
hsa-miR-371a-3p	ILF3-AS297
hsa-miR-372	ILF3-AS298
hsa-miR-373-5p	ILF3-AS299
hsa-miR-373-3p	ILF3-AS300
hsa-miR-374a-5p	ILF3-AS301
hsa-miR-374a-3p	ILF3-AS302
hsa-miR-375	ILF3-AS303
hsa-miR-376a-5p	ILF3-AS304
hsa-miR-376a-3p	ILF3-AS305
hsa-miR-377-5p	ILF3-AS306
hsa-miR-377-3p	ILF3-AS307
hsa-miR-378a-5p	ILF3-AS308
hsa-miR-378a-3p	ILF3-AS309
hsa-miR-379-5p	ILF3-AS310
hsa-miR-379-3p	ILF3-AS311
hsa-miR-380-5p	ILF3-AS312
hsa-miR-380-3p	ILF3-AS313
hsa-miR-381	ILF3-AS314
hsa-miR-382-5p	ILF3-AS315
hsa-miR-382-3p	ILF3-AS316
hsa-miR-383	ILF3-AS317
hsa-miR-340-5p	ILF3-AS318
hsa-miR-340-3p	ILF3-AS319
hsa-miR-330-5p	ILF3-AS320
hsa-miR-330-3p	ILF3-AS321
hsa-miR-328	ILF3-AS322
hsa-miR-342-5p	ILF3-AS323
hsa-miR-342-3p	ILF3-AS324
hsa-miR-337-5p	ILF3-AS325
hsa-miR-337-3p	ILF3-AS326
hsa-miR-323a-5p	ILF3-AS327
hsa-miR-323a-3p	ILF3-AS328
hsa-miR-326	ILF3-AS329
hsa-miR-151a-5p	ILF3-AS330
hsa-miR-151a-3p	ILF3-AS331
hsa-miR-135b-5p	ILF3-AS332
hsa-miR-135b-3p	ILF3-AS333
hsa-miR-148b-5p	ILF3-AS334
hsa-miR-148b-3p	ILF3-AS335
hsa-miR-331-5p	ILF3-AS336
hsa-miR-331-3p	ILF3-AS337
hsa-miR-324-5p	ILF3-AS338
hsa-miR-324-3p	ILF3-AS339
hsa-miR-338-5p	ILF3-AS340
hsa-miR-338-3p	ILF3-AS341
hsa-miR-339-5p	ILF3-AS342
hsa-miR-339-3p	ILF3-AS343
hsa-miR-335-5p	ILF3-AS344
hsa-miR-335-3p	ILF3-AS345
hsa-miR-133b	ILF3-AS346
hsa-miR-325	ILF3-AS347
hsa-miR-345-5p	ILF3-AS348
hsa-miR-345-3p	ILF3-AS349
hsa-miR-346	ILF3-AS350
hsa-miR-384	ILF3-AS351
hsa-miR-196b-5p	ILF3-AS352
hsa-miR-196b-3p	ILF3-AS353
hsa-miR-422a	ILF3-AS354
hsa-miR-423-5p	ILF3-AS355
hsa-miR-423-3p	ILF3-AS356
hsa-miR-424-5p	ILF3-AS357
hsa-miR-424-3p	ILF3-AS358
hsa-miR-425-5p	ILF3-AS359
hsa-miR-425-3p	ILF3-AS360
hsa-miR-18b-5p	ILF3-AS361
hsa-miR-18b-3p	ILF3-AS362
hsa-miR-20b-5p	ILF3-AS363
hsa-miR-20b-3p	ILF3-AS364
hsa-miR-448	ILF3-AS365
hsa-miR-429	ILF3-AS366
hsa-miR-449a	ILF3-AS367
hsa-miR-450a-5p	ILF3-AS368
hsa-miR-431-5p	ILF3-AS369
hsa-miR-431-3p	ILF3-AS370
hsa-miR-433	ILF3-AS371
hsa-miR-329	ILF3-AS372
hsa-miR-451a	ILF3-AS373
hsa-miR-452-5p	ILF3-AS374
hsa-miR-452-3p	ILF3-AS375
hsa-miR-409-5p	ILF3-AS376
hsa-miR-409-3p	ILF3-AS377
hsa-miR-412	ILF3-AS378
hsa-miR-410	ILF3-AS379
hsa-miR-376b	ILF3-AS380
hsa-miR-483-5p	ILF3-AS381
hsa-miR-483-3p	ILF3-AS382
hsa-miR-484	ILF3-AS383
hsa-miR-485-5p	ILF3-AS384
hsa-miR-485-3p	ILF3-AS385
hsa-miR-486-5p	ILF3-AS386
hsa-miR-486-3p	ILF3-AS387
hsa-miR-487a	ILF3-AS388
hsa-miR-488-5p	ILF3-AS389
hsa-miR-488-3p	ILF3-AS390
hsa-miR-489	ILF3-AS391
hsa-miR-490-5p	ILF3-AS392
hsa-miR-490-3p	ILF3-AS393
hsa-miR-491-5p	ILF3-AS394
hsa-miR-491-3p	ILF3-AS395
hsa-miR-511	ILF3-AS396
hsa-miR-146b-5p	ILF3-AS397
hsa-miR-146b-3p	ILF3-AS398
hsa-miR-202-5p	ILF3-AS399
hsa-miR-202-3p	ILF3-AS400
hsa-miR-492	ILF3-AS401
hsa-miR-493-5p	ILF3-AS402
hsa-miR-493-3p	ILF3-AS403
hsa-miR-432-5p	ILF3-AS404
hsa-miR-432-3p	ILF3-AS405
hsa-miR-494	ILF3-AS406
hsa-miR-495	ILF3-AS407
hsa-miR-496	ILF3-AS408
hsa-miR-193b-5p	ILF3-AS409
hsa-miR-193b-3p	ILF3-AS410
hsa-miR-497-5p	ILF3-AS411
hsa-miR-497-3p	ILF3-AS412
hsa-miR-181d	ILF3-AS413
hsa-miR-512-5p	ILF3-AS414
hsa-miR-512-3p	ILF3-AS415
hsa-miR-498	ILF3-AS416
hsa-miR-520e	ILF3-AS417
hsa-miR-515-5p	ILF3-AS418
hsa-miR-515-3p	ILF3-AS419
hsa-miR-519e-5p	ILF3-AS420
hsa-miR-519e-3p	ILF3-AS421
hsa-miR-520f	ILF3-AS422
hsa-miR-519c-5p	ILF3-AS423
hsa-miR-519c-3p	ILF3-AS424
hsa-miR-520a-5p	ILF3-AS425
hsa-miR-520a-3p	ILF3-AS426
hsa-miR-526b-5p	ILF3-AS427
hsa-miR-526b-3p	ILF3-AS428
hsa-miR-519b-5p	ILF3-AS429
hsa-miR-519b-3p	ILF3-AS430
hsa-miR-525-5p	ILF3-AS431
hsa-miR-525-3p	ILF3-AS432
hsa-miR-523-5p	ILF3-AS433
hsa-miR-523-3p	ILF3-AS434
hsa-miR-518f-5p	ILF3-AS435
hsa-miR-518f-3p	ILF3-AS436
hsa-miR-520b	ILF3-AS437
hsa-miR-518b	ILF3-AS438
hsa-miR-526a	ILF3-AS439
hsa-miR-520c-5p	ILF3-AS440
hsa-miR-520c-3p	ILF3-AS441
hsa-miR-518c-5p	ILF3-AS442
hsa-miR-518c-3p	ILF3-AS443
hsa-miR-524-5p	ILF3-AS444
hsa-miR-524-3p	ILF3-AS445
hsa-miR-517-5p	ILF3-AS446
hsa-miR-517a-3p	ILF3-AS447
hsa-miR-519d	ILF3-AS448
hsa-miR-521	ILF3-AS449
hsa-miR-520d-5p	ILF3-AS450
hsa-miR-520d-3p	ILF3-AS451
hsa-miR-517b-3p	ILF3-AS452
hsa-miR-520g	ILF3-AS453
hsa-miR-516b-5p	ILF3-AS454
hsa-miR-516b-3p	ILF3-AS455
hsa-miR-518e-5p	ILF3-AS456
hsa-miR-518e-3p	ILF3-AS457
hsa-miR-518a-5p	ILF3-AS458
hsa-miR-518a-3p	ILF3-AS459
hsa-miR-518d-5p	ILF3-AS460
hsa-miR-518d-3p	ILF3-AS461
hsa-miR-517c-3p	ILF3-AS462
hsa-miR-520h	ILF3-AS463
hsa-miR-522-5p	ILF3-AS464
hsa-miR-522-3p	ILF3-AS465
hsa-miR-519a-5p	ILF3-AS466
hsa-miR-519a-3p	ILF3-AS467
hsa-miR-527	ILF3-AS468
hsa-miR-516a-5p	ILF3-AS469
hsa-miR-516a-3p	ILF3-AS470
hsa-miR-499a-5p	ILF3-AS471
hsa-miR-499a-3p	ILF3-AS472
hsa-miR-500a-5p	ILF3-AS473
hsa-miR-500a-3p	ILF3-AS474
hsa-miR-501-5p	ILF3-AS475
hsa-miR-501-3p	ILF3-AS476
hsa-miR-502-5p	ILF3-AS477
hsa-miR-502-3p	ILF3-AS478
hsa-miR-450a-3p	ILF3-AS479
hsa-miR-503	ILF3-AS480
hsa-miR-504	ILF3-AS481
hsa-miR-505-5p	ILF3-AS482
hsa-miR-505-3p	ILF3-AS483
hsa-miR-513a-5p	ILF3-AS484
hsa-miR-513a-3p	ILF3-AS485
hsa-miR-506-5p	ILF3-AS486
hsa-miR-506-3p	ILF3-AS487
hsa-miR-507	ILF3-AS488
hsa-miR-508-5p	ILF3-AS489
hsa-miR-508-3p	ILF3-AS490
hsa-miR-509-5p	ILF3-AS491
hsa-miR-509-3p	ILF3-AS492
hsa-miR-510	ILF3-AS493
hsa-miR-514a-5p	ILF3-AS494
hsa-miR-514a-3p	ILF3-AS495
hsa-miR-532-5p	ILF3-AS496
hsa-miR-532-3p	ILF3-AS497
hsa-miR-455-5p	ILF3-AS498
hsa-miR-455-3p	ILF3-AS499
hsa-miR-539-5p	ILF3-AS500
hsa-miR-539-3p	ILF3-AS501
hsa-miR-544a	ILF3-AS502
hsa-miR-545-5p	ILF3-AS503
hsa-miR-545-3p	ILF3-AS504
hsa-miR-487b	ILF3-AS505
hsa-miR-551a	ILF3-AS506
hsa-miR-552	ILF3-AS507
hsa-miR-553	ILF3-AS508
hsa-miR-554	ILF3-AS509
hsa-miR-92b-5p	ILF3-AS510
hsa-miR-92b-3p	ILF3-AS511
hsa-miR-555	ILF3-AS512
hsa-miR-556-5p	ILF3-AS513
hsa-miR-556-3p	ILF3-AS514
hsa-miR-557	ILF3-AS515
hsa-miR-558	ILF3-AS516
hsa-miR-559	ILF3-AS517
hsa-miR-561-5p	ILF3-AS518
hsa-miR-561-3p	ILF3-AS519
hsa-miR-562	ILF3-AS520
hsa-miR-563	ILF3-AS521
hsa-miR-564	ILF3-AS522
hsa-miR-566	ILF3-AS523
hsa-miR-567	ILF3-AS524
hsa-miR-568	ILF3-AS525
hsa-miR-551b-5p	ILF3-AS526
hsa-miR-551b-3p	ILF3-AS527
hsa-miR-569	ILF3-AS528
hsa-miR-570-5p	ILF3-AS529
hsa-miR-570-3p	ILF3-AS530
hsa-miR-571	ILF3-AS531
hsa-miR-572	ILF3-AS532
hsa-miR-573	ILF3-AS533
hsa-miR-574-5p	ILF3-AS534
hsa-miR-574-3p	ILF3-AS535
hsa-miR-575	ILF3-AS536
hsa-miR-576-5p	ILF3-AS537
hsa-miR-576-3p	ILF3-AS538
hsa-miR-577	ILF3-AS539
hsa-miR-578	ILF3-AS540
hsa-miR-579	ILF3-AS541
hsa-miR-580	ILF3-AS542
hsa-miR-581	ILF3-AS543
hsa-miR-582-5p	ILF3-AS544
hsa-miR-582-3p	ILF3-AS545
hsa-miR-583	ILF3-AS546
hsa-miR-584-5p	ILF3-AS547
hsa-miR-584-3p	ILF3-AS548
hsa-miR-585	ILF3-AS549
hsa-miR-548a-3p	ILF3-AS550
hsa-miR-586	ILF3-AS551
hsa-miR-587	ILF3-AS552
hsa-miR-548b-5p	ILF3-AS553
hsa-miR-548b-3p	ILF3-AS554
hsa-miR-588	ILF3-AS555
hsa-miR-589-5p	ILF3-AS556
hsa-miR-589-3p	ILF3-AS557
hsa-miR-550a-5p	ILF3-AS558
hsa-miR-550a-3p	ILF3-AS559
hsa-miR-590-5p	ILF3-AS560
hsa-miR-590-3p	ILF3-AS561
hsa-miR-591	ILF3-AS562
hsa-miR-592	ILF3-AS563
hsa-miR-593-5p	ILF3-AS564
hsa-miR-593-3p	ILF3-AS565
hsa-miR-595	ILF3-AS566
hsa-miR-596	ILF3-AS567
hsa-miR-597	ILF3-AS568
hsa-miR-598	ILF3-AS569
hsa-miR-599	ILF3-AS570
hsa-miR-548a-5p	ILF3-AS571
hsa-miR-600	ILF3-AS572
hsa-miR-601	ILF3-AS573
hsa-miR-602	ILF3-AS574
hsa-miR-603	ILF3-AS575
hsa-miR-604	ILF3-AS576
hsa-miR-605	ILF3-AS577
hsa-miR-606	ILF3-AS578
hsa-miR-607	ILF3-AS579
hsa-miR-608	ILF3-AS580
hsa-miR-609	ILF3-AS581
hsa-miR-610	ILF3-AS582
hsa-miR-611	ILF3-AS583
hsa-miR-612	ILF3-AS584
hsa-miR-613	ILF3-AS585
hsa-miR-614	ILF3-AS586
hsa-miR-615-5p	ILF3-AS587
hsa-miR-615-3p	ILF3-AS588
hsa-miR-616-5p	ILF3-AS589
hsa-miR-616-3p	ILF3-AS590
hsa-miR-548c-5p	ILF3-AS591
hsa-miR-548c-3p	ILF3-AS592
hsa-miR-617	ILF3-AS593
hsa-miR-618	ILF3-AS594
hsa-miR-619	ILF3-AS595
hsa-miR-620	ILF3-AS596
hsa-miR-621	ILF3-AS597
hsa-miR-622	ILF3-AS598
hsa-miR-623	ILF3-AS599
hsa-miR-624-5p	ILF3-AS600
hsa-miR-624-3p	ILF3-AS601
hsa-miR-625-5p	ILF3-AS602
hsa-miR-625-3p	ILF3-AS603
hsa-miR-626	ILF3-AS604
hsa-miR-627	ILF3-AS605
hsa-miR-628-5p	ILF3-AS606
hsa-miR-628-3p	ILF3-AS607
hsa-miR-629-5p	ILF3-AS608
hsa-miR-629-3p	ILF3-AS609
hsa-miR-630	ILF3-AS610
hsa-miR-631	ILF3-AS611
hsa-miR-33b-5p	ILF3-AS612
hsa-miR-33b-3p	ILF3-AS613
hsa-miR-632	ILF3-AS614
hsa-miR-633	ILF3-AS615
hsa-miR-634	ILF3-AS616
hsa-miR-635	ILF3-AS617
hsa-miR-636	ILF3-AS618
hsa-miR-637	ILF3-AS619
hsa-miR-638	ILF3-AS620
hsa-miR-639	ILF3-AS621
hsa-miR-640	ILF3-AS622
hsa-miR-641	ILF3-AS623
hsa-miR-643	ILF3-AS624
hsa-miR-644a	ILF3-AS625
hsa-miR-645	ILF3-AS626
hsa-miR-646	ILF3-AS627
hsa-miR-647	ILF3-AS628
hsa-miR-648	ILF3-AS629
hsa-miR-649	ILF3-AS630
hsa-miR-650	ILF3-AS631
hsa-miR-651	ILF3-AS632
hsa-miR-652-5p	ILF3-AS633
hsa-miR-652-3p	ILF3-AS634
hsa-miR-548d-5p	ILF3-AS635
hsa-miR-548d-3p	ILF3-AS636
hsa-miR-661	ILF3-AS637
hsa-miR-662	ILF3-AS638
hsa-miR-663a	ILF3-AS639
hsa-miR-449b-5p	ILF3-AS640
hsa-miR-449b-3p	ILF3-AS641
hsa-miR-653	ILF3-AS642
hsa-miR-411-5p	ILF3-AS643
hsa-miR-411-3p	ILF3-AS644
hsa-miR-654-5p	ILF3-AS645
hsa-miR-654-3p	ILF3-AS646
hsa-miR-655	ILF3-AS647
hsa-miR-656	ILF3-AS648
hsa-miR-549	ILF3-AS649
hsa-miR-657	ILF3-AS650
hsa-miR-658	ILF3-AS651
hsa-miR-659-5p	ILF3-AS652
hsa-miR-659-3p	ILF3-AS653
hsa-miR-660-5p	ILF3-AS654
hsa-miR-660-3p	ILF3-AS655
hsa-miR-421	ILF3-AS656
hsa-miR-542-5p	ILF3-AS657
hsa-miR-542-3p	ILF3-AS658
hsa-miR-758	ILF3-AS659
hsa-miR-1264	ILF3-AS660
hsa-miR-671-5p	ILF3-AS661
hsa-miR-671-3p	ILF3-AS662
hsa-miR-668	ILF3-AS663
hsa-miR-550a-3-5p	ILF3-AS664
hsa-miR-767-5p	ILF3-AS665
hsa-miR-767-3p	ILF3-AS666
hsa-miR-1224-5p	ILF3-AS667
hsa-miR-1224-3p	ILF3-AS668
hsa-miR-151b	ILF3-AS669
hsa-miR-320b	ILF3-AS670
hsa-miR-320c	ILF3-AS671
hsa-miR-1296	ILF3-AS672
hsa-miR-1468	ILF3-AS673
hsa-miR-1323	ILF3-AS674
hsa-miR-1271-5p	ILF3-AS675
hsa-miR-1271-3p	ILF3-AS676
hsa-miR-1301	ILF3-AS677
hsa-miR-454-5p	ILF3-AS678
hsa-miR-454-3p	ILF3-AS679
hsa-miR-1185-5p	ILF3-AS680
hsa-miR-1185-2-3p	ILF3-AS681
hsa-miR-449c-5p	ILF3-AS682
hsa-miR-449c-3p	ILF3-AS683
hsa-miR-1283	ILF3-AS684
hsa-miR-769-5p	ILF3-AS685
hsa-miR-769-3p	ILF3-AS686
hsa-miR-766-5p	ILF3-AS687
hsa-miR-766-3p	ILF3-AS688
hsa-miR-378d	ILF3-AS689
hsa-miR-1185-1-3p	ILF3-AS690
hsa-miR-762	ILF3-AS691
hsa-miR-802	ILF3-AS692
hsa-miR-670	ILF3-AS693
hsa-miR-1298	ILF3-AS694
hsa-miR-2113	ILF3-AS695
hsa-miR-761	ILF3-AS696
hsa-miR-764	ILF3-AS697
hsa-miR-759	ILF3-AS698
hsa-miR-765	ILF3-AS699
hsa-miR-770-5p	ILF3-AS700
hsa-miR-675-5p	ILF3-AS701
hsa-miR-675-3p	ILF3-AS702
hsa-miR-298	ILF3-AS703
hsa-miR-891a	ILF3-AS704
hsa-miR-300	ILF3-AS705
hsa-miR-892a	ILF3-AS706
hsa-miR-450b-5p	ILF3-AS707
hsa-miR-450b-3p	ILF3-AS708
hsa-miR-874	ILF3-AS709
hsa-miR-890	ILF3-AS710
hsa-miR-891b	ILF3-AS711
hsa-miR-888-5p	ILF3-AS712
hsa-miR-888-3p	ILF3-AS713
hsa-miR-892b	ILF3-AS714
hsa-miR-541-5p	ILF3-AS715
hsa-miR-541-3p	ILF3-AS716
hsa-miR-889	ILF3-AS717
hsa-miR-875-5p	ILF3-AS718
hsa-miR-875-3p	ILF3-AS719
hsa-miR-876-5p	ILF3-AS720
hsa-miR-876-3p	ILF3-AS721
hsa-miR-708-5p	ILF3-AS722
hsa-miR-708-3p	ILF3-AS723
hsa-miR-147b	ILF3-AS724
hsa-miR-190b	ILF3-AS725
hsa-miR-744-5p	ILF3-AS726
hsa-miR-744-3p	ILF3-AS727
hsa-miR-885-5p	ILF3-AS728
hsa-miR-885-3p	ILF3-AS729
hsa-miR-877-5p	ILF3-AS730
hsa-miR-877-3p	ILF3-AS731
hsa-miR-887	ILF3-AS732
hsa-miR-665	ILF3-AS733
hsa-miR-873-5p	ILF3-AS734
hsa-miR-873-3p	ILF3-AS735
hsa-miR-543	ILF3-AS736
hsa-miR-374b-5p	ILF3-AS737
hsa-miR-374b-3p	ILF3-AS738
hsa-miR-760	ILF3-AS739
hsa-miR-301b	ILF3-AS740
hsa-miR-216b	ILF3-AS741
hsa-miR-208b	ILF3-AS742
hsa-miR-920	ILF3-AS743
hsa-miR-921	ILF3-AS744
hsa-miR-922	ILF3-AS745
hsa-miR-924	ILF3-AS746
hsa-miR-509-3-5p	ILF3-AS747
hsa-miR-933	ILF3-AS748
hsa-miR-934	ILF3-AS749
hsa-miR-935	ILF3-AS750
hsa-miR-936	ILF3-AS751
hsa-miR-937	ILF3-AS752
hsa-miR-938	ILF3-AS753
hsa-miR-939	ILF3-AS754
hsa-miR-940	ILF3-AS755
hsa-miR-941	ILF3-AS756
hsa-miR-942	ILF3-AS757
hsa-miR-943	ILF3-AS758
hsa-miR-944	ILF3-AS759
hsa-miR-297	ILF3-AS760
hsa-miR-1178	ILF3-AS761
hsa-miR-1179	ILF3-AS762
hsa-miR-1180	ILF3-AS763
hsa-miR-1181	ILF3-AS764
hsa-miR-1182	ILF3-AS765
hsa-miR-1183	ILF3-AS766
hsa-miR-1184	ILF3-AS767
hsa-miR-1225-5p	ILF3-AS768
hsa-miR-1225-3p	ILF3-AS769
hsa-miR-1226-5p	ILF3-AS770
hsa-miR-1226-3p	ILF3-AS771
hsa-miR-1227	ILF3-AS772
hsa-miR-1228-5p	ILF3-AS773
hsa-miR-1228-3p	ILF3-AS774
hsa-miR-1229	ILF3-AS775
hsa-miR-1231	ILF3-AS776
hsa-miR-1233	ILF3-AS777
hsa-miR-1234	ILF3-AS778
hsa-miR-1236	ILF3-AS779
hsa-miR-1237	ILF3-AS780
hsa-miR-1238	ILF3-AS781
hsa-miR-1200	ILF3-AS782
hsa-miR-1202	ILF3-AS783
hsa-miR-1203	ILF3-AS784
hsa-miR-663b	ILF3-AS785
hsa-miR-1204	ILF3-AS786
hsa-miR-1205	ILF3-AS787
hsa-miR-1206	ILF3-AS788
hsa-miR-1207-5p	ILF3-AS789
hsa-miR-1207-3p	ILF3-AS790
hsa-miR-1208	ILF3-AS791
hsa-miR-548e	ILF3-AS792
hsa-miR-548j	ILF3-AS793
hsa-miR-1285-5p	ILF3-AS794
hsa-miR-1285-3p	ILF3-AS795
hsa-miR-1286	ILF3-AS796
hsa-miR-1287	ILF3-AS797
hsa-miR-1289	ILF3-AS798
hsa-miR-1290	ILF3-AS799
hsa-miR-1291	ILF3-AS800
hsa-miR-548k	ILF3-AS801
hsa-miR-1293	ILF3-AS802
hsa-miR-1294	ILF3-AS803
hsa-miR-1295a	ILF3-AS804
hsa-miR-1297	ILF3-AS805
hsa-miR-1299	ILF3-AS806
hsa-miR-548l	ILF3-AS807
hsa-miR-1302	ILF3-AS808
hsa-miR-1303	ILF3-AS809
hsa-miR-1304-5p	ILF3-AS810
hsa-miR-1304-3p	ILF3-AS811
hsa-miR-1305	ILF3-AS812
hsa-miR-1243	ILF3-AS813
hsa-miR-1244	ILF3-AS814
hsa-miR-1245a	ILF3-AS815
hsa-miR-1246	ILF3-AS816
hsa-miR-1247-5p	ILF3-AS817
hsa-miR-1247-3p	ILF3-AS818
hsa-miR-1248	ILF3-AS819
hsa-miR-1249	ILF3-AS820
hsa-miR-1250	ILF3-AS821
hsa-miR-1251	ILF3-AS822
hsa-miR-1253	ILF3-AS823
hsa-miR-1254	ILF3-AS824
hsa-miR-1255a	ILF3-AS825
hsa-miR-1256	ILF3-AS826
hsa-miR-1257	ILF3-AS827
hsa-miR-1258	ILF3-AS828
hsa-miR-1260a	ILF3-AS829
hsa-miR-548g-5p	ILF3-AS830
hsa-miR-548g-3p	ILF3-AS831
hsa-miR-1261	ILF3-AS832
hsa-miR-1262	ILF3-AS833
hsa-miR-1263	ILF3-AS834
hsa-miR-548n	ILF3-AS835
hsa-miR-548m	ILF3-AS836
hsa-miR-1265	ILF3-AS837
hsa-miR-548o-3p	ILF3-AS838
hsa-miR-1266	ILF3-AS839
hsa-miR-1267	ILF3-AS840
hsa-miR-1268a	ILF3-AS841
hsa-miR-1269a	ILF3-AS842
hsa-miR-1270	ILF3-AS843
hsa-miR-1272	ILF3-AS844
hsa-miR-1273a	ILF3-AS845
hsa-miR-548h-5p	ILF3-AS846
hsa-miR-548h-3p	ILF3-AS847
hsa-miR-1275	ILF3-AS848
hsa-miR-1276	ILF3-AS849
hsa-miR-302e	ILF3-AS850
hsa-miR-1277-3p	ILF3-AS851
hsa-miR-548p	ILF3-AS852
hsa-miR-548i	ILF3-AS853
hsa-miR-1278	ILF3-AS854
hsa-miR-1281	ILF3-AS855
hsa-miR-1282	ILF3-AS856
hsa-miR-1284	ILF3-AS857
hsa-miR-1288	ILF3-AS858
hsa-miR-1292	ILF3-AS859
hsa-miR-1252	ILF3-AS860
hsa-miR-1255b-5p	ILF3-AS861
hsa-miR-1255b-2-3p	ILF3-AS862
hsa-miR-1280	ILF3-AS863
hsa-miR-664-5p	ILF3-AS864
hsa-miR-664-3p	ILF3-AS865
hsa-miR-1306-5p	ILF3-AS866
hsa-miR-1306-3p	ILF3-AS867
hsa-miR-1307-5p	ILF3-AS868
hsa-miR-1307-3p	ILF3-AS869
hsa-miR-513b	ILF3-AS870
hsa-miR-513c-5p	ILF3-AS871
hsa-miR-513c-3p	ILF3-AS872
hsa-miR-1321	ILF3-AS873
hsa-miR-1322	ILF3-AS874
hsa-miR-720	ILF3-AS875
hsa-miR-1197	ILF3-AS876
hsa-miR-1324	ILF3-AS877
hsa-miR-1469	ILF3-AS878
hsa-miR-1470	ILF3-AS879
hsa-miR-1471	ILF3-AS880
hsa-miR-1537	ILF3-AS881
hsa-miR-1538	ILF3-AS882
hsa-miR-1539	ILF3-AS883
hsa-miR-103b	ILF3-AS884
hsa-miR-320d	ILF3-AS885
hsa-miR-1825	ILF3-AS886
hsa-miR-1827	ILF3-AS887
hsa-miR-1908	ILF3-AS888
hsa-miR-1909-5p	ILF3-AS889
hsa-miR-1909-3p	ILF3-AS890
hsa-miR-1910	ILF3-AS891
hsa-miR-1911-5p	ILF3-AS892
hsa-miR-1911-3p	ILF3-AS893
hsa-miR-1912	ILF3-AS894
hsa-miR-1913	ILF3-AS895
hsa-miR-1914-5p	ILF3-AS896
hsa-miR-1914-3p	ILF3-AS897
hsa-miR-1915-5p	ILF3-AS898
hsa-miR-1915-3p	ILF3-AS899
hsa-miR-1972	ILF3-AS900
hsa-miR-1973	ILF3-AS901
hsa-miR-1976	ILF3-AS902
hsa-miR-2052	ILF3-AS903
hsa-miR-2053	ILF3-AS904
hsa-miR-2110	ILF3-AS905
hsa-miR-2114-5p	ILF3-AS906
hsa-miR-2114-3p	ILF3-AS907
hsa-miR-2115-5p	ILF3-AS908
hsa-miR-2115-3p	ILF3-AS909
hsa-miR-2116-5p	ILF3-AS910
hsa-miR-2116-3p	ILF3-AS911
hsa-miR-2117	ILF3-AS912
hsa-miR-548q	ILF3-AS913
hsa-miR-2276	ILF3-AS914
hsa-miR-2277-5p	ILF3-AS915
hsa-miR-2277-3p	ILF3-AS916
hsa-miR-2278	ILF3-AS917
hsa-miR-2681-5p	ILF3-AS918
hsa-miR-2681-3p	ILF3-AS919

## Sheet: Starbase analysis
name	mirAccession	geneName	targetSites	bioComplex	clipReadNum	cancerNum
hsa-miR-320b	MIMAT0005792	ILF3-AS1	1	2	48	-1
hsa-miR-320d	MIMAT0006764	ILF3-AS1	1	2	48	-1
hsa-miR-7-5p	MIMAT0000252	ILF3-AS1	1	1	7	-1
hsa-miR-132-3p	MIMAT0000426	ILF3-AS1	1	3	17	-1
hsa-miR-212-3p	MIMAT0000269	ILF3-AS1	1	3	17	-1
hsa-miR-4725-5p	MIMAT0019843	ILF3-AS1	1	1	7	-1
hsa-miR-320c	MIMAT0005793	ILF3-AS1	1	2	48	-1
hsa-miR-24-3p	MIMAT0000080	ILF3-AS1	1	1	32	-1
hsa-miR-4429	MIMAT0018944	ILF3-AS1	1	2	48	-1
hsa-miR-182-5p	MIMAT0000259	ILF3-AS1	1	3	17	-1
hsa-miR-320a	MIMAT0000510	ILF3-AS1	1	2	48	-1
hsa-miR-504-5p	MIMAT0002875	ILF3-AS1	1	1	7	-1
hsa-miR-29a-3p	MIMAT0000086	ILF3-AS2	1	5	6	4

## Sheet: miR-29a targets analysis
name	geneName	targetScanSites	picTarSites	RNA22Sites	PITASites	miRandaSites	CancerNum
hsa-miR-29a-3p	TNRC18	1[4,285]	1[3,209]	0[0,0]	0[0,0]	1[4,285]	6
hsa-miR-29a-3p	PFN2	0[0,0]	0[0,0]	0[0,0]	0[0,0]	1[7,31]	7
hsa-miR-29a-3p	PCDHA11	1[1,77]	0[0,0]	0[0,0]	0[0,0]	1[1,77]	2
hsa-miR-29a-3p	RUNX1T1	1[5,38]	1[5,38]	0[0,0]	0[0,0]	1[10,485]	5
hsa-miR-29a-3p	TUBGCP4	0[0,0]	0[0,0]	0[0,0]	0[0,0]	1[1,9]	5
hsa-miR-29a-3p	CCND2	1[16,335]	8[30,3014]	0[0,0]	1[16,335]	1[16,335]	2
hsa-miR-29a-3p	ARPP19	1[8,121]	2[12,669]	0[0,0]	0[0,0]	1[8,121]	2
hsa-miR-29a-3p	GALNT2	0[0,0]	0[0,0]	1[2,101]	0[0,0]	0[0,0]	3
hsa-miR-29a-3p	METTL21D	1[2,111]	1[2,111]	0[0,0]	0[0,0]	0[0,0]	-1
hsa-miR-29a-3p	DHTKD1	1[2,17]	0[0,0]	0[0,0]	0[0,0]	1[2,17]	5
hsa-miR-29a-3p	KIF26A	1[2,230]	1[2,230]	1[2,230]	1[2,230]	1[2,230]	7
hsa-miR-29a-3p	SMS	0[0,0]	0[0,0]	0[0,0]	1[11,361]	1[11,361]	5
hsa-miR-29a-3p	RFXDC2	0[0,0]	0[0,0]	0[0,0]	1[5,209]	0[0,0]	-1
hsa-miR-29a-3p	TBC1D7	1[2,54]	0[0,0]	0[0,0]	0[0,0]	1[3,62]	8
hsa-miR-29a-3p	TET3	6[15,4561]	11[18,5379]	0[0,0]	0[0,0]	2[15,3597]	12
hsa-miR-29a-3p	KIAA1432	1[8,140]	2[25,1396]	1[8,140]	0[0,0]	1[8,140]	3
hsa-miR-29a-3p	BTF3L4	0[0,0]	0[0,0]	0[0,0]	0[0,0]	1[4,1074]	9
hsa-miR-29a-3p	CTDSP2	1[3,1]	0[0,0]	0[0,0]	0[0,0]	0[0,0]	3
hsa-miR-29a-3p	C7orf73	0[0,0]	1[6,79]	0[0,0]	0[0,0]	0[0,0]	-1
hsa-miR-29a-3p	KLHDC10	1[2,38]	0[0,0]	0[0,0]	0[0,0]	1[2,38]	2
hsa-miR-29a-3p	TUBD1	0[0,0]	0[0,0]	0[0,0]	0[0,0]	1[7,254]	8
hsa-miR-29a-3p	SON	0[0,0]	0[0,0]	0[0,0]	0[0,0]	1[10,319]	3
hsa-miR-29a-3p	ZNF498	1[12,182]	0[0,0]	0[0,0]	0[0,0]	1[12,182]	3
hsa-miR-29a-3p	SCML1	0[0,0]	1[4,1700]	0[0,0]	0[0,0]	1[5,1702]	1
hsa-miR-29a-3p	ZHX3	1[1,25]	1[1,25]	1[1,25]	0[0,0]	0[0,0]	2
hsa-miR-29a-3p	LYRM1	0[0,0]	0[0,0]	0[0,0]	0[0,0]	1[1,2]	1
hsa-miR-29a-3p	PGAP2	1[1,5]	1[1,5]	1[1,5]	0[0,0]	1[1,5]	3
hsa-miR-29a-3p	PCDHAC2	1[1,77]	0[0,0]	0[0,0]	0[0,0]	1[1,77]	1
hsa-miR-29a-3p	KLF11	0[0,0]	0[0,0]	0[0,0]	0[0,0]	1[5,65]	4
hsa-miR-29a-3p	RNMT	0[0,0]	0[0,0]	1[1,425]	0[0,0]	0[0,0]	4
hsa-miR-29a-3p	ZFP91	1[10,931]	1[10,931]	0[0,0]	1[11,939]	1[11,939]	5
hsa-miR-29a-3p	C10orf57	0[0,0]	0[0,0]	0[0,0]	0[0,0]	1[1,40]	7
hsa-miR-29a-3p	ACPL2	1[7,2791]	0[0,0]	1[7,2791]	1[7,2791]	1[7,2791]	9
hsa-miR-29a-3p	B3GNT5	1[7,117]	0[0,0]	0[0,0]	1[7,117]	1[7,117]	7
hsa-miR-29a-3p	HMGCS1	1[10,10349]	2[14,15110]	0[0,0]	1[10,10349]	1[10,10349]	8
hsa-miR-29a-3p	DICER1	1[8,201]	1[8,201]	0[0,0]	1[8,201]	1[9,210]	8
hsa-miR-29a-3p	CRKL	0[0,0]	0[0,0]	1[5,28]	0[0,0]	1[14,1108]	6
hsa-miR-29a-3p	ERCC6	1[16,398]	2[16,398]	0[0,0]	0[0,0]	1[16,398]	4
hsa-miR-29a-3p	JOSD1	1[9,227]	1[9,227]	0[0,0]	1[9,227]	1[9,227]	4
hsa-miR-29a-3p	FLJ40432	0[0,0]	0[0,0]	0[0,0]	1[10,127]	0[0,0]	-1
hsa-miR-29a-3p	RUNX1	0[0,0]	0[0,0]	0[0,0]	0[0,0]	1[1,15]	2
hsa-miR-29a-3p	PPP1R13B	1[1,167]	1[1,167]	0[0,0]	0[0,0]	1[1,167]	3
hsa-miR-29a-3p	GOPC	0[0,0]	1[1,35]	0[0,0]	0[0,0]	0[0,0]	6
hsa-miR-29a-3p	BASP1	0[0,0]	0[0,0]	0[0,0]	0[0,0]	1[4,3798]	6
hsa-miR-29a-3p	ZFX	1[3,21]	3[13,461]	0[0,0]	1[3,21]	1[4,26]	4
hsa-miR-29a-3p	DCAF7	1[8,83]	3[13,507]	0[0,0]	0[0,0]	0[0,0]	11
hsa-miR-29a-3p	OTUD4	1[6,83]	2[6,84]	0[0,0]	1[6,83]	2[7,261]	1
hsa-miR-29a-3p	ANKRD40	0[0,0]	0[0,0]	0[0,0]	0[0,0]	1[2,58]	8
hsa-miR-29a-3p	SH3MD4	0[0,0]	0[0,0]	0[0,0]	1[1,4]	0[0,0]	-1
hsa-miR-29a-3p	C11orf30	1[2,191]	1[2,191]	0[0,0]	1[2,191]	2[8,278]	6
hsa-miR-29a-3p	MLX	0[0,0]	0[0,0]	1[2,7]	0[0,0]	0[0,0]	4
hsa-miR-29a-3p	SLC30A3	2[4,2]	2[4,2]	0[0,0]	2[4,2]	2[4,2]	4
hsa-miR-29a-3p	SIRT1	0[0,0]	0[0,0]	0[0,0]	0[0,0]	1[2,140]	5
hsa-miR-29a-3p	CHURC1	0[0,0]	0[0,0]	0[0,0]	0[0,0]	1[3,35]	1
hsa-miR-29a-3p	FOXO3	0[0,0]	2[5,72]	0[0,0]	0[0,0]	1[1,73]	3
hsa-miR-29a-3p	SLC36A1	1[4,41]	0[0,0]	0[0,0]	0[0,0]	0[0,0]	6
hsa-miR-29a-3p	USP37	1[5,1982]	2[7,1993]	0[0,0]	1[5,1982]	1[5,1982]	8
hsa-miR-29a-3p	MYBL2	1[6,79]	3[7,94]	0[0,0]	1[6,79]	2[9,94]	7
hsa-miR-29a-3p	STK35	1[1,45]	2[2,48]	0[0,0]	0[0,0]	0[0,0]	3
hsa-miR-29a-3p	NPM3	0[0,0]	0[0,0]	0[0,0]	0[0,0]	1[2,11]	4
hsa-miR-29a-3p	TFG	0[0,0]	0[0,0]	0[0,0]	0[0,0]	1[4,113]	4
hsa-miR-29a-3p	UBTF	1[1,3]	2[3,3]	1[1,3]	1[1,3]	2[3,3]	8
hsa-miR-29a-3p	SFRS2IP	0[0,0]	0[0,0]	0[0,0]	0[0,0]	1[13,1394]	2
hsa-miR-29a-3p	ATP2A2	0[0,0]	0[0,0]	0[0,0]	0[0,0]	2[5,763]	4
hsa-miR-29a-3p	ZNF382	0[0,0]	0[0,0]	0[0,0]	0[0,0]	1[1,6]	2
hsa-miR-29a-3p	OXSR1	0[0,0]	3[3,71]	0[0,0]	0[0,0]	0[0,0]	2
hsa-miR-29a-3p	KCTD1	1[2,0]	0[0,0]	0[0,0]	1[2,0]	1[2,0]	6
hsa-miR-29a-3p	C1orf74	0[0,0]	0[0,0]	0[0,0]	0[0,0]	1[1,555]	8
hsa-miR-29a-3p	TSPAN4	0[0,0]	1[1,58]	0[0,0]	0[0,0]	0[0,0]	3
hsa-miR-29a-3p	SLK	0[0,0]	1[1,8]	0[0,0]	0[0,0]	1[4,57]	3
hsa-miR-29a-3p	GPAM	1[1,3]	2[2,108]	0[0,0]	1[1,3]	1[1,3]	4
hsa-miR-29a-3p	NEDD4L	0[0,0]	0[0,0]	0[0,0]	0[0,0]	1[2,113]	2
hsa-miR-29a-3p	COL4A5	2[4,894]	2[4,894]	0[0,0]	1[2,402]	1[2,402]	8
hsa-miR-29a-3p	COL4A4	2[2,70]	2[2,70]	0[0,0]	1[2,58]	2[2,72]	1
hsa-miR-29a-3p	LOC727936	0[0,0]	0[0,0]	0[0,0]	1[4,48]	0[0,0]	-1
hsa-miR-29a-3p	AHR	1[1,268]	3[2,957]	0[0,0]	1[1,268]	1[1,268]	3
hsa-miR-29a-3p	CFL2	0[0,0]	1[1,7]	0[0,0]	0[0,0]	1[1,7]	2
hsa-miR-29a-3p	KLHL25	0[0,0]	0[0,0]	0[0,0]	0[0,0]	1[2,26]	6
hsa-miR-29a-3p	AMFR	1[1,72]	0[0,0]	0[0,0]	0[0,0]	0[0,0]	0
hsa-miR-29a-3p	EIF2S2	1[1,8]	2[4,48]	0[0,0]	0[0,0]	2[4,52]	4
hsa-miR-29a-3p	SH3GL3	0[0,0]	0[0,0]	0[0,0]	0[0,0]	1[1,3]	4
hsa-miR-29a-3p	ZFP36L1	1[6,2938]	1[6,2938]	1[6,2938]	1[6,2938]	1[6,2938]	3
hsa-miR-29a-3p	FRAG1	0[0,0]	0[0,0]	0[0,0]	1[1,5]	0[0,0]	-1
hsa-miR-29a-3p	SLC6A8	0[0,0]	0[0,0]	0[0,0]	0[0,0]	1[1,38]	6
hsa-miR-29a-3p	PATZ1	0[0,0]	0[0,0]	0[0,0]	0[0,0]	1[4,33]	6
hsa-miR-29a-3p	ZNF134	0[0,0]	0[0,0]	0[0,0]	0[0,0]	1[2,25]	4
hsa-miR-29a-3p	CCDC138	0[0,0]	0[0,0]	0[0,0]	0[0,0]	1[3,40]	10
hsa-miR-29a-3p	EIF2C1	0[0,0]	3[3,3]	0[0,0]	1[3,3]	0[0,0]	4
hsa-miR-29a-3p	HELZ	1[4,253]	0[0,0]	0[0,0]	1[4,253]	0[0,0]	9
hsa-miR-29a-3p	NFAT5	1[9,650]	3[16,745]	0[0,0]	1[9,650]	0[0,0]	1
hsa-miR-29a-3p	ADA	1[5,100]	0[0,0]	0[0,0]	0[0,0]	1[5,100]	5
hsa-miR-29a-3p	RGPD5	0[0,0]	0[0,0]	0[0,0]	0[0,0]	1[1,19]	2
hsa-miR-29a-3p	ELL2	1[2,25]	3[5,68]	0[0,0]	1[2,25]	0[0,0]	1
hsa-miR-29a-3p	FAM102B	0[0,0]	0[0,0]	0[0,0]	0[0,0]	1[2,51]	7
hsa-miR-29a-3p	DSG2	0[0,0]	0[0,0]	0[0,0]	0[0,0]	1[8,84]	3
hsa-miR-29a-3p	COL7A1	2[2,321]	2[2,321]	1[2,149]	2[2,321]	2[2,321]	5
hsa-miR-29a-3p	WFDC3	0[0,0]	0[0,0]	0[0,0]	0[0,0]	2[1,10]	2
hsa-miR-29a-3p	ZNF24	1[1,39]	0[0,0]	0[0,0]	0[0,0]	1[1,39]	6
hsa-miR-29a-3p	SEC11A	0[0,0]	0[0,0]	0[0,0]	0[0,0]	1[4,301]	2
hsa-miR-29a-3p	KLF12	1[2,9]	2[10,120]	0[0,0]	0[0,0]	0[0,0]	6
hsa-miR-29a-3p	LASP1	2[1,36]	4[4,52]	1[1,24]	0[0,0]	0[0,0]	3
hsa-miR-29a-3p	KPNB1	0[0,0]	0[0,0]	0[0,0]	1[1,3]	1[1,3]	7
hsa-miR-29a-3p	SPTY2D1	1[2,14]	1[2,14]	0[0,0]	1[2,14]	1[2,14]	3
hsa-miR-29a-3p	FAM73A	0[0,0]	0[0,0]	1[3,407]	0[0,0]	0[0,0]	5
hsa-miR-29a-3p	MTSS1L	1[4,425]	3[5,428]	0[0,0]	0[0,0]	1[5,427]	3
hsa-miR-29a-3p	NAMPT	0[0,0]	0[0,0]	0[0,0]	0[0,0]	1[3,25]	0
hsa-miR-29a-3p	CDC42	0[0,0]	3[5,446]	0[0,0]	1[1,1]	2[4,405]	4
hsa-miR-29a-3p	STK38L	1[7,235]	0[0,0]	0[0,0]	0[0,0]	1[9,362]	5
hsa-miR-29a-3p	LGALS8	0[0,0]	0[0,0]	0[0,0]	0[0,0]	1[1,10]	4
hsa-miR-29a-3p	ASCC1	0[0,0]	0[0,0]	1[1,3]	0[0,0]	1[1,8]	4
hsa-miR-29a-3p	CCNF	0[0,0]	0[0,0]	0[0,0]	0[0,0]	1[1,113]	9
hsa-miR-29a-3p	LOC92154	0[0,0]	0[0,0]	0[0,0]	1[4,425]	0[0,0]	-1
hsa-miR-29a-3p	CYCS	1[4,120]	0[0,0]	1[4,120]	0[0,0]	0[0,0]	5
hsa-miR-29a-3p	SOCS5	0[0,0]	0[0,0]	0[0,0]	0[0,0]	1[5,116]	5
hsa-miR-29a-3p	ROD1	1[14,538]	0[0,0]	0[0,0]	1[14,538]	0[0,0]	3
hsa-miR-29a-3p	CDCA4	0[0,0]	0[0,0]	0[0,0]	0[0,0]	2[13,1193]	8
hsa-miR-29a-3p	MXD1	1[5,619]	0[0,0]	0[0,0]	1[5,619]	2[7,630]	1
hsa-miR-29a-3p	FLJ39370	0[0,0]	0[0,0]	0[0,0]	1[9,331]	0[0,0]	-1
hsa-miR-29a-3p	FRS2	1[10,5004]	0[0,0]	0[0,0]	1[10,5004]	1[11,5011]	5
hsa-miR-29a-3p	CD276	1[7,2151]	3[8,2223]	0[0,0]	0[0,0]	1[7,2151]	7
hsa-miR-29a-3p	TRAF5	1[5,72]	0[0,0]	0[0,0]	0[0,0]	1[5,72]	2
hsa-miR-29a-3p	C19orf6	1[2,0]	2[2,0]	0[0,0]	0[0,0]	0[0,0]	1
hsa-miR-29a-3p	HORMAD1	0[0,0]	0[0,0]	0[0,0]	0[0,0]	1[1,11]	3
hsa-miR-29a-3p	SERF2	0[0,0]	0[0,0]	0[0,0]	0[0,0]	1[5,146]	3
hsa-miR-29a-3p	ATP1B1	1[3,2887]	3[4,4152]	0[0,0]	1[3,2887]	1[3,2887]	3
hsa-miR-29a-3p	CAPRIN2	0[0,0]	0[0,0]	0[0,0]	0[0,0]	1[1,18]	1
hsa-miR-29a-3p	RBM25	0[0,0]	0[0,0]	0[0,0]	0[0,0]	1[3,55]	4
hsa-miR-29a-3p	ARRDC3	1[11,868]	3[11,1029]	0[0,0]	2[11,976]	2[11,976]	4
hsa-miR-29a-3p	CYBRD1	0[0,0]	0[0,0]	0[0,0]	0[0,0]	1[6,115]	2
hsa-miR-29a-3p	BRWD3	1[12,1288]	2[12,1339]	0[0,0]	1[12,1288]	1[12,1288]	7
hsa-miR-29a-3p	DNAJC8	0[0,0]	0[0,0]	0[0,0]	0[0,0]	1[6,27]	3
hsa-miR-29a-3p	NFIX	1[4,49]	2[4,51]	0[0,0]	1[4,49]	1[4,49]	3
hsa-miR-29a-3p	ATXN1	1[9,280]	1[9,280]	0[0,0]	1[9,280]	0[0,0]	4
hsa-miR-29a-3p	ERC1	1[1,6]	1[1,6]	0[0,0]	0[0,0]	1[1,72]	3
hsa-miR-29a-3p	SPAST	1[5,54]	1[5,54]	0[0,0]	1[5,54]	1[5,54]	10
hsa-miR-29a-3p	CNOT6	1[3,289]	1[3,289]	0[0,0]	0[0,0]	0[0,0]	5
hsa-miR-29a-3p	ISG20L2	1[15,527]	0[0,0]	0[0,0]	0[0,0]	1[16,533]	9
hsa-miR-29a-3p	TLE3	0[0,0]	0[0,0]	1[2,0]	0[0,0]	1[1,1]	5
hsa-miR-29a-3p	ELN	1[1,20]	1[1,20]	0[0,0]	1[1,20]	1[1,20]	4
hsa-miR-29a-3p	FOXO4	1[1,17]	1[1,17]	0[0,0]	0[0,0]	0[0,0]	3
hsa-miR-29a-3p	PRKRA	1[5,141]	1[5,141]	0[0,0]	1[5,141]	1[6,150]	5
hsa-miR-29a-3p	TMOD3	1[6,1060]	2[6,1406]	0[0,0]	0[0,0]	0[0,0]	4
hsa-miR-29a-3p	SERTAD4	0[0,0]	0[0,0]	0[0,0]	0[0,0]	1[6,33]	5
hsa-miR-29a-3p	DNMT3B	0[0,0]	1[3,47]	0[0,0]	0[0,0]	0[0,0]	11
hsa-miR-29a-3p	SFRS7	0[0,0]	0[0,0]	1[1,7]	0[0,0]	0[0,0]	8
hsa-miR-29a-3p	USP34	1[3,83]	1[3,83]	0[0,0]	1[3,83]	1[3,83]	6
hsa-miR-29a-3p	DCTN5	0[0,0]	0[0,0]	1[2,44]	0[0,0]	0[0,0]	4
hsa-miR-29a-3p	HOXC13	1[1,213]	0[0,0]	0[0,0]	0[0,0]	0[0,0]	8
hsa-miR-29a-3p	ATAD2B	3[3,3420]	3[3,3420]	0[0,0]	3[3,3420]	3[3,3420]	11
hsa-miR-29a-3p	VASH2	1[14,442]	2[14,453]	1[15,483]	0[0,0]	0[0,0]	9
hsa-miR-29a-3p	C2orf63	0[0,0]	0[0,0]	0[0,0]	0[0,0]	1[2,21]	3
hsa-miR-29a-3p	PDK4	1[1,44]	0[0,0]	0[0,0]	0[0,0]	1[2,68]	1
hsa-miR-29a-3p	SEC24D	0[0,0]	0[0,0]	0[0,0]	1[3,77]	1[3,77]	2
hsa-miR-29a-3p	PAPOLG	1[3,93]	0[0,0]	0[0,0]	0[0,0]	0[0,0]	3
hsa-miR-29a-3p	EP300	0[0,0]	0[0,0]	0[0,0]	0[0,0]	1[10,314]	6
hsa-miR-29a-3p	DIXDC1	1[1,13]	0[0,0]	0[0,0]	0[0,0]	1[1,13]	5
hsa-miR-29a-3p	FBRS	1[1,405]	1[1,405]	0[0,0]	1[1,405]	1[1,405]	2
hsa-miR-29a-3p	NECAP1	0[0,0]	0[0,0]	0[0,0]	0[0,0]	1[7,280]	1
hsa-miR-29a-3p	NAA40	1[1,1]	1[1,1]	0[0,0]	0[0,0]	1[1,4]	8
hsa-miR-29a-3p	TRIM44	0[0,0]	0[0,0]	0[0,0]	0[0,0]	1[15,620]	3
hsa-miR-29a-3p	RAB12	1[6,136]	1[6,136]	0[0,0]	1[6,136]	1[6,136]	1
hsa-miR-29a-3p	PDCL	0[0,0]	0[0,0]	0[0,0]	0[0,0]	1[2,279]	6
hsa-miR-29a-3p	POLR3A	0[0,0]	0[0,0]	0[0,0]	0[0,0]	1[1,19]	4
hsa-miR-29a-3p	TTC21B	0[0,0]	0[0,0]	0[0,0]	0[0,0]	1[1,35]	9
hsa-miR-29a-3p	MPZL1	0[0,0]	0[0,0]	1[1,53]	0[0,0]	1[2,11]	6
hsa-miR-29a-3p	FRAS1	1[2,70]	1[2,70]	0[0,0]	1[2,70]	1[2,70]	8
hsa-miR-29a-3p	SESTD1	2[5,209]	3[6,366]	0[0,0]	1[5,164]	1[5,164]	6
hsa-miR-29a-3p	AHNAK	0[0,0]	0[0,0]	0[0,0]	0[0,0]	1[3,5532]	3
hsa-miR-29a-3p	MTHFD1L	0[0,0]	0[0,0]	0[0,0]	0[0,0]	1[1,162]	3
hsa-miR-29a-3p	DTX4	1[1,132]	2[1,132]	0[0,0]	1[1,132]	0[0,0]	3
hsa-miR-29a-3p	LITAF	0[0,0]	0[0,0]	0[0,0]	0[0,0]	1[1,24]	0
hsa-miR-29a-3p	SH3PXD2A	2[4,332]	5[6,357]	0[0,0]	1[4,311]	0[0,0]	5
hsa-miR-29a-3p	PIK3R3	1[5,135]	0[0,0]	0[0,0]	1[5,135]	2[5,144]	8
hsa-miR-29a-3p	HSP90AB1	0[0,0]	0[0,0]	1[6,16]	0[0,0]	0[0,0]	5
hsa-miR-29a-3p	PCDHA8	1[1,77]	0[0,0]	0[0,0]	0[0,0]	1[1,77]	3
hsa-miR-29a-3p	SFRS2	0[0,0]	0[0,0]	1[4,41]	0[0,0]	0[0,0]	6
hsa-miR-29a-3p	HN1L	0[0,0]	0[0,0]	0[0,0]	0[0,0]	1[1,234]	9
hsa-miR-29a-3p	KDELC1	1[4,434]	1[4,434]	0[0,0]	0[0,0]	1[4,434]	11
hsa-miR-29a-3p	SCMH1	1[2,0]	0[0,0]	0[0,0]	0[0,0]	0[0,0]	3
hsa-miR-29a-3p	LOC440248	0[0,0]	0[0,0]	0[0,0]	0[0,0]	1[1,2]	-1
hsa-miR-29a-3p	LCORL	0[0,0]	0[0,0]	0[0,0]	0[0,0]	1[1,235]	8
hsa-miR-29a-3p	ASH1L	0[0,0]	0[0,0]	0[0,0]	0[0,0]	1[27,1784]	6
hsa-miR-29a-3p	ARFGAP3	0[0,0]	0[0,0]	0[0,0]	0[0,0]	1[2,15]	1
hsa-miR-29a-3p	TTC17	0[0,0]	0[0,0]	0[0,0]	0[0,0]	1[3,112]	1
hsa-miR-29a-3p	BCORL1	1[3,7]	1[3,7]	0[0,0]	0[0,0]	1[3,7]	5
hsa-miR-29a-3p	ATP11C	0[0,0]	0[0,0]	0[0,0]	0[0,0]	1[4,32]	2
hsa-miR-29a-3p	MAGEB1	0[0,0]	0[0,0]	0[0,0]	0[0,0]	1[2,70]	3
hsa-miR-29a-3p	DENND5B	1[2,246]	1[2,246]	0[0,0]	0[0,0]	0[0,0]	5
hsa-miR-29a-3p	CREG1	0[0,0]	0[0,0]	0[0,0]	0[0,0]	2[6,155]	3
hsa-miR-29a-3p	NREP	0[0,0]	1[5,90]	0[0,0]	0[0,0]	0[0,0]	-1
hsa-miR-29a-3p	PTPDC1	0[0,0]	0[0,0]	0[0,0]	0[0,0]	1[2,47]	5
hsa-miR-29a-3p	TBCCD1	0[0,0]	0[0,0]	1[7,90]	0[0,0]	1[2,25]	10
hsa-miR-29a-3p	ZC3H5	0[0,0]	0[0,0]	0[0,0]	1[2,0]	0[0,0]	-1
hsa-miR-29a-3p	EPHA2	0[0,0]	0[0,0]	1[2,412]	0[0,0]	0[0,0]	2
hsa-miR-29a-3p	SGMS2	1[4,469]	2[4,567]	0[0,0]	0[0,0]	2[5,573]	3
hsa-miR-29a-3p	PTPRD	1[1,10]	3[2,31]	0[0,0]	0[0,0]	0[0,0]	5
hsa-miR-29a-3p	ATG9A	1[3,121]	2[3,307]	0[0,0]	1[3,121]	1[3,121]	3
hsa-miR-29a-3p	GPX7	1[3,50]	1[3,50]	0[0,0]	0[0,0]	1[3,50]	11
hsa-miR-29a-3p	ATP2B1	0[0,0]	2[2,42]	0[0,0]	1[1,39]	1[1,39]	5
hsa-miR-29a-3p	PTPN1	1[3,188]	0[0,0]	0[0,0]	1[3,188]	0[0,0]	1
hsa-miR-29a-3p	TET2	3[12,223]	4[12,229]	0[0,0]	0[0,0]	5[12,782]	6
hsa-miR-29a-3p	CUTC	0[0,0]	0[0,0]	0[0,0]	0[0,0]	1[2,18]	2
hsa-miR-29a-3p	MTG1	0[0,0]	0[0,0]	1[2,24]	0[0,0]	0[0,0]	6
hsa-miR-29a-3p	IFFO2	0[0,0]	1[9,93]	0[0,0]	0[0,0]	0[0,0]	3
hsa-miR-29a-3p	SH3BGRL2	0[0,0]	0[0,0]	0[0,0]	0[0,0]	1[1,2]	5
hsa-miR-29a-3p	MSL1	1[2,0]	1[2,0]	0[0,0]	0[0,0]	0[0,0]	11
hsa-miR-29a-3p	NAT15	1[2,83]	0[0,0]	0[0,0]	0[0,0]	0[0,0]	4
hsa-miR-29a-3p	MFSD1	0[0,0]	0[0,0]	0[0,0]	0[0,0]	1[1,16]	1
hsa-miR-29a-3p	ZNF326	0[0,0]	0[0,0]	0[0,0]	0[0,0]	1[2,17]	6
hsa-miR-29a-3p	C20orf112	1[10,175]	2[12,501]	0[0,0]	0[0,0]	1[10,175]	4
hsa-miR-29a-3p	UBE2Z	0[0,0]	0[0,0]	0[0,0]	0[0,0]	1[23,846]	5
hsa-miR-29a-3p	NAV2	2[3,85]	3[3,196]	0[0,0]	1[2,44]	1[2,44]	0
hsa-miR-29a-3p	CLK2	1[4,19]	1[4,19]	0[0,0]	1[4,19]	1[5,20]	8
hsa-miR-29a-3p	SERPINH1	0[0,0]	1[5,38]	0[0,0]	0[0,0]	0[0,0]	8
hsa-miR-29a-3p	HECTD2	0[0,0]	0[0,0]	0[0,0]	0[0,0]	1[1,133]	6
hsa-miR-29a-3p	MAPKSP1	0[0,0]	0[0,0]	1[4,97]	0[0,0]	0[0,0]	1
hsa-miR-29a-3p	TUBB2A	1[2,166]	1[2,166]	0[0,0]	1[2,166]	1[2,166]	7
hsa-miR-29a-3p	BNIP2	0[0,0]	0[0,0]	0[0,0]	0[0,0]	1[9,1078]	3
hsa-miR-29a-3p	SLC39A10	0[0,0]	0[0,0]	0[0,0]	1[4,64]	1[4,64]	7
hsa-miR-29a-3p	SCML2	1[7,404]	1[7,404]	1[7,404]	0[0,0]	1[7,404]	6
hsa-miR-29a-3p	KIF5A	0[0,0]	0[0,0]	1[2,11]	0[0,0]	1[2,16]	5
hsa-miR-29a-3p	RLIM	1[2,6]	2[3,11]	0[0,0]	0[0,0]	0[0,0]	3
hsa-miR-29a-3p	ZNF813	0[0,0]	0[0,0]	0[0,0]	0[0,0]	1[1,12]	4
hsa-miR-29a-3p	SMARCC1	0[0,0]	2[4,176]	0[0,0]	0[0,0]	1[9,255]	8
hsa-miR-29a-3p	TMEM117	0[0,0]	0[0,0]	0[0,0]	0[0,0]	1[2,44]	7
hsa-miR-29a-3p	N4BP2L1	1[4,71]	1[4,71]	0[0,0]	0[0,0]	1[4,71]	2
hsa-miR-29a-3p	TMEM141	0[0,0]	0[0,0]	1[2,0]	0[0,0]	1[2,0]	2
hsa-miR-29a-3p	ZDHHC17	0[0,0]	0[0,0]	0[0,0]	0[0,0]	1[1,227]	5
hsa-miR-29a-3p	CSGALNACT2	0[0,0]	1[1,11]	0[0,0]	0[0,0]	1[1,11]	6
hsa-miR-29a-3p	VPS16	0[0,0]	0[0,0]	0[0,0]	0[0,0]	1[1,136]	4
hsa-miR-29a-3p	H2AFY	1[5,391]	0[0,0]	0[0,0]	0[0,0]	1[5,391]	4
hsa-miR-29a-3p	MBTD1	1[5,1208]	1[5,1208]	0[0,0]	1[5,1208]	1[5,1208]	9
hsa-miR-29a-3p	EDARADD	0[0,0]	0[0,0]	0[0,0]	1[5,1711]	0[0,0]	5
hsa-miR-29a-3p	PAG1	1[2,43]	0[0,0]	0[0,0]	0[0,0]	0[0,0]	3
hsa-miR-29a-3p	ACCN2	1[2,29]	0[0,0]	0[0,0]	1[2,29]	0[0,0]	6
hsa-miR-29a-3p	MLLT11	1[3,20]	1[3,20]	0[0,0]	1[3,20]	1[3,20]	9
hsa-miR-29a-3p	ZKSCAN1	0[0,0]	0[0,0]	0[0,0]	0[0,0]	1[1,39]	4
hsa-miR-29a-3p	RNASEL	0[0,0]	0[0,0]	1[3,39]	0[0,0]	2[4,58]	4
hsa-miR-29a-3p	EFEMP1	0[0,0]	0[0,0]	0[0,0]	0[0,0]	1[2,643]	2
hsa-miR-29a-3p	TP53INP2	0[0,0]	1[1,8]	0[0,0]	0[0,0]	1[1,7]	6
hsa-miR-29a-3p	PIGG	0[0,0]	0[0,0]	0[0,0]	0[0,0]	1[2,0]	1
hsa-miR-29a-3p	LSM11	1[1,27]	2[7,115]	1[1,27]	1[1,27]	1[1,27]	8
hsa-miR-29a-3p	APC	0[0,0]	0[0,0]	0[0,0]	0[0,0]	1[5,91]	6
hsa-miR-29a-3p	C16orf87	0[0,0]	1[2,28]	0[0,0]	0[0,0]	2[3,55]	10
hsa-miR-29a-3p	STX16	1[8,209]	0[0,0]	0[0,0]	0[0,0]	1[9,216]	4
hsa-miR-29a-3p	NDRG4	0[0,0]	1[1,8]	0[0,0]	0[0,0]	1[3,8]	8
hsa-miR-29a-3p	ABI1	0[0,0]	1[1,2]	0[0,0]	1[1,2]	1[1,2]	2
hsa-miR-29a-3p	RAB3GAP1	0[0,0]	0[0,0]	0[0,0]	0[0,0]	2[1,16]	3
hsa-miR-29a-3p	FZD5	1[6,79]	0[0,0]	0[0,0]	0[0,0]	0[0,0]	1
hsa-miR-29a-3p	TGIF2	1[1,13]	0[0,0]	0[0,0]	0[0,0]	0[0,0]	4
hsa-miR-29a-3p	ZIC5	1[6,487]	2[7,597]	0[0,0]	1[6,487]	1[10,533]	4
hsa-miR-29a-3p	NPR3	0[0,0]	0[0,0]	0[0,0]	0[0,0]	1[2,66]	6
hsa-miR-29a-3p	LIF	1[2,115]	1[2,115]	0[0,0]	1[2,115]	1[2,115]	1
hsa-miR-29a-3p	SHFM1	0[0,0]	0[0,0]	0[0,0]	0[0,0]	1[2,20]	3
hsa-miR-29a-3p	BLMH	1[9,221]	1[9,221]	1[17,601]	1[9,221]	1[17,601]	11
hsa-miR-29a-3p	FANCD2	0[0,0]	0[0,0]	0[0,0]	0[0,0]	1[1,5]	7
hsa-miR-29a-3p	SGK	0[0,0]	0[0,0]	0[0,0]	1[4,3582]	0[0,0]	-1
hsa-miR-29a-3p	POLE3	1[5,315]	0[0,0]	0[0,0]	0[0,0]	1[5,315]	5
hsa-miR-29a-3p	NUFIP2	2[5,382]	5[29,3814]	0[0,0]	0[0,0]	0[0,0]	6
hsa-miR-29a-3p	SERINC5	1[3,33]	2[4,34]	0[0,0]	0[0,0]	0[0,0]	3
hsa-miR-29a-3p	STK32B	0[0,0]	0[0,0]	0[0,0]	0[0,0]	1[1,8]	2
hsa-miR-29a-3p	RAB30	1[13,541]	2[14,647]	0[0,0]	1[13,541]	1[13,541]	3
hsa-miR-29a-3p	GAPVD1	0[0,0]	0[0,0]	1[5,67]	0[0,0]	0[0,0]	3
hsa-miR-29a-3p	GNS	1[1,1]	0[0,0]	0[0,0]	0[0,0]	1[3,83]	4
hsa-miR-29a-3p	PI4KA	0[0,0]	0[0,0]	0[0,0]	0[0,0]	1[2,14]	3
hsa-miR-29a-3p	RHOBTB1	0[0,0]	0[0,0]	0[0,0]	0[0,0]	1[2,201]	8
hsa-miR-29a-3p	NMI	0[0,0]	0[0,0]	0[0,0]	0[0,0]	1[4,236]	2
hsa-miR-29a-3p	ZNF519	0[0,0]	0[0,0]	0[0,0]	0[0,0]	1[1,5]	9
hsa-miR-29a-3p	SMOC1	0[0,0]	0[0,0]	1[1,1320]	0[0,0]	0[0,0]	3
hsa-miR-29a-3p	TMBIM6	0[0,0]	0[0,0]	0[0,0]	0[0,0]	1[3,459]	2
hsa-miR-29a-3p	MTPAP	0[0,0]	0[0,0]	0[0,0]	0[0,0]	1[1,4]	4
hsa-miR-29a-3p	DDEF2	0[0,0]	0[0,0]	0[0,0]	1[13,1373]	0[0,0]	-1
hsa-miR-29a-3p	FOXJ2	1[2,13]	2[3,18]	1[2,13]	1[2,13]	1[2,13]	4
hsa-miR-29a-3p	C2orf68	0[0,0]	0[0,0]	0[0,0]	0[0,0]	2[7,494]	7
hsa-miR-29a-3p	NINL	0[0,0]	0[0,0]	0[0,0]	0[0,0]	1[2,0]	7
hsa-miR-29a-3p	MAPRE1	1[3,27]	0[0,0]	0[0,0]	1[3,27]	2[5,264]	7
hsa-miR-29a-3p	BTG2	2[20,3755]	2[20,3755]	0[0,0]	0[0,0]	0[0,0]	2
hsa-miR-29a-3p	CHD6	0[0,0]	0[0,0]	0[0,0]	0[0,0]	1[3,40]	5
hsa-miR-29a-3p	C10orf26	1[3,159]	1[3,159]	0[0,0]	1[3,159]	1[4,161]	3
hsa-miR-29a-3p	WDR6	0[0,0]	0[0,0]	0[0,0]	0[0,0]	1[3,61]	3
hsa-miR-29a-3p	RAP1B	0[0,0]	0[0,0]	0[0,0]	0[0,0]	1[8,192]	1
hsa-miR-29a-3p	SLC4A7	0[0,0]	0[0,0]	0[0,0]	1[5,198]	1[5,198]	5
hsa-miR-29a-3p	WISP2	0[0,0]	0[0,0]	1[2,262]	0[0,0]	0[0,0]	2
hsa-miR-29a-3p	NKIRAS2	1[14,526]	2[18,892]	0[0,0]	0[0,0]	0[0,0]	13
hsa-miR-29a-3p	SIP1	1[1,30]	0[0,0]	0[0,0]	0[0,0]	1[1,30]	10
hsa-miR-29a-3p	NID2	1[1,8]	1[1,8]	0[0,0]	0[0,0]	1[1,8]	7
hsa-miR-29a-3p	EIF5AL1	0[0,0]	0[0,0]	1[1,1]	0[0,0]	0[0,0]	3
hsa-miR-29a-3p	CHIC2	1[1,1]	2[3,488]	0[0,0]	1[1,1]	1[2,6]	7
hsa-miR-29a-3p	HS3ST3B1	1[4,67]	1[4,67]	0[0,0]	1[4,67]	1[4,67]	3
hsa-miR-29a-3p	PARP10	0[0,0]	0[0,0]	0[0,0]	0[0,0]	1[1,5]	1
hsa-miR-29a-3p	LY6G5B	0[0,0]	0[0,0]	0[0,0]	0[0,0]	1[1,1]	4
hsa-miR-29a-3p	CANX	1[6,683]	3[26,4802]	0[0,0]	0[0,0]	1[7,695]	3
hsa-miR-29a-3p	RGPD6	0[0,0]	1[1,5]	0[0,0]	0[0,0]	2[2,15]	5
hsa-miR-29a-3p	ARHGEF10	1[1,408]	0[0,0]	0[0,0]	0[0,0]	1[1,408]	4
hsa-miR-29a-3p	FAM76B	0[0,0]	0[0,0]	0[0,0]	0[0,0]	1[8,179]	7
hsa-miR-29a-3p	ENAH	1[3,73]	0[0,0]	0[0,0]	1[3,73]	0[0,0]	10
hsa-miR-29a-3p	MAPRE2	1[1,12]	2[1,18]	0[0,0]	1[1,12]	1[1,12]	5
hsa-miR-29a-3p	VPS37C	1[2,19]	0[0,0]	0[0,0]	0[0,0]	1[2,19]	3
hsa-miR-29a-3p	CREM	0[0,0]	0[0,0]	0[0,0]	1[1,26]	1[1,26]	3
hsa-miR-29a-3p	BCL2L2	1[7,466]	1[7,466]	0[0,0]	0[0,0]	0[0,0]	2
hsa-miR-29a-3p	MED13L	0[0,0]	0[0,0]	0[0,0]	0[0,0]	1[2,42]	6
hsa-miR-29a-3p	YOD1	0[0,0]	0[0,0]	0[0,0]	0[0,0]	1[8,276]	4
hsa-miR-29a-3p	SH3PXD2B	1[2,29]	0[0,0]	0[0,0]	0[0,0]	0[0,0]	2
hsa-miR-29a-3p	CCNYL1	1[10,127]	1[10,127]	0[0,0]	0[0,0]	1[10,127]	5
hsa-miR-29a-3p	TIMELESS	0[0,0]	0[0,0]	1[2,17]	0[0,0]	0[0,0]	9
hsa-miR-29a-3p	USP31	1[4,110]	3[27,5276]	0[0,0]	0[0,0]	0[0,0]	4
hsa-miR-29a-3p	FNTA	0[0,0]	0[0,0]	1[1,5]	0[0,0]	0[0,0]	2
hsa-miR-29a-3p	COL2A1	1[2,37]	1[2,37]	0[0,0]	1[2,37]	1[2,37]	7
hsa-miR-29a-3p	UBTD2	1[4,390]	1[4,390]	0[0,0]	0[0,0]	1[7,428]	10
hsa-miR-29a-3p	NCKAP5L	2[2,86]	3[3,87]	1[1,13]	0[0,0]	1[2,73]	7
hsa-miR-29a-3p	MOBKL3	0[0,0]	0[0,0]	0[0,0]	0[0,0]	1[2,55]	4
hsa-miR-29a-3p	VPS36	1[2,664]	2[3,666]	0[0,0]	1[2,664]	1[5,779]	2
hsa-miR-29a-3p	AFF4	1[5,565]	2[6,590]	0[0,0]	1[5,565]	0[0,0]	1
hsa-miR-29a-3p	LARP5	0[0,0]	0[0,0]	0[0,0]	1[5,104]	0[0,0]	-1
hsa-miR-29a-3p	TGOLN2	0[0,0]	0[0,0]	0[0,0]	0[0,0]	1[1,10]	2
hsa-miR-29a-3p	MAST4	1[1,8]	3[2,10]	0[0,0]	0[0,0]	0[0,0]	3
hsa-miR-29a-3p	FERMT2	1[4,605]	1[4,605]	0[0,0]	0[0,0]	1[4,605]	4
hsa-miR-29a-3p	CUGBP2	0[0,0]	0[0,0]	0[0,0]	1[5,470]	0[0,0]	-1
hsa-miR-29a-3p	SMARCA2	0[0,0]	0[0,0]	0[0,0]	1[3,1077]	1[4,1095]	3
hsa-miR-29a-3p	CIDEC	0[0,0]	0[0,0]	1[2,15]	0[0,0]	1[2,15]	1
hsa-miR-29a-3p	PITPNM2	0[0,0]	1[2,0]	0[0,0]	0[0,0]	0[0,0]	3
hsa-miR-29a-3p	FBXW2	1[1,1]	0[0,0]	0[0,0]	0[0,0]	0[0,0]	2
hsa-miR-29a-3p	HIP1	1[1,1]	0[0,0]	0[0,0]	0[0,0]	0[0,0]	4
hsa-miR-29a-3p	CELF2	1[5,470]	0[0,0]	0[0,0]	0[0,0]	1[6,476]	0
hsa-miR-29a-3p	SUV420H2	2[14,207]	2[14,207]	0[0,0]	2[14,207]	2[15,217]	9
hsa-miR-29a-3p	JARID1B	0[0,0]	0[0,0]	0[0,0]	1[4,730]	0[0,0]	-1
hsa-miR-29a-3p	QKI	1[2,0]	4[9,727]	0[0,0]	1[2,0]	0[0,0]	6
hsa-miR-29a-3p	CTNNBIP1	1[2,669]	1[2,669]	0[0,0]	1[2,669]	1[2,669]	6
hsa-miR-29a-3p	YTHDF3	0[0,0]	1[5,62]	0[0,0]	1[5,62]	1[5,62]	5
hsa-miR-29a-3p	SRXN1	0[0,0]	0[0,0]	0[0,0]	0[0,0]	1[6,210]	2
hsa-miR-29a-3p	PAIP2	1[2,0]	1[2,0]	1[2,0]	1[2,0]	1[2,0]	4
hsa-miR-29a-3p	PRDM1	0[0,0]	0[0,0]	0[0,0]	0[0,0]	1[5,118]	2
hsa-miR-29a-3p	KLHL30	0[0,0]	0[0,0]	0[0,0]	0[0,0]	1[1,137]	2
hsa-miR-29a-3p	BTBD10	0[0,0]	0[0,0]	0[0,0]	0[0,0]	1[8,118]	4
hsa-miR-29a-3p	ZBTB47	1[2,0]	3[4,1]	1[2,0]	0[0,0]	0[0,0]	2
hsa-miR-29a-3p	CDK6	3[12,6520]	6[14,7636]	0[0,0]	1[8,4624]	0[0,0]	4
hsa-miR-29a-3p	RCC2	1[1,1]	1[1,1]	0[0,0]	0[0,0]	1[1,1]	10
hsa-miR-29a-3p	SCAI	1[3,8]	0[0,0]	0[0,0]	0[0,0]	0[0,0]	2
hsa-miR-29a-3p	B4GALT6	0[0,0]	0[0,0]	0[0,0]	0[0,0]	1[7,209]	5
hsa-miR-29a-3p	GGA1	1[2,0]	0[0,0]	0[0,0]	1[2,0]	0[0,0]	2
hsa-miR-29a-3p	CD80	0[0,0]	0[0,0]	0[0,0]	0[0,0]	1[3,37]	1
hsa-miR-29a-3p	YY1AP1	0[0,0]	0[0,0]	0[0,0]	0[0,0]	1[1,16]	3
hsa-miR-29a-3p	SH3D19	0[0,0]	0[0,0]	1[2,81]	0[0,0]	0[0,0]	4
hsa-miR-29a-3p	WASF1	1[4,217]	0[0,0]	0[0,0]	1[4,217]	1[10,343]	8
hsa-miR-29a-3p	CMPK1	1[2,381]	2[5,430]	0[0,0]	0[0,0]	1[2,381]	2
hsa-miR-29a-3p	C7orf42	0[0,0]	0[0,0]	0[0,0]	0[0,0]	1[2,98]	0
hsa-miR-29a-3p	CBX2	1[12,2382]	2[20,3769]	0[0,0]	0[0,0]	0[0,0]	8
hsa-miR-29a-3p	SLC16A14	1[6,113]	2[7,136]	1[6,113]	0[0,0]	1[6,113]	6
hsa-miR-29a-3p	MST4	0[0,0]	0[0,0]	0[0,0]	0[0,0]	1[4,48]	3
hsa-miR-29a-3p	ELF2	1[14,2633]	1[14,2633]	0[0,0]	1[14,2633]	1[14,2633]	6
hsa-miR-29a-3p	C2orf88	0[0,0]	1[4,58]	0[0,0]	0[0,0]	0[0,0]	2
hsa-miR-29a-3p	HMBOX1	0[0,0]	0[0,0]	0[0,0]	0[0,0]	2[2,38]	3
hsa-miR-29a-3p	PDIA5	0[0,0]	0[0,0]	0[0,0]	0[0,0]	1[1,8]	6
hsa-miR-29a-3p	PRKAR1A	0[0,0]	0[0,0]	0[0,0]	0[0,0]	1[13,458]	4
hsa-miR-29a-3p	ERI2	0[0,0]	0[0,0]	0[0,0]	0[0,0]	1[1,6]	6
hsa-miR-29a-3p	DGKH	1[4,47]	1[4,47]	1[4,47]	1[4,47]	2[4,47]	6
hsa-miR-29a-3p	KLHL8	1[5,265]	0[0,0]	1[5,265]	1[5,265]	1[5,265]	6
hsa-miR-29a-3p	KIAA1826	0[0,0]	0[0,0]	0[0,0]	0[0,0]	1[19,4058]	2
hsa-miR-29a-3p	SLC31A1	2[3,28]	2[3,28]	0[0,0]	2[3,28]	1[1,28]	4
hsa-miR-29a-3p	RPS15A	0[0,0]	0[0,0]	0[0,0]	1[11,475]	1[15,520]	0
hsa-miR-29a-3p	SETD8	1[11,133]	1[11,133]	0[0,0]	0[0,0]	0[0,0]	7
hsa-miR-29a-3p	CCDC99	0[0,0]	0[0,0]	0[0,0]	0[0,0]	1[4,299]	10
hsa-miR-29a-3p	NAT1	0[0,0]	0[0,0]	0[0,0]	0[0,0]	1[1,6]	1
hsa-miR-29a-3p	BCL7A	1[1,2]	2[9,134]	0[0,0]	1[1,2]	0[0,0]	7
hsa-miR-29a-3p	UNK	1[2,0]	1[2,0]	0[0,0]	0[0,0]	1[2,0]	6
hsa-miR-29a-3p	CRTC3	0[0,0]	0[0,0]	0[0,0]	0[0,0]	1[4,67]	2
hsa-miR-29a-3p	GOLGA7	0[0,0]	1[2,20]	0[0,0]	0[0,0]	1[3,32]	5
hsa-miR-29a-3p	TRAFD1	1[1,47]	2[3,151]	0[0,0]	0[0,0]	1[1,47]	3
hsa-miR-29a-3p	DAG1	0[0,0]	3[4,174]	0[0,0]	2[4,89]	0[0,0]	2
hsa-miR-29a-3p	ATP11B	0[0,0]	0[0,0]	0[0,0]	0[0,0]	1[3,4]	4
hsa-miR-29a-3p	PI15	4[2,46]	4[2,46]	0[0,0]	4[2,46]	3[2,46]	6
hsa-miR-29a-3p	PPP1R15B	1[4,2491]	1[4,2491]	0[0,0]	1[4,2491]	1[6,2536]	3
hsa-miR-29a-3p	FAM3C	0[0,0]	0[0,0]	0[0,0]	0[0,0]	1[2,49]	0
hsa-miR-29a-3p	RNF169	2[1,14]	2[1,14]	0[0,0]	2[1,14]	0[0,0]	5
hsa-miR-29a-3p	EDNRB	0[0,0]	0[0,0]	0[0,0]	0[0,0]	1[1,24]	5
hsa-miR-29a-3p	CLEC2D	0[0,0]	0[0,0]	1[5,91]	0[0,0]	1[5,91]	2
hsa-miR-29a-3p	SPEN	0[0,0]	2[16,555]	0[0,0]	1[9,479]	1[9,479]	4
hsa-miR-29a-3p	CMYA5	0[0,0]	0[0,0]	0[0,0]	0[0,0]	1[1,5]	3
hsa-miR-29a-3p	KIAA1549	1[3,331]	1[3,331]	0[0,0]	1[3,331]	1[3,331]	10
hsa-miR-29a-3p	DEPDC1	0[0,0]	0[0,0]	0[0,0]	0[0,0]	1[10,920]	9
hsa-miR-29a-3p	GXYLT2	1[4,48]	1[4,48]	0[0,0]	0[0,0]	1[5,54]	3
hsa-miR-29a-3p	KIAA1434	0[0,0]	0[0,0]	0[0,0]	1[8,65]	0[0,0]	-1
hsa-miR-29a-3p	PRPS1	0[0,0]	0[0,0]	0[0,0]	0[0,0]	1[4,209]	5
hsa-miR-29a-3p	TAF11	1[2,427]	0[0,0]	0[0,0]	0[0,0]	2[5,468]	12
hsa-miR-29a-3p	ANXA5	0[0,0]	0[0,0]	0[0,0]	0[0,0]	1[6,425]	2
hsa-miR-29a-3p	HNRNPF	1[5,393]	1[5,393]	0[0,0]	0[0,0]	1[6,605]	1
hsa-miR-29a-3p	HOOK3	0[0,0]	1[1,270]	0[0,0]	0[0,0]	0[0,0]	6
hsa-miR-29a-3p	PITPNA	1[4,0]	1[4,0]	0[0,0]	1[4,0]	0[0,0]	3
hsa-miR-29a-3p	DGKD	1[7,109]	3[7,309]	0[0,0]	0[0,0]	1[7,109]	4
hsa-miR-29a-3p	SETD5	1[11,402]	0[0,0]	0[0,0]	1[11,402]	1[11,402]	5
hsa-miR-29a-3p	RAPH1	1[1,7]	2[5,45]	0[0,0]	0[0,0]	0[0,0]	2
hsa-miR-29a-3p	KLF2	0[0,0]	0[0,0]	0[0,0]	0[0,0]	1[7,527]	3
hsa-miR-29a-3p	PURG	2[6,90]	2[6,90]	0[0,0]	2[6,90]	2[6,95]	6
hsa-miR-29a-3p	RALGPS1	1[2,141]	1[2,141]	0[0,0]	0[0,0]	0[0,0]	5
hsa-miR-29a-3p	RMND5A	1[4,254]	1[4,254]	0[0,0]	0[0,0]	1[4,254]	10
hsa-miR-29a-3p	CD81	0[0,0]	0[0,0]	0[0,0]	0[0,0]	1[1,31]	0
hsa-miR-29a-3p	DCP2	1[6,317]	0[0,0]	0[0,0]	1[6,317]	0[0,0]	7
hsa-miR-29a-3p	PTPRJ	0[0,0]	0[0,0]	0[0,0]	0[0,0]	1[2,1368]	2
hsa-miR-29a-3p	C20orf4	1[4,25]	0[0,0]	0[0,0]	0[0,0]	1[4,25]	5
hsa-miR-29a-3p	GDA	0[0,0]	0[0,0]	0[0,0]	0[0,0]	1[1,214]	4
hsa-miR-29a-3p	CSTF3	0[0,0]	0[0,0]	0[0,0]	0[0,0]	1[2,21]	6
hsa-miR-29a-3p	LYSMD1	1[14,716]	1[14,716]	1[16,716]	1[14,716]	1[16,716]	11
hsa-miR-29a-3p	DYM	0[0,0]	0[0,0]	0[0,0]	0[0,0]	1[3,25]	7
hsa-miR-29a-3p	AMOT	1[9,64]	2[9,64]	1[9,64]	1[9,64]	1[9,64]	2
hsa-miR-29a-3p	PKNOX1	0[0,0]	0[0,0]	0[0,0]	0[0,0]	1[1,16]	10
hsa-miR-29a-3p	DLX5	0[0,0]	0[0,0]	0[0,0]	0[0,0]	1[1,6]	10
hsa-miR-29a-3p	SNX11	0[0,0]	0[0,0]	1[12,680]	0[0,0]	1[12,680]	5
hsa-miR-29a-3p	CASC4	0[0,0]	0[0,0]	0[0,0]	0[0,0]	1[1,211]	3
hsa-miR-29a-3p	KIFC2	1[2,28]	1[2,28]	0[0,0]	0[0,0]	0[0,0]	4
hsa-miR-29a-3p	PPM1D	1[7,1563]	2[10,1597]	0[0,0]	1[7,1563]	2[11,1635]	10
hsa-miR-29a-3p	TSPAN14	1[2,107]	1[2,107]	1[2,107]	1[2,107]	0[0,0]	3
hsa-miR-29a-3p	NKTR	1[2,33]	1[2,33]	0[0,0]	1[2,33]	1[6,100]	3
hsa-miR-29a-3p	PPP1R12A	0[0,0]	0[0,0]	0[0,0]	0[0,0]	1[6,531]	3
hsa-miR-29a-3p	TIMM17A	0[0,0]	0[0,0]	0[0,0]	0[0,0]	1[1,20]	6
hsa-miR-29a-3p	HNRNPUL1	1[4,9]	1[4,9]	0[0,0]	0[0,0]	0[0,0]	5
hsa-miR-29a-3p	EFTUD2	0[0,0]	0[0,0]	0[0,0]	0[0,0]	1[1,43]	4
hsa-miR-29a-3p	AKAP13	1[6,1148]	1[6,1148]	0[0,0]	1[6,1148]	1[6,1148]	2
hsa-miR-29a-3p	HNRNPD	0[0,0]	0[0,0]	0[0,0]	0[0,0]	1[1,1]	6
hsa-miR-29a-3p	E2F1	0[0,0]	0[0,0]	0[0,0]	0[0,0]	1[4,442]	8
hsa-miR-29a-3p	FAM190B	1[3,181]	2[3,183]	0[0,0]	0[0,0]	1[3,181]	2
hsa-miR-29a-3p	ANKRD52	3[7,55]	5[10,74]	0[0,0]	3[7,55]	0[0,0]	7
hsa-miR-29a-3p	COL4A3	1[1,210]	1[1,210]	1[1,210]	0[0,0]	1[1,210]	1
hsa-miR-29a-3p	SOX12	1[3,26]	1[3,26]	1[3,26]	0[0,0]	1[3,26]	8
hsa-miR-29a-3p	PTPLAD1	0[0,0]	0[0,0]	0[0,0]	0[0,0]	1[5,14]	6
hsa-miR-29a-3p	COL15A1	1[2,76]	1[2,76]	0[0,0]	1[2,76]	1[2,76]	5
hsa-miR-29a-3p	TFEB	1[3,17]	2[4,33]	0[0,0]	1[3,17]	1[3,17]	0
hsa-miR-29a-3p	ZNF302	0[0,0]	0[0,0]	0[0,0]	0[0,0]	1[3,32]	3
hsa-miR-29a-3p	RAD21	0[0,0]	0[0,0]	0[0,0]	0[0,0]	1[12,98]	6
hsa-miR-29a-3p	GAB1	1[2,26]	1[2,26]	0[0,0]	1[2,26]	0[0,0]	3
hsa-miR-29a-3p	EED	0[0,0]	0[0,0]	0[0,0]	1[3,148]	1[4,154]	3
hsa-miR-29a-3p	PRRG1	0[0,0]	0[0,0]	0[0,0]	0[0,0]	1[1,8]	1
hsa-miR-29a-3p	PAFAH1B1	0[0,0]	0[0,0]	0[0,0]	0[0,0]	1[6,127]	5
hsa-miR-29a-3p	SNX4	1[1,3]	1[1,3]	0[0,0]	1[1,3]	1[1,3]	8
hsa-miR-29a-3p	ZNF761	0[0,0]	0[0,0]	0[0,0]	0[0,0]	1[3,36]	3
hsa-miR-29a-3p	LDOC1L	1[6,76]	2[15,515]	0[0,0]	0[0,0]	1[14,439]	5
hsa-miR-29a-3p	BTG1	0[0,0]	0[0,0]	1[2,364]	0[0,0]	1[6,99]	2
hsa-miR-29a-3p	ARL13B	0[0,0]	0[0,0]	0[0,0]	0[0,0]	1[1,20]	4
hsa-miR-29a-3p	FAM193B	1[2,0]	1[2,0]	0[0,0]	0[0,0]	1[2,0]	4
hsa-miR-29a-3p	SFXN3	0[0,0]	0[0,0]	0[0,0]	0[0,0]	1[2,538]	1
hsa-miR-29a-3p	BZW1	0[0,0]	0[0,0]	0[0,0]	0[0,0]	1[2,21]	4
hsa-miR-29a-3p	HMGCR	1[15,3540]	1[15,3540]	0[0,0]	1[15,3540]	1[15,3540]	8
hsa-miR-29a-3p	XIAP	0[0,0]	0[0,0]	1[3,1]	0[0,0]	0[0,0]	2
hsa-miR-29a-3p	WARS	0[0,0]	0[0,0]	0[0,0]	0[0,0]	1[1,70]	2
hsa-miR-29a-3p	HOXA10	0[0,0]	2[9,22]	0[0,0]	1[4,0]	1[4,0]	7
hsa-miR-29a-3p	TMX3	0[0,0]	0[0,0]	0[0,0]	0[0,0]	1[2,299]	2
hsa-miR-29a-3p	SYDE2	0[0,0]	0[0,0]	0[0,0]	0[0,0]	1[2,43]	4
hsa-miR-29a-3p	JPH1	0[0,0]	0[0,0]	0[0,0]	0[0,0]	1[1,8]	2
hsa-miR-29a-3p	MSH2	0[0,0]	0[0,0]	0[0,0]	0[0,0]	1[4,193]	9
hsa-miR-29a-3p	ZNF518B	1[1,10]	0[0,0]	0[0,0]	0[0,0]	1[1,10]	7
hsa-miR-29a-3p	STK19	0[0,0]	0[0,0]	0[0,0]	0[0,0]	2[2,9]	7
hsa-miR-29a-3p	ZDHHC14	0[0,0]	0[0,0]	1[3,30]	0[0,0]	0[0,0]	3
hsa-miR-29a-3p	FGF7	0[0,0]	0[0,0]	0[0,0]	0[0,0]	1[1,20]	2
hsa-miR-29a-3p	KIF23	0[0,0]	0[0,0]	0[0,0]	0[0,0]	1[30,15658]	8
hsa-miR-29a-3p	ZCCHC17	1[1,16]	0[0,0]	0[0,0]	1[1,16]	1[1,16]	4
hsa-miR-29a-3p	C12orf51	0[0,0]	0[0,0]	0[0,0]	0[0,0]	2[4,28]	6
hsa-miR-29a-3p	DSC2	1[4,63]	0[0,0]	0[0,0]	0[0,0]	1[5,69]	5
hsa-miR-29a-3p	NFATC3	0[0,0]	2[2,56]	0[0,0]	0[0,0]	1[9,190]	3
hsa-miR-29a-3p	FBXO41	1[1,202]	0[0,0]	0[0,0]	0[0,0]	0[0,0]	4
hsa-miR-29a-3p	ENPP2	0[0,0]	0[0,0]	0[0,0]	1[1,1]	1[1,1]	3
hsa-miR-29a-3p	LSM14B	1[3,142]	1[3,142]	0[0,0]	0[0,0]	0[0,0]	7
hsa-miR-29a-3p	ARSB	1[1,302]	0[0,0]	1[1,302]	0[0,0]	1[1,302]	6
hsa-miR-29a-3p	FBXW7	1[5,519]	4[30,17422]	0[0,0]	1[5,519]	2[30,14380]	3
hsa-miR-29a-3p	RIT1	1[2,272]	0[0,0]	0[0,0]	0[0,0]	2[3,371]	9
hsa-miR-29a-3p	UHRF1BP1	0[0,0]	0[0,0]	0[0,0]	0[0,0]	1[3,17]	4
hsa-miR-29a-3p	ABHD5	2[5,60]	4[7,210]	0[0,0]	0[0,0]	2[6,163]	5
hsa-miR-29a-3p	MCMBP	1[2,18]	0[0,0]	0[0,0]	0[0,0]	0[0,0]	-1
hsa-miR-29a-3p	NUP160	1[2,538]	2[6,823]	0[0,0]	1[2,538]	1[2,538]	8
hsa-miR-29a-3p	RGPD4	0[0,0]	1[3,17]	0[0,0]	0[0,0]	1[3,17]	1
hsa-miR-29a-3p	KDM4B	1[1,11]	0[0,0]	0[0,0]	0[0,0]	0[0,0]	9
hsa-miR-29a-3p	BMP1	1[2,61]	1[2,61]	0[0,0]	1[2,61]	1[2,61]	6
hsa-miR-29a-3p	MMP2	1[2,145]	1[2,145]	0[0,0]	1[2,145]	0[0,0]	4
hsa-miR-29a-3p	CYB5R1	0[0,0]	0[0,0]	0[0,0]	0[0,0]	1[2,0]	4
hsa-miR-29a-3p	LIN7C	0[0,0]	0[0,0]	0[0,0]	0[0,0]	1[3,14]	2
hsa-miR-29a-3p	SPNS1	1[1,43]	1[1,43]	0[0,0]	0[0,0]	0[0,0]	6
hsa-miR-29a-3p	USP14	0[0,0]	0[0,0]	0[0,0]	0[0,0]	1[2,0]	5
hsa-miR-29a-3p	SEMA6A	0[0,0]	0[0,0]	0[0,0]	0[0,0]	1[1,6]	5
hsa-miR-29a-3p	ROBO2	0[0,0]	0[0,0]	0[0,0]	0[0,0]	2[2,0]	6
hsa-miR-29a-3p	NAV1	2[2,32]	3[6,100]	1[2,20]	2[2,32]	0[0,0]	9
hsa-miR-29a-3p	FAM116A	1[7,131]	3[10,163]	0[0,0]	0[0,0]	1[7,131]	5
hsa-miR-29a-3p	LLPH	0[0,0]	0[0,0]	0[0,0]	0[0,0]	1[1,11]	4
hsa-miR-29a-3p	ID1	0[0,0]	0[0,0]	0[0,0]	1[2,592]	1[2,592]	5
hsa-miR-29a-3p	NAT11	0[0,0]	0[0,0]	0[0,0]	1[1,1]	0[0,0]	-1
hsa-miR-29a-3p	EXOC8	0[0,0]	0[0,0]	0[0,0]	0[0,0]	1[2,180]	2
hsa-miR-29a-3p	ZNF639	0[0,0]	0[0,0]	0[0,0]	0[0,0]	1[6,715]	5
hsa-miR-29a-3p	C12orf76	0[0,0]	0[0,0]	0[0,0]	0[0,0]	1[16,684]	4
hsa-miR-29a-3p	FAM126B	1[1,31]	2[2,42]	0[0,0]	1[1,31]	0[0,0]	3
hsa-miR-29a-3p	RPS6KA3	1[1,2]	0[0,0]	0[0,0]	0[0,0]	0[0,0]	1
hsa-miR-29a-3p	REV3L	2[8,149]	2[8,149]	0[0,0]	1[1,44]	2[8,149]	5
hsa-miR-29a-3p	IREB2	1[9,1415]	2[9,1433]	0[0,0]	1[9,1415]	1[9,1415]	8
hsa-miR-29a-3p	RFX7	1[5,209]	2[5,242]	0[0,0]	0[0,0]	1[5,209]	5
hsa-miR-29a-3p	FBXL11	0[0,0]	0[0,0]	0[0,0]	1[1,384]	0[0,0]	-1
hsa-miR-29a-3p	CBFB	0[0,0]	0[0,0]	0[0,0]	0[0,0]	1[2,40]	2
hsa-miR-29a-3p	EPC1	0[0,0]	1[2,20]	0[0,0]	0[0,0]	0[0,0]	5
hsa-miR-29a-3p	MGAT4A	1[5,2]	0[0,0]	0[0,0]	0[0,0]	1[5,2]	4
hsa-miR-29a-3p	COL1A1	3[3,287]	3[3,287]	0[0,0]	1[2,208]	1[2,208]	4
hsa-miR-29a-3p	STAG2	1[2,540]	1[2,540]	0[0,0]	1[2,540]	1[2,540]	2
hsa-miR-29a-3p	STX17	1[1,16]	1[1,16]	0[0,0]	0[0,0]	0[0,0]	0
hsa-miR-29a-3p	CD55	0[0,0]	0[0,0]	1[2,1875]	0[0,0]	0[0,0]	1
hsa-miR-29a-3p	TMC7	0[0,0]	0[0,0]	0[0,0]	0[0,0]	1[2,17]	4
hsa-miR-29a-3p	DBT	1[4,21]	1[4,21]	1[4,21]	1[4,21]	0[0,0]	6
hsa-miR-29a-3p	SNORD15B	0[0,0]	0[0,0]	0[0,0]	0[0,0]	1[6,0]	1
hsa-miR-29a-3p	UBE2G1	0[0,0]	0[0,0]	0[0,0]	0[0,0]	1[1,8]	9
hsa-miR-29a-3p	PEX5	1[6,56]	1[6,56]	0[0,0]	1[6,56]	1[6,56]	2
hsa-miR-29a-3p	C11orf59	0[0,0]	0[0,0]	0[0,0]	1[2,12]	1[2,12]	2
hsa-miR-29a-3p	C20orf177	0[0,0]	0[0,0]	1[1,544]	0[0,0]	0[0,0]	4
hsa-miR-29a-3p	RALA	0[0,0]	2[7,255]	0[0,0]	0[0,0]	0[0,0]	3
hsa-miR-29a-3p	SLC26A11	0[0,0]	0[0,0]	0[0,0]	0[0,0]	1[8,355]	4
hsa-miR-29a-3p	S100A16	0[0,0]	0[0,0]	0[0,0]	0[0,0]	1[2,2875]	2
hsa-miR-29a-3p	RAB14	1[2,597]	0[0,0]	0[0,0]	1[2,597]	0[0,0]	2
hsa-miR-29a-3p	UVRAG	0[0,0]	0[0,0]	0[0,0]	0[0,0]	1[3,47]	3
hsa-miR-29a-3p	FSD1L	0[0,0]	0[0,0]	1[1,8]	0[0,0]	0[0,0]	2
hsa-miR-29a-3p	FAM123B	1[14,488]	3[15,565]	0[0,0]	1[14,488]	1[14,488]	4
hsa-miR-29a-3p	CDKN2A	0[0,0]	0[0,0]	1[4,24]	0[0,0]	0[0,0]	2
hsa-miR-29a-3p	STC2	0[0,0]	0[0,0]	1[2,0]	0[0,0]	0[0,0]	7
hsa-miR-29a-3p	FYN	0[0,0]	1[2,12]	0[0,0]	0[0,0]	0[0,0]	4
hsa-miR-29a-3p	ZNF525	0[0,0]	0[0,0]	0[0,0]	0[0,0]	1[1,12]	3
hsa-miR-29a-3p	ZBTB34	3[7,3225]	4[22,4098]	0[0,0]	3[7,3225]	1[3,805]	7
hsa-miR-29a-3p	C6orf204	1[2,0]	0[0,0]	0[0,0]	0[0,0]	0[0,0]	3
hsa-miR-29a-3p	CECR2	1[3,20]	0[0,0]	0[0,0]	0[0,0]	1[3,20]	7
hsa-miR-29a-3p	DCUN1D4	1[2,135]	1[2,135]	0[0,0]	1[2,135]	1[2,135]	4
hsa-miR-29a-3p	KIAA0355	0[0,0]	1[1,49]	0[0,0]	0[0,0]	0[0,0]	6
hsa-miR-29a-3p	ARF5	1[3,442]	1[2,0]	0[0,0]	1[3,442]	1[3,442]	2
hsa-miR-29a-3p	PTHLH	1[2,35]	1[2,35]	0[0,0]	1[2,35]	1[2,35]	5
hsa-miR-29a-3p	YRDC	1[1,71]	0[0,0]	0[0,0]	0[0,0]	2[3,71]	3
hsa-miR-29a-3p	CDYL	0[0,0]	0[0,0]	1[1,16]	0[0,0]	0[0,0]	7
hsa-miR-29a-3p	RND3	0[0,0]	1[2,45]	0[0,0]	1[2,45]	1[2,45]	3
hsa-miR-29a-3p	PHF10	0[0,0]	0[0,0]	0[0,0]	0[0,0]	1[7,154]	6
hsa-miR-29a-3p	PGM2	0[0,0]	0[0,0]	0[0,0]	0[0,0]	1[1,6]	5
hsa-miR-29a-3p	KIAA1729	0[0,0]	0[0,0]	0[0,0]	1[1,10]	0[0,0]	-1
hsa-miR-29a-3p	LAMTOR1	1[2,12]	1[2,12]	0[0,0]	0[0,0]	0[0,0]	-1
hsa-miR-29a-3p	EFNA5	1[3,46]	2[3,350]	0[0,0]	0[0,0]	1[3,46]	2
hsa-miR-29a-3p	NLRX1	0[0,0]	0[0,0]	0[0,0]	0[0,0]	1[7,1385]	2
hsa-miR-29a-3p	C1orf21	0[0,0]	2[14,1540]	0[0,0]	0[0,0]	0[0,0]	2
hsa-miR-29a-3p	CDC42SE2	0[0,0]	0[0,0]	0[0,0]	0[0,0]	1[11,122]	1
hsa-miR-29a-3p	ELP4	0[0,0]	0[0,0]	0[0,0]	0[0,0]	1[1,8]	7
hsa-miR-29a-3p	MAP4K4	2[2,27]	2[2,27]	0[0,0]	1[1,21]	0[0,0]	7
hsa-miR-29a-3p	RAB36	0[0,0]	0[0,0]	0[0,0]	0[0,0]	1[2,0]	2
hsa-miR-29a-3p	CSRNP2	1[1,5]	1[1,5]	0[0,0]	0[0,0]	1[1,5]	9
hsa-miR-29a-3p	DIP2C	1[4,87]	1[4,87]	0[0,0]	0[0,0]	1[4,87]	6
hsa-miR-29a-3p	TRIM56	0[0,0]	0[0,0]	0[0,0]	0[0,0]	1[3,5]	0
hsa-miR-29a-3p	MAT2A	0[0,0]	4[10,361]	0[0,0]	1[4,139]	1[4,139]	2
hsa-miR-29a-3p	WWTR1	1[7,187]	2[7,192]	0[0,0]	0[0,0]	0[0,0]	4
hsa-miR-29a-3p	VPS25	1[5,23]	1[5,23]	0[0,0]	1[5,23]	0[0,0]	9
hsa-miR-29a-3p	KRT80	0[0,0]	0[0,0]	0[0,0]	0[0,0]	1[2,1024]	0
hsa-miR-29a-3p	PHLDB3	1[3,35]	1[3,35]	0[0,0]	1[3,35]	1[3,35]	6
hsa-miR-29a-3p	RDX	0[0,0]	0[0,0]	0[0,0]	0[0,0]	1[2,122]	3
hsa-miR-29a-3p	SGK1	1[4,3582]	3[6,15369]	0[0,0]	0[0,0]	1[6,3597]	3
hsa-miR-29a-3p	ABCB6	1[7,226]	1[7,226]	0[0,0]	0[0,0]	1[7,226]	5
hsa-miR-29a-3p	ULBP2	0[0,0]	0[0,0]	1[5,91]	0[0,0]	1[5,91]	8
hsa-miR-29a-3p	ZDHHC16	0[0,0]	0[0,0]	0[0,0]	0[0,0]	1[1,16]	1
hsa-miR-29a-3p	NF2	0[0,0]	0[0,0]	0[0,0]	0[0,0]	1[1,52]	3
hsa-miR-29a-3p	POU2F1	1[2,0]	3[6,47]	0[0,0]	0[0,0]	0[0,0]	3
hsa-miR-29a-3p	FMNL2	0[0,0]	0[0,0]	0[0,0]	0[0,0]	1[2,22]	2
hsa-miR-29a-3p	PCGF3	1[6,60]	1[5,45]	1[6,60]	1[6,60]	1[6,60]	7
hsa-miR-29a-3p	HRH1	0[0,0]	0[0,0]	0[0,0]	0[0,0]	1[2,328]	2
hsa-miR-29a-3p	SSFA2	0[0,0]	0[0,0]	1[4,349]	0[0,0]	0[0,0]	3
hsa-miR-29a-3p	SCAF11	1[12,1368]	0[0,0]	0[0,0]	0[0,0]	0[0,0]	-1
hsa-miR-29a-3p	C9orf69	1[5,2]	0[0,0]	0[0,0]	1[5,2]	0[0,0]	3
hsa-miR-29a-3p	ZNF512B	1[11,120]	6[13,121]	0[0,0]	0[0,0]	1[12,140]	6
hsa-miR-29a-3p	BRE	0[0,0]	0[0,0]	0[0,0]	0[0,0]	1[6,344]	1
hsa-miR-29a-3p	C17orf86	0[0,0]	0[0,0]	0[0,0]	0[0,0]	1[1,6]	7
hsa-miR-29a-3p	CHSY1	1[7,1347]	1[7,1347]	0[0,0]	1[7,1347]	1[7,1347]	5
hsa-miR-29a-3p	KCTD3	1[1,24]	1[1,24]	1[1,24]	0[0,0]	1[1,24]	8
hsa-miR-29a-3p	ARPC2	0[0,0]	0[0,0]	1[8,81]	0[0,0]	0[0,0]	3
hsa-miR-29a-3p	RPL22	0[0,0]	0[0,0]	0[0,0]	0[0,0]	1[5,56]	1
hsa-miR-29a-3p	ZYG11B	0[0,0]	0[0,0]	1[1,35]	0[0,0]	0[0,0]	4
hsa-miR-29a-3p	SLC7A6	2[5,102]	0[0,0]	0[0,0]	0[0,0]	1[1,33]	2
hsa-miR-29a-3p	LYSMD3	0[0,0]	0[0,0]	0[0,0]	0[0,0]	1[1,14]	2
hsa-miR-29a-3p	METAP2	1[1,23]	0[0,0]	0[0,0]	0[0,0]	1[2,383]	8
hsa-miR-29a-3p	UCK2	0[0,0]	1[1,8]	0[0,0]	0[0,0]	0[0,0]	8
hsa-miR-29a-3p	TAB2	0[0,0]	0[0,0]	0[0,0]	0[0,0]	1[5,220]	3
hsa-miR-29a-3p	RAB10	0[0,0]	0[0,0]	1[2,33]	0[0,0]	0[0,0]	6
hsa-miR-29a-3p	TRIAP1	0[0,0]	0[0,0]	0[0,0]	0[0,0]	1[1,5]	8
hsa-miR-29a-3p	FLJ25778	0[0,0]	0[0,0]	0[0,0]	1[2,38]	0[0,0]	-1
hsa-miR-29a-3p	DNMT3A	1[5,87]	1[5,87]	1[7,114]	1[5,87]	1[7,114]	10
hsa-miR-29a-3p	PROSER1	0[0,0]	1[1,80]	0[0,0]	0[0,0]	0[0,0]	-1
hsa-miR-29a-3p	PLXNA1	1[5,281]	2[7,281]	0[0,0]	1[5,281]	1[5,307]	2
hsa-miR-29a-3p	UBE4B	0[0,0]	0[0,0]	0[0,0]	0[0,0]	1[1,22]	6
hsa-miR-29a-3p	HLA-G	0[0,0]	0[0,0]	0[0,0]	0[0,0]	1[2,2]	1
hsa-miR-29a-3p	NUB1	0[0,0]	0[0,0]	0[0,0]	0[0,0]	1[1,56]	0
hsa-miR-29a-3p	FLNB	0[0,0]	0[0,0]	0[0,0]	0[0,0]	1[2,39]	2
hsa-miR-29a-3p	ZNF346	2[2,272]	3[3,283]	0[0,0]	2[2,272]	2[2,286]	8
hsa-miR-29a-3p	INO80D	1[1,8]	2[6,64]	0[0,0]	0[0,0]	0[0,0]	3
hsa-miR-29a-3p	BRMS1L	0[0,0]	0[0,0]	0[0,0]	0[0,0]	1[9,167]	4
hsa-miR-29a-3p	IL1RAP	1[3,162]	1[3,162]	0[0,0]	1[3,162]	1[3,162]	4
hsa-miR-29a-3p	TIPRL	0[0,0]	0[0,0]	0[0,0]	0[0,0]	1[2,208]	7
hsa-miR-29a-3p	CASP8	0[0,0]	0[0,0]	1[8,335]	0[0,0]	2[8,335]	2
hsa-miR-29a-3p	SETDB2	2[2,39]	3[7,123]	0[0,0]	0[0,0]	1[2,39]	0
hsa-miR-29a-3p	RAB6A	0[0,0]	0[0,0]	0[0,0]	0[0,0]	1[6,64]	3
hsa-miR-29a-3p	NID1	0[0,0]	0[0,0]	0[0,0]	0[0,0]	1[3,40]	9
hsa-miR-29a-3p	KIAA2018	1[1,8]	0[0,0]	0[0,0]	1[1,8]	1[1,8]	1
hsa-miR-29a-3p	C12orf4	0[0,0]	0[0,0]	1[7,117]	0[0,0]	0[0,0]	5
hsa-miR-29a-3p	HINT3	0[0,0]	0[0,0]	0[0,0]	0[0,0]	1[2,16]	3
hsa-miR-29a-3p	PCDHA13	1[1,77]	0[0,0]	0[0,0]	0[0,0]	1[1,77]	1
hsa-miR-29a-3p	BSG	0[0,0]	0[0,0]	0[0,0]	0[0,0]	1[4,2]	4
hsa-miR-29a-3p	DIP2B	1[4,182]	1[4,182]	0[0,0]	1[4,182]	1[4,182]	8
hsa-miR-29a-3p	ARPP-19	0[0,0]	0[0,0]	0[0,0]	1[8,121]	0[0,0]	-1
hsa-miR-29a-3p	ANKRD10	0[0,0]	0[0,0]	0[0,0]	0[0,0]	1[1,36]	5
hsa-miR-29a-3p	KDM5A	1[4,87]	2[6,100]	0[0,0]	0[0,0]	0[0,0]	2
hsa-miR-29a-3p	SLC39A9	1[1,17]	2[4,162]	0[0,0]	1[1,17]	1[2,30]	5
hsa-miR-29a-3p	TAF5	0[0,0]	1[4,28]	0[0,0]	1[4,28]	1[4,28]	9
hsa-miR-29a-3p	LARP4B	1[5,104]	1[5,104]	0[0,0]	0[0,0]	1[12,201]	3
hsa-miR-29a-3p	VANGL1	1[1,1]	0[0,0]	0[0,0]	0[0,0]	0[0,0]	8
hsa-miR-29a-3p	ZFHX4	0[0,0]	0[0,0]	0[0,0]	0[0,0]	1[5,84]	6
hsa-miR-29a-3p	BRWD1	1[5,24]	1[5,24]	0[0,0]	1[5,24]	1[5,24]	5
hsa-miR-29a-3p	NAA60	0[0,0]	1[2,83]	0[0,0]	0[0,0]	0[0,0]	-1
hsa-miR-29a-3p	ZFAND5	0[0,0]	0[0,0]	0[0,0]	0[0,0]	1[1,5]	2
hsa-miR-29a-3p	KIF5B	1[3,213]	0[0,0]	0[0,0]	0[0,0]	1[3,213]	3
hsa-miR-29a-3p	DDX52	0[0,0]	0[0,0]	1[4,141]	0[0,0]	0[0,0]	8
hsa-miR-29a-3p	GNG12	1[6,587]	1[6,587]	0[0,0]	1[6,587]	1[6,587]	1
hsa-miR-29a-3p	ZNF776	0[0,0]	0[0,0]	0[0,0]	0[0,0]	1[3,20]	5
hsa-miR-29a-3p	WDR26	1[2,21]	2[29,3240]	0[0,0]	1[2,21]	0[0,0]	5
hsa-miR-29a-3p	LOC653319	0[0,0]	0[0,0]	0[0,0]	1[1,15]	0[0,0]	-1
hsa-miR-29a-3p	SS18L1	1[1,8]	2[4,71]	1[6,101]	1[1,8]	1[1,8]	8
hsa-miR-29a-3p	CASZ1	0[0,0]	1[1,7]	0[0,0]	0[0,0]	0[0,0]	3
hsa-miR-29a-3p	SLC19A2	0[0,0]	0[0,0]	0[0,0]	0[0,0]	1[1,113]	4
hsa-miR-29a-3p	FEM1B	1[22,1089]	1[22,1089]	1[22,1089]	1[22,1089]	1[22,1089]	4
hsa-miR-29a-3p	SEPSECS	0[0,0]	0[0,0]	0[0,0]	0[0,0]	1[3,32]	4
hsa-miR-29a-3p	PL-5283	1[7,164]	0[0,0]	0[0,0]	0[0,0]	1[7,164]	5
hsa-miR-29a-3p	ARL4C	0[0,0]	0[0,0]	0[0,0]	0[0,0]	1[1,8]	1
hsa-miR-29a-3p	GALNT4	0[0,0]	0[0,0]	0[0,0]	0[0,0]	1[1,5]	3
hsa-miR-29a-3p	NUBPL	0[0,0]	0[0,0]	1[1,12]	0[0,0]	1[1,12]	2
hsa-miR-29a-3p	TRIM24	0[0,0]	0[0,0]	0[0,0]	0[0,0]	1[3,175]	5
hsa-miR-29a-3p	KLF4	1[2,3077]	1[2,3077]	0[0,0]	1[2,3077]	1[2,3077]	1
hsa-miR-29a-3p	ITGA6	1[1,59]	2[2,946]	0[0,0]	0[0,0]	0[0,0]	6
hsa-miR-29a-3p	C5orf33	0[0,0]	0[0,0]	0[0,0]	0[0,0]	1[2,30]	9
hsa-miR-29a-3p	BCL11A	1[13,340]	1[13,340]	0[0,0]	1[13,340]	1[13,340]	4
hsa-miR-29a-3p	SLC39A13	0[0,0]	0[0,0]	0[0,0]	0[0,0]	1[1,112]	2
hsa-miR-29a-3p	LMLN	0[0,0]	0[0,0]	0[0,0]	0[0,0]	1[2,41]	8
hsa-miR-29a-3p	WDR33	0[0,0]	0[0,0]	0[0,0]	1[1,8]	1[1,8]	6
hsa-miR-29a-3p	MKLN1	0[0,0]	0[0,0]	1[3,33]	0[0,0]	0[0,0]	0
hsa-miR-29a-3p	SEC23IP	0[0,0]	0[0,0]	0[0,0]	0[0,0]	1[3,8]	4
hsa-miR-29a-3p	ADRBK1	0[0,0]	0[0,0]	0[0,0]	0[0,0]	1[8,124]	0
hsa-miR-29a-3p	LOC727726	0[0,0]	0[0,0]	0[0,0]	0[0,0]	1[2,889]	-1
hsa-miR-29a-3p	RGPD6	0[0,0]	0[0,0]	0[0,0]	0[0,0]	1[1,19]	5
hsa-miR-29a-3p	JMJD3	0[0,0]	0[0,0]	0[0,0]	1[10,1498]	0[0,0]	-1
hsa-miR-29a-3p	SENP1	1[2,323]	1[2,323]	0[0,0]	1[2,323]	1[2,323]	7
hsa-miR-29a-3p	ANKRD13B	1[14,391]	2[19,417]	0[0,0]	1[14,391]	1[14,391]	9
hsa-miR-29a-3p	RBMX	0[0,0]	0[0,0]	0[0,0]	0[0,0]	2[2,93]	7
hsa-miR-29a-3p	TMEM38B	0[0,0]	0[0,0]	0[0,0]	0[0,0]	1[5,100]	5
hsa-miR-29a-3p	C22orf30	0[0,0]	0[0,0]	0[0,0]	0[0,0]	2[6,110]	6
hsa-miR-29a-3p	CALCB	0[0,0]	0[0,0]	0[0,0]	0[0,0]	1[1,10]	7
hsa-miR-29a-3p	KCTD15	1[12,391]	1[12,391]	0[0,0]	1[12,391]	1[12,391]	9
hsa-miR-29a-3p	SNORD92	0[0,0]	0[0,0]	0[0,0]	0[0,0]	1[7,17]	-1
hsa-miR-29a-3p	PITPNM3	0[0,0]	1[1,11]	0[0,0]	0[0,0]	0[0,0]	2
hsa-miR-29a-3p	PSMD7	0[0,0]	0[0,0]	0[0,0]	0[0,0]	1[2,63]	7
hsa-miR-29a-3p	CORO6	0[0,0]	1[1,157]	0[0,0]	0[0,0]	0[0,0]	3
hsa-miR-29a-3p	MYCN	1[2,104]	1[2,104]	0[0,0]	1[2,104]	1[2,104]	7
hsa-miR-29a-3p	ZNF385B	0[0,0]	0[0,0]	0[0,0]	0[0,0]	1[1,6]	3
hsa-miR-29a-3p	RHBDD1	1[1,105]	0[0,0]	0[0,0]	0[0,0]	1[1,105]	1
hsa-miR-29a-3p	MRPL37	0[0,0]	0[0,0]	0[0,0]	0[0,0]	1[2,41]	5
hsa-miR-29a-3p	PDHX	1[6,1823]	2[6,1824]	0[0,0]	1[6,1823]	1[6,1823]	7
hsa-miR-29a-3p	SIX4	0[0,0]	0[0,0]	0[0,0]	0[0,0]	1[1,2]	6
hsa-miR-29a-3p	VWA5A	0[0,0]	0[0,0]	0[0,0]	0[0,0]	1[1,25]	1
hsa-miR-29a-3p	KIF21A	0[0,0]	0[0,0]	0[0,0]	0[0,0]	1[10,1402]	2
hsa-miR-29a-3p	NASP	2[7,509]	2[7,509]	2[7,509]	0[0,0]	2[7,509]	6
hsa-miR-29a-3p	ITGA11	1[1,65]	1[1,65]	0[0,0]	0[0,0]	0[0,0]	6
hsa-miR-29a-3p	ZNF468	0[0,0]	0[0,0]	0[0,0]	0[0,0]	1[2,233]	5
hsa-miR-29a-3p	PIGS	0[0,0]	0[0,0]	0[0,0]	0[0,0]	1[5,796]	9
hsa-miR-29a-3p	C9orf3	0[0,0]	0[0,0]	0[0,0]	0[0,0]	1[1,5]	3
hsa-miR-29a-3p	PPT1	0[0,0]	0[0,0]	1[1,7]	0[0,0]	1[11,789]	5
hsa-miR-29a-3p	ZNF609	0[0,0]	1[1,16]	0[0,0]	0[0,0]	1[1,103]	4
hsa-miR-29a-3p	SCAMP5	1[1,16]	3[6,60]	0[0,0]	1[1,16]	1[1,16]	3
hsa-miR-29a-3p	PPIC	1[4,146]	1[4,146]	0[0,0]	0[0,0]	1[5,154]	6
hsa-miR-29a-3p	C10orf2	0[0,0]	0[0,0]	0[0,0]	0[0,0]	1[4,24]	3
hsa-miR-29a-3p	ZNF251	0[0,0]	0[0,0]	0[0,0]	0[0,0]	1[1,8]	6
hsa-miR-29a-3p	C7orf41	0[0,0]	0[0,0]	0[0,0]	0[0,0]	1[5,2]	3
hsa-miR-29a-3p	TP53INP1	1[5,54]	3[9,74]	0[0,0]	1[5,54]	1[5,54]	5
hsa-miR-29a-3p	AMMECR1L	1[16,704]	1[16,704]	0[0,0]	0[0,0]	2[16,780]	6
hsa-miR-29a-3p	SYNCRIP	0[0,0]	2[7,247]	0[0,0]	0[0,0]	1[3,189]	6
hsa-miR-29a-3p	PIK3R1	1[7,104]	3[10,191]	0[0,0]	1[7,104]	1[7,104]	5
hsa-miR-29a-3p	PER3	1[1,12]	1[1,12]	0[0,0]	0[0,0]	2[2,24]	3
hsa-miR-29a-3p	S100PBP	0[0,0]	0[0,0]	0[0,0]	0[0,0]	1[2,0]	6
hsa-miR-29a-3p	TMEM63B	0[0,0]	0[0,0]	0[0,0]	0[0,0]	1[1,1]	3
hsa-miR-29a-3p	C1orf212	0[0,0]	1[1,1]	0[0,0]	0[0,0]	0[0,0]	2
hsa-miR-29a-3p	AMMECR1	1[11,202]	1[11,202]	0[0,0]	0[0,0]	0[0,0]	7
hsa-miR-29a-3p	DEF8	0[0,0]	1[5,34]	0[0,0]	0[0,0]	0[0,0]	0
hsa-miR-29a-3p	PPP4R1	0[0,0]	0[0,0]	0[0,0]	0[0,0]	1[3,24]	5
hsa-miR-29a-3p	ZNF701	0[0,0]	0[0,0]	0[0,0]	0[0,0]	1[5,289]	2
hsa-miR-29a-3p	B3GNT1	0[0,0]	0[0,0]	1[1,3]	0[0,0]	0[0,0]	4
hsa-miR-29a-3p	PPM1E	0[0,0]	1[1,5]	0[0,0]	0[0,0]	0[0,0]	5
hsa-miR-29a-3p	RAP1BL	0[0,0]	0[0,0]	0[0,0]	0[0,0]	1[8,192]	-1
hsa-miR-29a-3p	GPN1	0[0,0]	0[0,0]	0[0,0]	0[0,0]	1[1,6]	6
hsa-miR-29a-3p	ANKRD13C	1[8,84]	1[8,84]	0[0,0]	1[8,84]	1[9,92]	3
hsa-miR-29a-3p	SLC30A9	0[0,0]	0[0,0]	0[0,0]	0[0,0]	1[1,48]	4
hsa-miR-29a-3p	DKK3	0[0,0]	0[0,0]	0[0,0]	0[0,0]	1[1,9]	4
hsa-miR-29a-3p	IRF2BP2	0[0,0]	0[0,0]	0[0,0]	0[0,0]	1[8,299]	6
hsa-miR-29a-3p	C5orf15	1[4,1233]	1[4,1233]	0[0,0]	1[4,1233]	1[4,1233]	6
hsa-miR-29a-3p	PRR3	0[0,0]	0[0,0]	1[1,7]	0[0,0]	1[1,7]	7
hsa-miR-29a-3p	ASAP2	1[13,1373]	0[0,0]	0[0,0]	0[0,0]	1[13,1373]	5
hsa-miR-29a-3p	TRA2B	1[3,147]	0[0,0]	0[0,0]	0[0,0]	1[3,147]	8
hsa-miR-29a-3p	VEGFA	1[10,381]	2[33,18339]	0[0,0]	0[0,0]	1[10,381]	6
hsa-miR-29a-3p	COL4A1	2[8,3990]	3[8,4236]	0[0,0]	1[8,2609]	1[8,2609]	8
hsa-miR-29a-3p	KIAA0101	0[0,0]	0[0,0]	0[0,0]	0[0,0]	1[11,528]	10
hsa-miR-29a-3p	F11R	1[2,10]	2[3,25]	0[0,0]	0[0,0]	0[0,0]	5
hsa-miR-29a-3p	MAPK9	0[0,0]	0[0,0]	0[0,0]	0[0,0]	1[1,8]	2
hsa-miR-29a-3p	BAT2L2	0[0,0]	0[0,0]	1[1,200]	0[0,0]	2[1,240]	5
hsa-miR-29a-3p	GGCT	1[4,262]	0[0,0]	0[0,0]	0[0,0]	1[5,267]	5
hsa-miR-29a-3p	P2RY1	0[0,0]	0[0,0]	0[0,0]	0[0,0]	1[4,78]	6
hsa-miR-29a-3p	BCL9L	0[0,0]	2[2,66]	0[0,0]	0[0,0]	0[0,0]	2
hsa-miR-29a-3p	MYL6	0[0,0]	1[4,3430]	0[0,0]	1[4,3430]	2[4,3430]	2
hsa-miR-29a-3p	PTBP2	0[0,0]	0[0,0]	0[0,0]	0[0,0]	2[1,615]	9
hsa-miR-29a-3p	RUNX2	0[0,0]	0[0,0]	0[0,0]	0[0,0]	1[1,14]	1
hsa-miR-29a-3p	ROBO1	1[11,570]	0[0,0]	1[11,570]	1[11,570]	1[11,570]	5
hsa-miR-29a-3p	CG018	0[0,0]	0[0,0]	0[0,0]	1[4,71]	0[0,0]	-1
hsa-miR-29a-3p	FLJ90396	0[0,0]	0[0,0]	0[0,0]	1[2,73]	0[0,0]	-1
hsa-miR-29a-3p	CDK13	0[0,0]	0[0,0]	0[0,0]	0[0,0]	1[3,57]	2
hsa-miR-29a-3p	CRMP1	0[0,0]	0[0,0]	0[0,0]	1[1,116]	1[1,116]	3
hsa-miR-29a-3p	RAB31	0[0,0]	0[0,0]	0[0,0]	0[0,0]	1[3,390]	3
hsa-miR-29a-3p	C4orf32	1[9,331]	2[10,334]	0[0,0]	0[0,0]	1[9,331]	3
hsa-miR-29a-3p	FOXP2	0[0,0]	0[0,0]	0[0,0]	0[0,0]	1[2,178]	4
hsa-miR-29a-3p	DEDD	1[5,31]	0[0,0]	0[0,0]	1[5,31]	1[5,31]	5
hsa-miR-29a-3p	SYNPR	0[0,0]	0[0,0]	0[0,0]	0[0,0]	1[1,129]	6
hsa-miR-29a-3p	BSDC1	1[4,0]	0[0,0]	0[0,0]	1[4,0]	0[0,0]	1
hsa-miR-29a-3p	C9orf72	0[0,0]	1[3,12]	0[0,0]	0[0,0]	0[0,0]	3
hsa-miR-29a-3p	TNKS1BP1	0[0,0]	0[0,0]	0[0,0]	1[3,157]	1[4,159]	1
hsa-miR-29a-3p	PHF17	0[0,0]	1[1,12]	0[0,0]	0[0,0]	0[0,0]	2
hsa-miR-29a-3p	RRN3P2	0[0,0]	0[0,0]	0[0,0]	0[0,0]	1[6,33]	1
hsa-miR-29a-3p	RASSF8	0[0,0]	0[0,0]	0[0,0]	0[0,0]	1[2,97]	3
hsa-miR-29a-3p	CENPK	0[0,0]	0[0,0]	1[2,615]	0[0,0]	2[2,634]	7
hsa-miR-29a-3p	EPHA3	0[0,0]	0[0,0]	0[0,0]	0[0,0]	1[1,1]	3
hsa-miR-29a-3p	RNF138	1[10,659]	2[21,1326]	0[0,0]	1[10,659]	1[13,682]	6
hsa-miR-29a-3p	UBTD1	0[0,0]	0[0,0]	0[0,0]	0[0,0]	1[1,5452]	3
hsa-miR-29a-3p	H3F3B	0[0,0]	0[0,0]	1[2,8]	0[0,0]	0[0,0]	2
hsa-miR-29a-3p	ENTPD7	1[3,14]	2[4,17]	0[0,0]	0[0,0]	1[3,14]	10
hsa-miR-29a-3p	PLEKHC1	0[0,0]	0[0,0]	0[0,0]	1[4,605]	0[0,0]	-1
hsa-miR-29a-3p	KLHL15	0[0,0]	0[0,0]	0[0,0]	0[0,0]	1[11,182]	1
hsa-miR-29a-3p	PRDM11	0[0,0]	2[4,12]	0[0,0]	0[0,0]	0[0,0]	3
hsa-miR-29a-3p	PPP1CC	0[0,0]	0[0,0]	1[15,343]	0[0,0]	0[0,0]	6
hsa-miR-29a-3p	SEC63	0[0,0]	0[0,0]	0[0,0]	0[0,0]	1[1,6]	4
hsa-miR-29a-3p	KIAA1602	0[0,0]	0[0,0]	0[0,0]	1[1,13]	0[0,0]	-1
hsa-miR-29a-3p	KIAA1128	0[0,0]	0[0,0]	0[0,0]	1[3,181]	0[0,0]	-1
hsa-miR-29a-3p	MARVELD1	0[0,0]	0[0,0]	1[2,256]	0[0,0]	0[0,0]	5
hsa-miR-29a-3p	WDR7	0[0,0]	0[0,0]	0[0,0]	0[0,0]	1[2,0]	3
hsa-miR-29a-3p	MAPK1IP1L	0[0,0]	0[0,0]	0[0,0]	0[0,0]	1[10,216]	1
hsa-miR-29a-3p	MTM1	0[0,0]	0[0,0]	1[1,14]	0[0,0]	0[0,0]	0
hsa-miR-29a-3p	MXI1	0[0,0]	1[2,84]	0[0,0]	0[0,0]	0[0,0]	3
hsa-miR-29a-3p	METAP1	0[0,0]	0[0,0]	0[0,0]	0[0,0]	1[2,27]	4
hsa-miR-29a-3p	OTUD1	1[2,100]	0[0,0]	0[0,0]	0[0,0]	1[3,101]	1
hsa-miR-29a-3p	TFRC	0[0,0]	0[0,0]	0[0,0]	0[0,0]	1[1,330]	6
hsa-miR-29a-3p	TRAF1	0[0,0]	0[0,0]	0[0,0]	0[0,0]	1[1,5]	1
hsa-miR-29a-3p	ID3	0[0,0]	0[0,0]	0[0,0]	0[0,0]	1[8,652]	4
hsa-miR-29a-3p	ZNF791	0[0,0]	0[0,0]	0[0,0]	0[0,0]	1[6,113]	3
hsa-miR-29a-3p	TXNDC4	0[0,0]	0[0,0]	0[0,0]	1[1,20]	0[0,0]	-1
hsa-miR-29a-3p	DDX46	1[1,8]	0[0,0]	1[1,8]	1[1,8]	1[1,8]	5
hsa-miR-29a-3p	UNC84A	0[0,0]	0[0,0]	0[0,0]	1[5,2151]	0[0,0]	-1
hsa-miR-29a-3p	C20orf11	1[10,523]	0[0,0]	0[0,0]	1[10,523]	1[11,534]	6
hsa-miR-29a-3p	TOE1	0[0,0]	0[0,0]	0[0,0]	0[0,0]	1[3,42]	1
hsa-miR-29a-3p	NIPSNAP3A	0[0,0]	0[0,0]	0[0,0]	0[0,0]	1[3,86]	4
hsa-miR-29a-3p	PPIP5K2	1[2,83]	0[0,0]	0[0,0]	0[0,0]	1[2,83]	5
hsa-miR-29a-3p	SLC2A3	0[0,0]	0[0,0]	0[0,0]	0[0,0]	1[4,39]	4
hsa-miR-29a-3p	ZNF193	0[0,0]	0[0,0]	0[0,0]	0[0,0]	1[4,72]	7
hsa-miR-29a-3p	TIGD5	0[0,0]	0[0,0]	0[0,0]	0[0,0]	1[1,12]	5
hsa-miR-29a-3p	CCAR1	0[0,0]	0[0,0]	1[2,24]	0[0,0]	2[4,39]	5
hsa-miR-29a-3p	HN1	1[6,195]	0[0,0]	0[0,0]	1[6,195]	1[6,195]	7
hsa-miR-29a-3p	C1orf96	1[15,562]	0[0,0]	0[0,0]	0[0,0]	2[15,563]	8
hsa-miR-29a-3p	IFI30	1[6,1131]	1[6,1131]	0[0,0]	0[0,0]	1[7,1133]	2
hsa-miR-29a-3p	ZDHHC5	1[1,5]	1[1,5]	0[0,0]	1[1,5]	2[6,124]	2
hsa-miR-29a-3p	UBE4A	0[0,0]	0[0,0]	0[0,0]	0[0,0]	1[3,33]	3
hsa-miR-29a-3p	DNAJB2	1[2,0]	0[0,0]	0[0,0]	0[0,0]	1[2,0]	1
hsa-miR-29a-3p	AGPS	0[0,0]	0[0,0]	0[0,0]	0[0,0]	1[1,12]	5
hsa-miR-29a-3p	FBXO28	0[0,0]	0[0,0]	0[0,0]	0[0,0]	1[2,96]	6
hsa-miR-29a-3p	GALNT10	0[0,0]	0[0,0]	0[0,0]	0[0,0]	1[2,27]	2
hsa-miR-29a-3p	TTC9	1[1,268]	0[0,0]	0[0,0]	1[1,268]	1[1,268]	3
hsa-miR-29a-3p	TCF4	0[0,0]	1[10,259]	0[0,0]	1[10,259]	1[10,259]	6
hsa-miR-29a-3p	CBX1	1[1,13]	1[1,13]	0[0,0]	0[0,0]	0[0,0]	10
hsa-miR-29a-3p	FNDC3B	0[0,0]	0[0,0]	1[1,18]	0[0,0]	1[4,145]	4
hsa-miR-29a-3p	TRAM2	1[3,20]	0[0,0]	0[0,0]	0[0,0]	0[0,0]	6
hsa-miR-29a-3p	ARMCX5	0[0,0]	0[0,0]	0[0,0]	0[0,0]	1[1,1272]	4
hsa-miR-29a-3p	RIMS3	0[0,0]	0[0,0]	1[1,9]	0[0,0]	0[0,0]	1
hsa-miR-29a-3p	USP15	0[0,0]	0[0,0]	0[0,0]	0[0,0]	1[7,207]	2
hsa-miR-29a-3p	OVOL2	0[0,0]	0[0,0]	0[0,0]	0[0,0]	1[1,8]	3
hsa-miR-29a-3p	RERE	1[5,44]	1[5,44]	1[6,50]	0[0,0]	0[0,0]	3
hsa-miR-29a-3p	SLC39A7	0[0,0]	0[0,0]	1[2,10]	0[0,0]	0[0,0]	7
hsa-miR-29a-3p	DOPEY1	0[0,0]	0[0,0]	0[0,0]	0[0,0]	1[1,12]	7
hsa-miR-29a-3p	FAM120AOS	0[0,0]	0[0,0]	0[0,0]	0[0,0]	1[1,6]	4
hsa-miR-29a-3p	IQCJ-SCHIP1	1[3,232]	1[3,232]	0[0,0]	0[0,0]	0[0,0]	-1
hsa-miR-29a-3p	KCNN4	0[0,0]	0[0,0]	0[0,0]	0[0,0]	1[1,25]	0
hsa-miR-29a-3p	BACH2	1[4,56]	2[5,82]	0[0,0]	1[4,56]	0[0,0]	4
hsa-miR-29a-3p	KLF13	0[0,0]	3[4,309]	0[0,0]	0[0,0]	0[0,0]	1
hsa-miR-29a-3p	CSNK1E	0[0,0]	0[0,0]	0[0,0]	0[0,0]	1[1,36]	4
hsa-miR-29a-3p	KIAA1161	0[0,0]	0[0,0]	0[0,0]	0[0,0]	1[1,16]	2
hsa-miR-29a-3p	GTPBP2	1[4,430]	1[4,430]	0[0,0]	0[0,0]	0[0,0]	5
hsa-miR-29a-3p	LOC345643	0[0,0]	0[0,0]	0[0,0]	0[0,0]	1[4,37]	-1
hsa-miR-29a-3p	IGF2BP1	1[3,12]	0[0,0]	0[0,0]	0[0,0]	0[0,0]	7
hsa-miR-29a-3p	SFRS10	0[0,0]	0[0,0]	0[0,0]	1[3,147]	0[0,0]	-1
hsa-miR-29a-3p	SLC43A2	1[1,82]	1[1,82]	0[0,0]	0[0,0]	0[0,0]	1
hsa-miR-29a-3p	MGC9850	0[0,0]	0[0,0]	0[0,0]	1[1,8]	0[0,0]	-1
hsa-miR-29a-3p	SUPT5H	0[0,0]	0[0,0]	0[0,0]	0[0,0]	1[4,144]	5
hsa-miR-29a-3p	FOXRED1	0[0,0]	0[0,0]	0[0,0]	0[0,0]	1[3,219]	3
hsa-miR-29a-3p	CEP85L	0[0,0]	1[2,0]	0[0,0]	0[0,0]	0[0,0]	-1
hsa-miR-29a-3p	PTPLA	0[0,0]	0[0,0]	0[0,0]	0[0,0]	1[1,8]	1
hsa-miR-29a-3p	DOCK10	0[0,0]	0[0,0]	0[0,0]	0[0,0]	1[5,87]	1
hsa-miR-29a-3p	MOBKL1A	0[0,0]	0[0,0]	1[2,54]	0[0,0]	0[0,0]	2
hsa-miR-29a-3p	PHTF2	0[0,0]	0[0,0]	0[0,0]	0[0,0]	1[1,12]	5
hsa-miR-29a-3p	TYMS	0[0,0]	0[0,0]	0[0,0]	0[0,0]	1[1,35]	9
hsa-miR-29a-3p	DUSP2	1[4,66]	0[0,0]	0[0,0]	1[4,66]	0[0,0]	1
hsa-miR-29a-3p	ZKSCAN4	0[0,0]	0[0,0]	0[0,0]	0[0,0]	1[2,1222]	9
hsa-miR-29a-3p	CNN3	0[0,0]	0[0,0]	1[2,269]	0[0,0]	0[0,0]	3
hsa-miR-29a-3p	HBP1	1[14,2180]	3[16,2630]	1[17,2359]	2[15,2265]	2[17,2444]	0
hsa-miR-29a-3p	MICB	0[0,0]	0[0,0]	0[0,0]	0[0,0]	2[17,326]	0
hsa-miR-29a-3p	CAMK1D	1[1,59]	1[1,59]	0[0,0]	1[1,59]	1[1,59]	2
hsa-miR-29a-3p	HAS3	1[1,5]	1[1,5]	0[0,0]	1[1,5]	1[1,5]	3
hsa-miR-29a-3p	CAPRIN1	1[9,304]	0[0,0]	0[0,0]	0[0,0]	1[9,304]	4
hsa-miR-29a-3p	GLIS2	0[0,0]	1[1,26]	0[0,0]	0[0,0]	1[1,29]	5
hsa-miR-29a-3p	FREM2	2[6,215]	0[0,0]	0[0,0]	0[0,0]	0[0,0]	8
hsa-miR-29a-3p	SNN	0[0,0]	1[2,679]	0[0,0]	0[0,0]	0[0,0]	3
hsa-miR-29a-3p	GMFB	1[1,1]	1[1,1]	0[0,0]	1[1,1]	1[3,1]	6
hsa-miR-29a-3p	CUX1	0[0,0]	0[0,0]	0[0,0]	0[0,0]	1[3,16]	2
hsa-miR-29a-3p	GPATCH2	1[9,238]	0[0,0]	0[0,0]	1[9,238]	1[9,238]	11
hsa-miR-29a-3p	KPNA4	0[0,0]	1[2,79]	0[0,0]	0[0,0]	1[2,79]	7
hsa-miR-29a-3p	RGS1	0[0,0]	0[0,0]	0[0,0]	1[7,14465]	1[7,14465]	2
hsa-miR-29a-3p	CDK12	0[0,0]	0[0,0]	0[0,0]	0[0,0]	1[1,16]	4
hsa-miR-29a-3p	DDX3Y	0[0,0]	2[11,239]	0[0,0]	0[0,0]	1[3,97]	2
hsa-miR-29a-3p	ZNF230	0[0,0]	0[0,0]	0[0,0]	0[0,0]	1[3,17]	4
hsa-miR-29a-3p	KCTD20	2[5,422]	0[0,0]	0[0,0]	0[0,0]	2[5,422]	5
hsa-miR-29a-3p	SETDB1	1[9,640]	1[9,640]	0[0,0]	1[9,640]	1[9,640]	9
hsa-miR-29a-3p	ABCE1	1[12,495]	1[12,495]	0[0,0]	1[12,495]	1[12,495]	3
hsa-miR-29a-3p	C1orf135	0[0,0]	0[0,0]	1[3,205]	0[0,0]	1[3,205]	9
hsa-miR-29a-3p	BAIAP2	1[1,26]	1[1,26]	0[0,0]	1[1,26]	0[0,0]	2
hsa-miR-29a-3p	NR2C2AP	0[0,0]	0[0,0]	0[0,0]	0[0,0]	1[1,11]	3
hsa-miR-29a-3p	ATP7A	0[0,0]	1[1,8]	0[0,0]	0[0,0]	0[0,0]	5
hsa-miR-29a-3p	CEP97	1[4,624]	0[0,0]	0[0,0]	0[0,0]	1[10,897]	8
hsa-miR-29a-3p	PPP1R14C	0[0,0]	0[0,0]	0[0,0]	0[0,0]	1[5,76]	1
hsa-miR-29a-3p	RGS16	0[0,0]	0[0,0]	0[0,0]	0[0,0]	1[6,188]	2
hsa-miR-29a-3p	RICTOR	0[0,0]	4[11,698]	0[0,0]	0[0,0]	0[0,0]	1
hsa-miR-29a-3p	DOT1L	2[3,20]	7[7,56]	0[0,0]	0[0,0]	0[0,0]	5
hsa-miR-29a-3p	PLSCR3	1[1,12]	0[0,0]	0[0,0]	1[1,12]	1[1,12]	5
hsa-miR-29a-3p	POLL	0[0,0]	0[0,0]	1[3,314]	0[0,0]	0[0,0]	2
hsa-miR-29a-3p	OTUB2	1[1,2]	0[0,0]	1[2,16]	0[0,0]	0[0,0]	7
hsa-miR-29a-3p	NCKAP5	1[3,1651]	1[3,1651]	0[0,0]	0[0,0]	1[3,1651]	4
hsa-miR-29a-3p	JARID2	1[6,32]	1[6,32]	0[0,0]	1[6,32]	2[10,3057]	9
hsa-miR-29a-3p	TNFAIP1	0[0,0]	2[3,75]	0[0,0]	0[0,0]	0[0,0]	6
hsa-miR-29a-3p	FEM1A	0[0,0]	0[0,0]	1[1,1]	0[0,0]	1[2,453]	2
hsa-miR-29a-3p	NANP	1[1,16]	1[1,16]	0[0,0]	0[0,0]	1[1,16]	7
hsa-miR-29a-3p	USP42	1[5,372]	2[5,1289]	0[0,0]	1[5,372]	1[6,377]	6
hsa-miR-29a-3p	SESN1	0[0,0]	0[0,0]	0[0,0]	1[15,237]	1[15,237]	3
hsa-miR-29a-3p	C9orf41	0[0,0]	0[0,0]	0[0,0]	0[0,0]	1[3,129]	3
hsa-miR-29a-3p	LRIG1	0[0,0]	0[0,0]	0[0,0]	0[0,0]	1[4,10]	2
hsa-miR-29a-3p	C14orf129	0[0,0]	0[0,0]	0[0,0]	0[0,0]	1[2,17]	2
hsa-miR-29a-3p	ARVCF	1[1,76]	1[1,76]	0[0,0]	1[1,76]	1[1,76]	7
hsa-miR-29a-3p	LOC90110	0[0,0]	0[0,0]	0[0,0]	0[0,0]	1[1,16]	6
hsa-miR-29a-3p	CXXC6	0[0,0]	0[0,0]	0[0,0]	2[8,118]	0[0,0]	-1
hsa-miR-29a-3p	STRN	2[5,55]	0[0,0]	0[0,0]	0[0,0]	0[0,0]	6
hsa-miR-29a-3p	IKZF4	0[0,0]	0[0,0]	0[0,0]	0[0,0]	1[1,74]	3
hsa-miR-29a-3p	MYO1D	0[0,0]	0[0,0]	0[0,0]	0[0,0]	2[7,69]	1
hsa-miR-29a-3p	DDAH1	0[0,0]	0[0,0]	1[2,27]	0[0,0]	0[0,0]	4
hsa-miR-29a-3p	FAM101B	1[2,7]	0[0,0]	0[0,0]	0[0,0]	1[2,7]	8
hsa-miR-29a-3p	TMTC3	1[23,4449]	1[23,4449]	0[0,0]	0[0,0]	1[23,4449]	8
hsa-miR-29a-3p	ZNF320	0[0,0]	0[0,0]	0[0,0]	0[0,0]	1[2,14]	5
hsa-miR-29a-3p	CAV2	1[11,376]	1[11,376]	0[0,0]	1[11,376]	1[11,417]	2
hsa-miR-29a-3p	CDADC1	0[0,0]	0[0,0]	0[0,0]	0[0,0]	1[1,76]	3
hsa-miR-29a-3p	NFIB	1[3,381]	4[4,659]	0[0,0]	1[3,381]	1[3,381]	4
hsa-miR-29a-3p	ATP2B4	1[3,38]	2[5,78]	0[0,0]	1[3,38]	1[3,38]	2
hsa-miR-29a-3p	SLC25A30	0[0,0]	0[0,0]	1[7,308]	0[0,0]	0[0,0]	2
hsa-miR-29a-3p	UBE2H	1[5,50]	0[0,0]	0[0,0]	0[0,0]	0[0,0]	1
hsa-miR-29a-3p	SVIL	0[0,0]	1[2,30]	0[0,0]	0[0,0]	0[0,0]	3
hsa-miR-29a-3p	RORA	2[5,9]	2[5,9]	0[0,0]	0[0,0]	0[0,0]	2
hsa-miR-29a-3p	LEPRE1	0[0,0]	0[0,0]	1[4,36]	0[0,0]	1[4,36]	9
hsa-miR-29a-3p	SFPQ	0[0,0]	1[6,1087]	0[0,0]	0[0,0]	1[6,1087]	9
hsa-miR-29a-3p	FUT8	0[0,0]	0[0,0]	0[0,0]	0[0,0]	1[4,55]	2
hsa-miR-29a-3p	USP6NL	1[9,150]	0[0,0]	0[0,0]	1[9,150]	1[9,150]	1
hsa-miR-29a-3p	HIPK1	0[0,0]	2[4,119]	0[0,0]	0[0,0]	0[0,0]	3
hsa-miR-29a-3p	AP1S1	0[0,0]	0[0,0]	1[1,17]	0[0,0]	0[0,0]	3
hsa-miR-29a-3p	ZHX1	0[0,0]	0[0,0]	0[0,0]	1[2,86]	1[9,244]	3
hsa-miR-29a-3p	XPO5	0[0,0]	0[0,0]	0[0,0]	0[0,0]	1[2,44]	9
hsa-miR-29a-3p	E2F7	1[15,2075]	2[16,2152]	0[0,0]	0[0,0]	1[19,2128]	9
hsa-miR-29a-3p	PLEKHG3	0[0,0]	0[0,0]	0[0,0]	0[0,0]	1[4,93]	5
hsa-miR-29a-3p	KDM5D	0[0,0]	0[0,0]	0[0,0]	0[0,0]	1[2,37]	2
hsa-miR-29a-3p	KLF3	0[0,0]	0[0,0]	0[0,0]	0[0,0]	1[1,43]	2
hsa-miR-29a-3p	LPL	1[2,4636]	2[2,4636]	0[0,0]	0[0,0]	1[3,4638]	2
hsa-miR-29a-3p	GNAI1	0[0,0]	0[0,0]	0[0,0]	0[0,0]	1[1,12]	7
hsa-miR-29a-3p	PIGO	0[0,0]	0[0,0]	0[0,0]	0[0,0]	1[1,5]	4
hsa-miR-29a-3p	WDR67	0[0,0]	0[0,0]	0[0,0]	0[0,0]	1[2,8]	9
hsa-miR-29a-3p	PCDHA2	1[1,77]	0[0,0]	0[0,0]	0[0,0]	1[1,77]	3
hsa-miR-29a-3p	H2AFY2	0[0,0]	0[0,0]	0[0,0]	1[2,14]	1[4,14]	9
hsa-miR-29a-3p	PFKP	0[0,0]	0[0,0]	0[0,0]	0[0,0]	1[8,3092]	3
hsa-miR-29a-3p	DDX3X	1[14,235]	2[18,881]	0[0,0]	1[14,235]	1[14,235]	2
hsa-miR-29a-3p	NIPBL	0[0,0]	0[0,0]	0[0,0]	0[0,0]	1[4,151]	6
hsa-miR-29a-3p	USF2	0[0,0]	0[0,0]	1[2,185]	0[0,0]	0[0,0]	2
hsa-miR-29a-3p	CTNND1	1[7,156]	1[7,156]	0[0,0]	1[7,156]	1[7,156]	4
hsa-miR-29a-3p	TMEM33	1[4,34]	0[0,0]	0[0,0]	0[0,0]	1[4,34]	3
hsa-miR-29a-3p	SPARC	2[5,129]	2[5,129]	0[0,0]	0[0,0]	1[5,129]	8
hsa-miR-29a-3p	C9orf30	0[0,0]	0[0,0]	0[0,0]	0[0,0]	1[1,12]	7
hsa-miR-29a-3p	AQP11	0[0,0]	0[0,0]	0[0,0]	0[0,0]	1[2,14]	5
hsa-miR-29a-3p	ARPC5	0[0,0]	0[0,0]	0[0,0]	0[0,0]	1[2,58]	4
hsa-miR-29a-3p	PDCD10	0[0,0]	0[0,0]	0[0,0]	0[0,0]	1[8,150]	5
hsa-miR-29a-3p	STAM	0[0,0]	0[0,0]	0[0,0]	0[0,0]	1[2,11]	3
hsa-miR-29a-3p	GPATCH3	0[0,0]	0[0,0]	0[0,0]	0[0,0]	1[2,10]	4
hsa-miR-29a-3p	LOC130074	0[0,0]	0[0,0]	0[0,0]	1[1,2498]	0[0,0]	-1
hsa-miR-29a-3p	JARID1A	0[0,0]	0[0,0]	0[0,0]	1[4,87]	0[0,0]	-1
hsa-miR-29a-3p	GLI2	0[0,0]	0[0,0]	0[0,0]	0[0,0]	1[1,827]	5
hsa-miR-29a-3p	AP3M1	0[0,0]	0[0,0]	0[0,0]	0[0,0]	1[3,172]	3
hsa-miR-29a-3p	AEN	0[0,0]	0[0,0]	0[0,0]	0[0,0]	1[6,390]	4
hsa-miR-29a-3p	DENND1B	1[2,15]	1[2,15]	0[0,0]	0[0,0]	0[0,0]	4
hsa-miR-29a-3p	SH3RF3	1[1,4]	2[1,5]	0[0,0]	0[0,0]	1[1,4]	6
hsa-miR-29a-3p	TMSB15B	0[0,0]	0[0,0]	0[0,0]	0[0,0]	1[1,5]	7
hsa-miR-29a-3p	TMEM159	0[0,0]	0[0,0]	0[0,0]	0[0,0]	1[1,81]	2
hsa-miR-29a-3p	C17orf68	0[0,0]	0[0,0]	0[0,0]	1[1,37]	1[5,117]	4
hsa-miR-29a-3p	POLR2G	0[0,0]	0[0,0]	0[0,0]	0[0,0]	2[5,36]	7
hsa-miR-29a-3p	C12orf22	0[0,0]	0[0,0]	0[0,0]	1[1,5]	0[0,0]	-1
hsa-miR-29a-3p	FAM46A	0[0,0]	0[0,0]	0[0,0]	0[0,0]	1[3,215]	3
hsa-miR-29a-3p	HTATIP2	0[0,0]	0[0,0]	0[0,0]	0[0,0]	1[3,607]	3
hsa-miR-29a-3p	SLC19A1	0[0,0]	0[0,0]	0[0,0]	0[0,0]	1[5,109]	8
hsa-miR-29a-3p	PPP2CA	0[0,0]	1[11,268]	0[0,0]	0[0,0]	0[0,0]	3
hsa-miR-29a-3p	SPTLC2	0[0,0]	2[2,9]	0[0,0]	0[0,0]	0[0,0]	2
hsa-miR-29a-3p	KIRREL	1[1,183]	2[2,197]	0[0,0]	1[1,183]	1[1,183]	2
hsa-miR-29a-3p	GRIP1	1[7,68]	1[7,68]	0[0,0]	0[0,0]	1[7,68]	9
hsa-miR-29a-3p	FLJ20309	0[0,0]	0[0,0]	0[0,0]	1[1,8]	0[0,0]	-1
hsa-miR-29a-3p	CTF8	0[0,0]	0[0,0]	0[0,0]	1[1,1]	0[0,0]	-1
hsa-miR-29a-3p	NKRF	1[5,363]	1[5,363]	0[0,0]	1[5,363]	1[5,363]	3
hsa-miR-29a-3p	PSME4	0[0,0]	1[1,1]	0[0,0]	1[1,1]	1[1,1]	7
hsa-miR-29a-3p	HDGF	1[17,226]	2[17,226]	0[0,0]	0[0,0]	0[0,0]	6
hsa-miR-29a-3p	JUB	0[0,0]	0[0,0]	0[0,0]	0[0,0]	1[1,36]	4
hsa-miR-29a-3p	ARMC8	1[2,831]	1[2,831]	0[0,0]	1[2,831]	1[2,831]	5
hsa-miR-29a-3p	ASXL2	0[0,0]	0[0,0]	0[0,0]	0[0,0]	1[1,991]	2
hsa-miR-29a-3p	MAMLD1	0[0,0]	0[0,0]	1[2,27]	0[0,0]	0[0,0]	1
hsa-miR-29a-3p	EDC3	1[1,85]	1[1,85]	0[0,0]	0[0,0]	0[0,0]	6
hsa-miR-29a-3p	FBXO34	0[0,0]	0[0,0]	0[0,0]	0[0,0]	1[5,568]	1
hsa-miR-29a-3p	PLEKHA5	0[0,0]	0[0,0]	0[0,0]	0[0,0]	1[4,76]	7
hsa-miR-29a-3p	TPM1	1[1,25]	1[1,25]	0[0,0]	1[1,25]	1[1,25]	4
hsa-miR-29a-3p	FAM136A	1[5,602]	1[5,602]	0[0,0]	0[0,0]	1[5,602]	8
hsa-miR-29a-3p	EMP1	1[2,78]	1[2,78]	0[0,0]	0[0,0]	0[0,0]	3
hsa-miR-29a-3p	NSUN3	0[0,0]	2[2,101]	0[0,0]	0[0,0]	0[0,0]	3
hsa-miR-29a-3p	RIOK3	1[1,12]	0[0,0]	0[0,0]	1[1,12]	1[1,12]	4
hsa-miR-29a-3p	C11orf54	0[0,0]	0[0,0]	0[0,0]	0[0,0]	1[11,796]	3
hsa-miR-29a-3p	CALM3	1[18,619]	2[19,639]	0[0,0]	1[18,619]	2[18,621]	5
hsa-miR-29a-3p	WDR36	0[0,0]	0[0,0]	0[0,0]	0[0,0]	1[3,71]	0
hsa-miR-29a-3p	RWDD2B	0[0,0]	0[0,0]	0[0,0]	0[0,0]	1[1,13]	2
hsa-miR-29a-3p	ANKRD49	1[1,38]	1[1,38]	1[2,40]	1[1,38]	1[2,40]	4
hsa-miR-29a-3p	SBF2	1[1,12]	2[2,33]	1[1,12]	0[0,0]	0[0,0]	4
hsa-miR-29a-3p	EIF4E2	1[17,386]	1[16,379]	0[0,0]	1[17,386]	1[17,386]	6
hsa-miR-29a-3p	TRAF4	1[5,34]	2[7,178]	0[0,0]	1[5,34]	1[5,34]	10
hsa-miR-29a-3p	KLHDC3	1[5,344]	1[5,344]	0[0,0]	1[5,344]	1[5,344]	11
hsa-miR-29a-3p	XPO4	0[0,0]	0[0,0]	0[0,0]	0[0,0]	1[1,5]	2
hsa-miR-29a-3p	MUC1	0[0,0]	0[0,0]	0[0,0]	0[0,0]	1[1,60]	0
hsa-miR-29a-3p	EIF4E	0[0,0]	0[0,0]	0[0,0]	0[0,0]	1[4,36]	3
hsa-miR-29a-3p	GJC1	0[0,0]	0[0,0]	0[0,0]	0[0,0]	1[1,5]	10
hsa-miR-29a-3p	MGC16075	0[0,0]	0[0,0]	0[0,0]	0[0,0]	1[1,8]	-1
hsa-miR-29a-3p	WASF2	1[9,151]	0[0,0]	0[0,0]	0[0,0]	0[0,0]	3
hsa-miR-29a-3p	MLXIP	1[9,364]	0[0,0]	0[0,0]	1[9,364]	1[9,364]	4
hsa-miR-29a-3p	RPS27A	0[0,0]	0[0,0]	0[0,0]	0[0,0]	2[8,372]	1
hsa-miR-29a-3p	SBNO1	1[2,29]	0[0,0]	0[0,0]	0[0,0]	0[0,0]	5
hsa-miR-29a-3p	RHPN2	0[0,0]	0[0,0]	1[4,29]	0[0,0]	0[0,0]	2
hsa-miR-29a-3p	ASIC1	0[0,0]	1[2,29]	0[0,0]	0[0,0]	0[0,0]	-1
hsa-miR-29a-3p	NUCKS1	1[5,75]	0[0,0]	0[0,0]	0[0,0]	1[2,132]	6
hsa-miR-29a-3p	GRPEL2	1[5,42]	0[0,0]	0[0,0]	0[0,0]	1[5,42]	5
hsa-miR-29a-3p	ADAM10	0[0,0]	0[0,0]	0[0,0]	0[0,0]	1[16,2028]	3
hsa-miR-29a-3p	CHMP6	1[3,7]	0[0,0]	0[0,0]	0[0,0]	0[0,0]	2
hsa-miR-29a-3p	NDST1	1[3,31]	3[6,46]	0[0,0]	1[1,31]	0[0,0]	4
hsa-miR-29a-3p	SPPL2B	0[0,0]	1[1,1]	0[0,0]	0[0,0]	0[0,0]	9
hsa-miR-29a-3p	FCHO1	1[1,314]	0[0,0]	0[0,0]	0[0,0]	0[0,0]	0
hsa-miR-29a-3p	DIO2	2[2,63]	4[2,109]	0[0,0]	1[2,46]	1[2,46]	6
hsa-miR-29a-3p	ARFGEF2	1[1,173]	2[10,1327]	0[0,0]	1[1,173]	1[1,392]	2
hsa-miR-29a-3p	OSBPL6	1[1,1]	0[0,0]	0[0,0]	1[1,1]	1[1,1]	4
hsa-miR-29a-3p	VHL	1[16,273]	2[17,274]	0[0,0]	0[0,0]	1[1,17]	7
hsa-miR-29a-3p	PDGFRB	1[1,16]	1[1,16]	0[0,0]	1[1,16]	1[1,16]	7
hsa-miR-29a-3p	PSMD11	0[0,0]	0[0,0]	0[0,0]	0[0,0]	1[7,127]	7
hsa-miR-29a-3p	ARHGEF19	0[0,0]	0[0,0]	1[1,44]	0[0,0]	1[1,44]	7
hsa-miR-29a-3p	DAZL	0[0,0]	0[0,0]	0[0,0]	0[0,0]	1[1,14]	1
hsa-miR-29a-3p	FLJ33814	0[0,0]	0[0,0]	0[0,0]	1[22,2249]	0[0,0]	-1
hsa-miR-29a-3p	C21orf91	1[5,56]	0[0,0]	0[0,0]	0[0,0]	0[0,0]	5
hsa-miR-29a-3p	C12orf41	0[0,0]	0[0,0]	0[0,0]	0[0,0]	1[4,31]	7
hsa-miR-29a-3p	ZSWIM5	0[0,0]	0[0,0]	0[0,0]	0[0,0]	1[1,13]	6
hsa-miR-29a-3p	PSMD12	0[0,0]	0[0,0]	0[0,0]	0[0,0]	1[1,64]	5
hsa-miR-29a-3p	AIM1	1[2,23]	0[0,0]	0[0,0]	0[0,0]	1[2,23]	2
hsa-miR-29a-3p	MCTP2	0[0,0]	0[0,0]	0[0,0]	0[0,0]	1[1,211]	2
hsa-miR-29a-3p	PXDN	1[3,710]	2[3,760]	0[0,0]	1[3,710]	1[3,710]	8
hsa-miR-29a-3p	PRO0149	0[0,0]	0[0,0]	0[0,0]	1[1,34]	0[0,0]	-1
hsa-miR-29a-3p	RPIA	0[0,0]	0[0,0]	0[0,0]	0[0,0]	1[4,143]	4
hsa-miR-29a-3p	TMEM168	0[0,0]	0[0,0]	0[0,0]	0[0,0]	1[2,46]	2
hsa-miR-29a-3p	ZDHHC21	1[2,33]	3[2,60]	0[0,0]	0[0,0]	0[0,0]	2
hsa-miR-29a-3p	LRRC8D	0[0,0]	0[0,0]	0[0,0]	0[0,0]	1[2,15]	4
hsa-miR-29a-3p	MAP3K7IP1	0[0,0]	0[0,0]	0[0,0]	1[2,10]	0[0,0]	-1
hsa-miR-29a-3p	UBA3	0[0,0]	0[0,0]	1[1,18]	0[0,0]	2[2,391]	1
hsa-miR-29a-3p	NAP1L5	0[0,0]	0[0,0]	0[0,0]	0[0,0]	1[6,133]	2
hsa-miR-29a-3p	FRAT2	1[7,2696]	1[7,2696]	0[0,0]	1[7,2696]	1[7,2696]	5
hsa-miR-29a-3p	CELF1	0[0,0]	0[0,0]	1[3,1]	0[0,0]	0[0,0]	4
hsa-miR-29a-3p	C7orf60	1[16,240]	1[15,232]	0[0,0]	0[0,0]	1[16,240]	3
hsa-miR-29a-3p	KLHDC5	1[1,11]	3[2,67]	1[2,43]	0[0,0]	0[0,0]	7
hsa-miR-29a-3p	COL19A1	2[7,418]	2[7,418]	0[0,0]	2[7,418]	2[9,446]	3
hsa-miR-29a-3p	TMEM183B	1[8,211]	0[0,0]	0[0,0]	0[0,0]	1[8,211]	-1
hsa-miR-29a-3p	CIDECP	0[0,0]	0[0,0]	1[1,5]	0[0,0]	0[0,0]	5
hsa-miR-29a-3p	RNF19	0[0,0]	0[0,0]	0[0,0]	1[11,924]	0[0,0]	-1
hsa-miR-29a-3p	DCAF5	0[0,0]	1[1,47]	0[0,0]	0[0,0]	0[0,0]	5
hsa-miR-29a-3p	POLI	0[0,0]	0[0,0]	0[0,0]	0[0,0]	1[5,77]	5
hsa-miR-29a-3p	YPEL2	1[2,15]	1[2,15]	0[0,0]	1[2,15]	1[2,15]	6
hsa-miR-29a-3p	LRRC16A	0[0,0]	0[0,0]	0[0,0]	0[0,0]	1[1,13]	3
hsa-miR-29a-3p	ARFRP1	0[0,0]	0[0,0]	1[2,0]	0[0,0]	0[0,0]	1
hsa-miR-29a-3p	UBFD1	1[1,24]	0[0,0]	0[0,0]	0[0,0]	1[2,38]	5
hsa-miR-29a-3p	KDM5C	1[2,59]	1[2,59]	0[0,0]	0[0,0]	1[2,59]	4
hsa-miR-29a-3p	INPPL1	0[0,0]	0[0,0]	0[0,0]	0[0,0]	1[2,0]	3
hsa-miR-29a-3p	PIAS4	1[2,8]	0[0,0]	0[0,0]	1[2,8]	1[2,8]	10
hsa-miR-29a-3p	LANCL1	0[0,0]	0[0,0]	0[0,0]	0[0,0]	1[3,44]	4
hsa-miR-29a-3p	GM632	0[0,0]	0[0,0]	0[0,0]	1[11,120]	0[0,0]	-1
hsa-miR-29a-3p	ZNF282	2[5,119]	4[7,156]	0[0,0]	1[4,72]	1[4,72]	3
hsa-miR-29a-3p	CD164	0[0,0]	0[0,0]	0[0,0]	0[0,0]	1[5,286]	4
hsa-miR-29a-3p	ADAM9	0[0,0]	0[0,0]	0[0,0]	0[0,0]	2[1,67]	3
hsa-miR-29a-3p	SPTAN1	0[0,0]	1[5,3026]	0[0,0]	1[5,3026]	1[5,3026]	1
hsa-miR-29a-3p	FBXL20	1[1,16]	1[1,16]	0[0,0]	0[0,0]	0[0,0]	9
hsa-miR-29a-3p	TXNRD1	0[0,0]	0[0,0]	0[0,0]	0[0,0]	1[3,391]	4
hsa-miR-29a-3p	MIER3	1[1,48]	2[3,2141]	0[0,0]	1[1,48]	1[3,58]	4
hsa-miR-29a-3p	TMEM64	0[0,0]	0[0,0]	0[0,0]	0[0,0]	1[2,43]	1
hsa-miR-29a-3p	JAZF1	1[7,693]	0[0,0]	0[0,0]	0[0,0]	1[10,758]	3
hsa-miR-29a-3p	HAPLN3	1[1,11]	0[0,0]	0[0,0]	0[0,0]	1[1,11]	4
hsa-miR-29a-3p	SFRS12	0[0,0]	0[0,0]	0[0,0]	0[0,0]	2[5,371]	5
hsa-miR-29a-3p	C8orf84	0[0,0]	0[0,0]	0[0,0]	0[0,0]	1[1,5]	2
hsa-miR-29a-3p	WDFY1	1[5,34]	2[5,59]	0[0,0]	1[5,34]	1[6,36]	4
hsa-miR-29a-3p	MAL2	0[0,0]	0[0,0]	0[0,0]	0[0,0]	1[1,11]	1
hsa-miR-29a-3p	DDX6	0[0,0]	3[4,25]	0[0,0]	0[0,0]	1[3,11]	1
hsa-miR-29a-3p	CCNT2	1[26,1892]	3[30,2360]	0[0,0]	1[26,1892]	1[26,1892]	5
hsa-miR-29a-3p	ZMIZ1	1[5,713]	1[5,713]	1[5,713]	0[0,0]	0[0,0]	5
hsa-miR-29a-3p	DCAF12	1[10,276]	2[11,279]	0[0,0]	0[0,0]	1[11,298]	8
hsa-miR-29a-3p	OSBPL11	0[0,0]	0[0,0]	0[0,0]	0[0,0]	1[1,2]	3
hsa-miR-29a-3p	TFAP2C	0[0,0]	1[3,442]	0[0,0]	0[0,0]	0[0,0]	4
hsa-miR-29a-3p	TRIM16L	0[0,0]	0[0,0]	0[0,0]	0[0,0]	2[3,22]	4
hsa-miR-29a-3p	SKI	1[8,999]	2[14,3991]	0[0,0]	1[8,999]	0[0,0]	4
hsa-miR-29a-3p	C19orf22	1[10,300]	0[0,0]	0[0,0]	0[0,0]	1[10,300]	0
hsa-miR-29a-3p	SAP30L	1[1,5]	0[0,0]	0[0,0]	0[0,0]	0[0,0]	3
hsa-miR-29a-3p	JUN	0[0,0]	0[0,0]	0[0,0]	0[0,0]	1[12,442]	2
hsa-miR-29a-3p	ZCCHC2	0[0,0]	0[0,0]	0[0,0]	0[0,0]	1[6,1110]	2
hsa-miR-29a-3p	ONECUT2	1[2,67]	2[2,112]	0[0,0]	1[2,67]	0[0,0]	7
hsa-miR-29a-3p	CHMP7	0[0,0]	0[0,0]	0[0,0]	0[0,0]	1[7,162]	1
hsa-miR-29a-3p	RYBP	1[4,54]	0[0,0]	0[0,0]	1[4,54]	1[4,54]	5
hsa-miR-29a-3p	C18orf25	0[0,0]	0[0,0]	0[0,0]	0[0,0]	2[16,997]	3
hsa-miR-29a-3p	EIF3J	0[0,0]	1[2,35]	0[0,0]	0[0,0]	0[0,0]	4
hsa-miR-29a-3p	TMED9	1[1,252]	1[1,252]	0[0,0]	0[0,0]	1[3,252]	1
hsa-miR-29a-3p	JMY	1[8,311]	2[10,311]	0[0,0]	0[0,0]	1[8,311]	3
hsa-miR-29a-3p	SP1	1[1,22]	3[3,37]	0[0,0]	1[1,22]	0[0,0]	7
hsa-miR-29a-3p	HIATL1	0[0,0]	1[3,3]	0[0,0]	0[0,0]	1[4,27]	1
hsa-miR-29a-3p	C17orf70	0[0,0]	0[0,0]	1[1,16]	0[0,0]	0[0,0]	8
hsa-miR-29a-3p	SLC25A37	0[0,0]	0[0,0]	0[0,0]	0[0,0]	1[1,13]	0
hsa-miR-29a-3p	CCNY	0[0,0]	0[0,0]	0[0,0]	0[0,0]	1[2,27]	2
hsa-miR-29a-3p	SPRYD3	0[0,0]	0[0,0]	1[1,16]	0[0,0]	0[0,0]	2
hsa-miR-29a-3p	ATP6V1A	1[3,274]	0[0,0]	0[0,0]	1[3,274]	1[3,274]	1
hsa-miR-29a-3p	RAD1	0[0,0]	0[0,0]	0[0,0]	0[0,0]	1[3,263]	8
hsa-miR-29a-3p	ANXA2	0[0,0]	0[0,0]	0[0,0]	0[0,0]	1[3,701]	0
hsa-miR-29a-3p	ECE1	0[0,0]	0[0,0]	0[0,0]	0[0,0]	1[1,2]	1
hsa-miR-29a-3p	ABHD15	0[0,0]	0[0,0]	0[0,0]	0[0,0]	1[1,3]	2
hsa-miR-29a-3p	ATP11A	0[0,0]	0[0,0]	0[0,0]	0[0,0]	1[3,26]	1
hsa-miR-29a-3p	KIAA0892	0[0,0]	0[0,0]	0[0,0]	1[5,199]	1[6,334]	5
hsa-miR-29a-3p	PEAK1	1[1,31]	3[2,48]	0[0,0]	0[0,0]	0[0,0]	-1
hsa-miR-29a-3p	CCNI2	0[0,0]	0[0,0]	0[0,0]	0[0,0]	1[1,10]	0
hsa-miR-29a-3p	MCCC2	0[0,0]	0[0,0]	0[0,0]	0[0,0]	1[2,22]	3
hsa-miR-29a-3p	C15orf42	0[0,0]	0[0,0]	0[0,0]	0[0,0]	1[3,10]	10
hsa-miR-29a-3p	C9orf7	1[1,12]	0[0,0]	0[0,0]	0[0,0]	0[0,0]	6
hsa-miR-29a-3p	TIGD7	0[0,0]	0[0,0]	0[0,0]	0[0,0]	1[1,8]	5
hsa-miR-29a-3p	SCNM1	0[0,0]	0[0,0]	0[0,0]	0[0,0]	1[5,33]	5
hsa-miR-29a-3p	TNFRSF1A	1[3,298]	3[6,943]	0[0,0]	0[0,0]	1[3,298]	2
hsa-miR-29a-3p	FBN1	2[3,12010]	2[3,12010]	0[0,0]	2[3,12010]	2[3,12010]	4
hsa-miR-29a-3p	ERLIN2	1[1,24]	2[11,740]	0[0,0]	1[1,24]	1[1,24]	5
hsa-miR-29a-3p	MAZ	1[12,1708]	1[12,1708]	0[0,0]	0[0,0]	1[12,1708]	10
hsa-miR-29a-3p	PSMA2	0[0,0]	0[0,0]	0[0,0]	0[0,0]	1[1,25]	4
hsa-miR-29a-3p	CCNL2	1[3,13]	1[3,13]	0[0,0]	1[3,13]	0[0,0]	6
hsa-miR-29a-3p	PEG10	0[0,0]	0[0,0]	0[0,0]	1[2,0]	1[5,249]	5
hsa-miR-29a-3p	SNORA56	0[0,0]	0[0,0]	0[0,0]	0[0,0]	1[3,22]	1
hsa-miR-29a-3p	MGC22014	0[0,0]	0[0,0]	0[0,0]	5[15,4449]	0[0,0]	-1
hsa-miR-29a-3p	NFIA	3[10,580]	5[10,748]	0[0,0]	1[5,57]	2[9,523]	4
hsa-miR-29a-3p	PDGFC	0[0,0]	0[0,0]	0[0,0]	0[0,0]	2[1,35]	2
hsa-miR-29a-3p	GRB7	0[0,0]	0[0,0]	1[1,126]	0[0,0]	0[0,0]	2
hsa-miR-29a-3p	TMEFF1	0[0,0]	0[0,0]	0[0,0]	0[0,0]	1[1,4]	8
hsa-miR-29a-3p	TCFL5	0[0,0]	0[0,0]	0[0,0]	0[0,0]	1[3,12]	5
hsa-miR-29a-3p	TLL1	1[2,301]	3[2,501]	1[2,301]	1[2,301]	1[2,301]	3
hsa-miR-29a-3p	C1orf131	0[0,0]	0[0,0]	0[0,0]	0[0,0]	1[6,154]	12
hsa-miR-29a-3p	NSD1	2[9,311]	6[12,321]	0[0,0]	0[0,0]	2[9,323]	5
hsa-miR-29a-3p	FKBP1A	0[0,0]	0[0,0]	1[2,3]	0[0,0]	0[0,0]	3
hsa-miR-29a-3p	DAAM2	1[1,6]	0[0,0]	0[0,0]	0[0,0]	1[1,6]	5
hsa-miR-29a-3p	C1QTNF6	2[2,2754]	6[2,2692]	0[0,0]	0[0,0]	1[2,2754]	8
hsa-miR-29a-3p	FBXO45	1[2,159]	0[0,0]	0[0,0]	0[0,0]	0[0,0]	8
hsa-miR-29a-3p	STRN4	1[6,11]	1[4,11]	0[0,0]	0[0,0]	0[0,0]	6
hsa-miR-29a-3p	ASPH	1[1,136]	1[1,136]	0[0,0]	0[0,0]	1[1,136]	2
hsa-miR-29a-3p	BVES	1[2,48]	0[0,0]	0[0,0]	0[0,0]	0[0,0]	7
hsa-miR-29a-3p	SEC31A	0[0,0]	0[0,0]	0[0,0]	0[0,0]	1[2,367]	4
hsa-miR-29a-3p	XPNPEP1	1[1,2]	0[0,0]	0[0,0]	0[0,0]	0[0,0]	6
hsa-miR-29a-3p	LMNB1	0[0,0]	0[0,0]	0[0,0]	0[0,0]	1[21,1914]	9
hsa-miR-29a-3p	KDM6B	1[10,1498]	1[10,1498]	0[0,0]	0[0,0]	1[10,1498]	6
hsa-miR-29a-3p	NUP43	0[0,0]	0[0,0]	0[0,0]	0[0,0]	1[2,0]	9
hsa-miR-29a-3p	RIMKLB	0[0,0]	0[0,0]	0[0,0]	0[0,0]	1[1,36]	4
hsa-miR-29a-3p	TIMM8B	1[4,71]	0[0,0]	0[0,0]	1[4,71]	1[4,71]	6
hsa-miR-29a-3p	ATP5G3	0[0,0]	0[0,0]	0[0,0]	0[0,0]	1[8,83]	4
hsa-miR-29a-3p	HERC3	0[0,0]	0[0,0]	0[0,0]	0[0,0]	1[1,8]	2
hsa-miR-29a-3p	CPEB3	1[7,2157]	4[11,2669]	0[0,0]	1[7,2157]	2[8,2264]	2
hsa-miR-29a-3p	KBTBD8	1[1,12]	1[1,12]	0[0,0]	1[1,12]	1[1,12]	1
hsa-miR-29a-3p	THUMPD3	0[0,0]	0[0,0]	0[0,0]	0[0,0]	1[1,5]	2
hsa-miR-29a-3p	BTLA	0[0,0]	0[0,0]	0[0,0]	0[0,0]	1[1,10]	0
hsa-miR-29a-3p	SYNGR1	0[0,0]	0[0,0]	0[0,0]	0[0,0]	1[1,9]	6
hsa-miR-29a-3p	ZYG11A	0[0,0]	0[0,0]	0[0,0]	0[0,0]	1[2,57]	7
hsa-miR-29a-3p	UBN2	1[2,38]	4[25,11338]	0[0,0]	0[0,0]	0[0,0]	3
hsa-miR-29a-3p	OSBP	1[2,13]	1[2,13]	1[2,13]	0[0,0]	1[2,13]	4
hsa-miR-29a-3p	PDGFB	0[0,0]	0[0,0]	0[0,0]	1[1,8]	0[0,0]	7
hsa-miR-29a-3p	LIMS1	1[3,10]	1[3,10]	0[0,0]	0[0,0]	1[3,10]	2
hsa-miR-29a-3p	LOXL2	1[1,44]	0[0,0]	0[0,0]	0[0,0]	1[1,44]	6
hsa-miR-29a-3p	ADAMTS6	0[0,0]	1[1,8]	0[0,0]	0[0,0]	0[0,0]	6
hsa-miR-29a-3p	LRP10	0[0,0]	0[0,0]	0[0,0]	0[0,0]	1[1,36]	2
hsa-miR-29a-3p	ZSWIM6	0[0,0]	0[0,0]	0[0,0]	0[0,0]	1[3,272]	3
hsa-miR-29a-3p	BTBD7	0[0,0]	1[1,9]	0[0,0]	0[0,0]	0[0,0]	7
hsa-miR-29a-3p	LOX	2[2,124]	2[2,124]	0[0,0]	0[0,0]	2[2,124]	6
hsa-miR-29a-3p	PLEKHA1	1[1,40]	2[15,1251]	0[0,0]	1[1,40]	1[1,40]	4
hsa-miR-29a-3p	CREB5	1[1,126]	2[3,232]	0[0,0]	1[1,126]	0[0,0]	2
hsa-miR-29a-3p	TTYH3	0[0,0]	0[0,0]	0[0,0]	0[0,0]	1[4,83]	9
hsa-miR-29a-3p	SAMD4A	1[9,318]	4[10,663]	0[0,0]	0[0,0]	1[9,327]	2
hsa-miR-29a-3p	DYNLT1	1[22,494]	1[22,494]	1[22,494]	0[0,0]	1[22,494]	5
hsa-miR-29a-3p	C13orf23	1[1,80]	0[0,0]	0[0,0]	1[1,80]	1[7,233]	6
hsa-miR-29a-3p	TNRC6B	1[2,151]	4[8,560]	0[0,0]	0[0,0]	0[0,0]	3
hsa-miR-29a-3p	GTF3C1	0[0,0]	0[0,0]	0[0,0]	0[0,0]	1[3,33]	6
hsa-miR-29a-3p	PRKCI	0[0,0]	0[0,0]	0[0,0]	0[0,0]	1[2,429]	4
hsa-miR-29a-3p	ATG2B	0[0,0]	0[0,0]	0[0,0]	0[0,0]	1[6,149]	3
hsa-miR-29a-3p	GNA13	1[1,1]	0[0,0]	0[0,0]	1[1,1]	1[2,12]	6
hsa-miR-29a-3p	RAC2	0[0,0]	0[0,0]	0[0,0]	0[0,0]	1[1,7]	0
hsa-miR-29a-3p	ZFR	0[0,0]	0[0,0]	0[0,0]	0[0,0]	1[9,236]	5
hsa-miR-29a-3p	SUV420H1	1[9,274]	1[9,274]	0[0,0]	1[9,274]	1[9,274]	6
hsa-miR-29a-3p	PCDHA5	1[1,77]	0[0,0]	0[0,0]	0[0,0]	1[1,77]	4
hsa-miR-29a-3p	CASP2	0[0,0]	0[0,0]	0[0,0]	0[0,0]	1[2,227]	3
hsa-miR-29a-3p	CDK2	0[0,0]	0[0,0]	0[0,0]	0[0,0]	1[2,15]	7
hsa-miR-29a-3p	ARRDC4	1[5,8]	3[15,1162]	0[0,0]	1[5,8]	1[12,1152]	4
hsa-miR-29a-3p	SMEK2	1[2,92]	1[2,92]	0[0,0]	1[2,92]	1[5,135]	6
hsa-miR-29a-3p	HDHD1A	0[0,0]	0[0,0]	0[0,0]	0[0,0]	1[1,32]	0
hsa-miR-29a-3p	MORF4L1	0[0,0]	0[0,0]	0[0,0]	1[16,1225]	1[17,1312]	4
hsa-miR-29a-3p	RNF144B	1[1,152]	0[0,0]	0[0,0]	0[0,0]	0[0,0]	2
hsa-miR-29a-3p	PPARGC1A	0[0,0]	1[1,108]	0[0,0]	0[0,0]	0[0,0]	3
hsa-miR-29a-3p	BTBD5	0[0,0]	0[0,0]	0[0,0]	1[17,688]	0[0,0]	-1
hsa-miR-29a-3p	ZNF469	1[2,362]	2[2,378]	0[0,0]	0[0,0]	1[2,362]	4
hsa-miR-29a-3p	PGS1	0[0,0]	0[0,0]	0[0,0]	0[0,0]	1[1,5]	2
hsa-miR-29a-3p	CA2	1[3,2]	0[0,0]	0[0,0]	0[0,0]	1[3,21]	2
hsa-miR-29a-3p	GSK3B	1[2,655]	1[2,655]	0[0,0]	0[0,0]	1[4,721]	5
hsa-miR-29a-3p	ANKRD57	1[8,148]	0[0,0]	0[0,0]	0[0,0]	1[8,148]	3
hsa-miR-29a-3p	SLC25A13	0[0,0]	0[0,0]	0[0,0]	0[0,0]	1[4,163]	8
hsa-miR-29a-3p	EML4	1[1,10]	2[6,96]	0[0,0]	1[1,10]	1[1,10]	6
hsa-miR-29a-3p	NUDCD1	0[0,0]	0[0,0]	0[0,0]	1[4,83]	1[4,83]	5
hsa-miR-29a-3p	APOO	0[0,0]	0[0,0]	0[0,0]	0[0,0]	1[1,16]	5
hsa-miR-29a-3p	NR3C1	1[4,186]	0[0,0]	0[0,0]	1[4,186]	2[5,587]	3
hsa-miR-29a-3p	DDX21	0[0,0]	0[0,0]	0[0,0]	0[0,0]	1[17,580]	5
hsa-miR-29a-3p	SERPINB9	0[0,0]	0[0,0]	1[4,193]	0[0,0]	2[6,245]	4
hsa-miR-29a-3p	AP4E1	1[1,3]	1[1,3]	0[0,0]	1[1,3]	1[1,3]	2
hsa-miR-29a-3p	ADAM19	0[0,0]	0[0,0]	0[0,0]	0[0,0]	1[3,71]	2
hsa-miR-29a-3p	CTDSPL2	1[15,1360]	1[15,1360]	0[0,0]	1[15,1360]	1[15,1360]	7
hsa-miR-29a-3p	MDM2	0[0,0]	0[0,0]	0[0,0]	0[0,0]	3[27,8194]	5
hsa-miR-29a-3p	NCOA4	1[1,50]	2[1,102]	0[0,0]	1[1,50]	1[1,50]	5
hsa-miR-29a-3p	MFAP3	1[4,3833]	1[4,3833]	0[0,0]	0[0,0]	1[4,3833]	4
hsa-miR-29a-3p	MTMR4	1[1,289]	3[2,293]	0[0,0]	1[1,289]	1[1,289]	6
hsa-miR-29a-3p	SCHIP1	1[3,232]	0[0,0]	0[0,0]	0[0,0]	1[3,234]	5
hsa-miR-29a-3p	NEGR1	1[1,12]	1[1,12]	0[0,0]	1[1,12]	1[1,12]	3
hsa-miR-29a-3p	YY1	1[3,1654]	1[3,1654]	0[0,0]	1[3,1654]	1[4,1656]	6
hsa-miR-29a-3p	RTN3	0[0,0]	0[0,0]	0[0,0]	0[0,0]	1[2,78]	5
hsa-miR-29a-3p	DAB2IP	1[6,630]	4[7,1196]	0[0,0]	1[6,630]	0[0,0]	2
hsa-miR-29a-3p	PURA	1[8,395]	3[21,662]	1[8,395]	1[8,395]	1[8,395]	2
hsa-miR-29a-3p	SMC1A	0[0,0]	0[0,0]	0[0,0]	0[0,0]	1[7,609]	6
hsa-miR-29a-3p	SLC29A2	0[0,0]	0[0,0]	0[0,0]	0[0,0]	1[1,148]	2
hsa-miR-29a-3p	KIAA0100	0[0,0]	0[0,0]	0[0,0]	0[0,0]	1[1,1]	3
hsa-miR-29a-3p	LTBR	1[1,62]	0[0,0]	0[0,0]	0[0,0]	1[1,62]	2
hsa-miR-29a-3p	AP3M2	0[0,0]	0[0,0]	0[0,0]	0[0,0]	1[4,184]	9
hsa-miR-29a-3p	EIF2C3	0[0,0]	0[0,0]	0[0,0]	0[0,0]	1[1,45]	8
hsa-miR-29a-3p	BBX	0[0,0]	0[0,0]	1[1,129]	0[0,0]	0[0,0]	1
hsa-miR-29a-3p	TMEM183A	1[8,211]	1[8,211]	0[0,0]	0[0,0]	1[8,211]	8
hsa-miR-29a-3p	C14orf43	1[11,320]	1[11,320]	0[0,0]	1[11,320]	1[11,320]	1
hsa-miR-29a-3p	SOX4	0[0,0]	0[0,0]	1[12,356]	0[0,0]	0[0,0]	10
hsa-miR-29a-3p	CPM	0[0,0]	0[0,0]	0[0,0]	0[0,0]	1[1,88]	2
hsa-miR-29a-3p	TSC22D3	1[13,1447]	1[13,1447]	1[14,1456]	1[13,1447]	1[13,1447]	3
hsa-miR-29a-3p	PCDHA6	1[1,77]	0[0,0]	0[0,0]	0[0,0]	1[1,77]	2
hsa-miR-29a-3p	HNRNPH3	0[0,0]	0[0,0]	0[0,0]	0[0,0]	1[8,20]	7
hsa-miR-29a-3p	HS2ST1	0[0,0]	0[0,0]	0[0,0]	0[0,0]	1[1,9]	5
hsa-miR-29a-3p	C1orf37-DUP	0[0,0]	0[0,0]	0[0,0]	1[8,211]	0[0,0]	-1
hsa-miR-29a-3p	CYB561D1	0[0,0]	2[3,21]	0[0,0]	0[0,0]	0[0,0]	2
hsa-miR-29a-3p	PAFAH1B2	0[0,0]	0[0,0]	0[0,0]	0[0,0]	1[3,16]	3
hsa-miR-29a-3p	PHF14	1[4,57]	0[0,0]	0[0,0]	0[0,0]	0[0,0]	6
hsa-miR-29a-3p	SLC25A22	1[2,0]	0[0,0]	0[0,0]	1[2,0]	0[0,0]	2
hsa-miR-29a-3p	LIFR	0[0,0]	0[0,0]	0[0,0]	0[0,0]	1[2,721]	5
hsa-miR-29a-3p	TBCEL	0[0,0]	0[0,0]	0[0,0]	0[0,0]	1[1,7]	4
hsa-miR-29a-3p	HMGN3	1[7,105]	2[7,300]	0[0,0]	1[7,105]	1[8,166]	6
hsa-miR-29a-3p	TMEM194A	0[0,0]	0[0,0]	0[0,0]	0[0,0]	1[2,0]	5
hsa-miR-29a-3p	DLD	0[0,0]	0[0,0]	0[0,0]	0[0,0]	2[6,208]	2
hsa-miR-29a-3p	MAU2	1[5,199]	0[0,0]	0[0,0]	0[0,0]	0[0,0]	-1
hsa-miR-29a-3p	DLST	0[0,0]	0[0,0]	0[0,0]	0[0,0]	1[2,16]	2
hsa-miR-29a-3p	PPP6C	0[0,0]	0[0,0]	0[0,0]	0[0,0]	1[2,460]	1
hsa-miR-29a-3p	VPS13C	1[7,162]	0[0,0]	0[0,0]	0[0,0]	1[7,162]	1
hsa-miR-29a-3p	CDC7	1[3,29]	0[0,0]	1[3,29]	0[0,0]	3[5,46]	8
hsa-miR-29a-3p	CHMP4B	0[0,0]	0[0,0]	1[1,9]	0[0,0]	0[0,0]	0
hsa-miR-29a-3p	DCAF17	0[0,0]	0[0,0]	0[0,0]	0[0,0]	1[2,0]	5
hsa-miR-29a-3p	SIKE	0[0,0]	0[0,0]	0[0,0]	1[11,1602]	0[0,0]	-1
hsa-miR-29a-3p	DUSP22	0[0,0]	0[0,0]	0[0,0]	1[1,12]	1[1,12]	2
hsa-miR-29a-3p	SLC35A1	0[0,0]	0[0,0]	0[0,0]	0[0,0]	1[1,2]	4
hsa-miR-29a-3p	STK39	0[0,0]	0[0,0]	0[0,0]	0[0,0]	1[1,12]	4
hsa-miR-29a-3p	ATXN1L	0[0,0]	1[2,22]	0[0,0]	0[0,0]	0[0,0]	6
hsa-miR-29a-3p	FLJ20054	0[0,0]	0[0,0]	0[0,0]	1[2,15]	0[0,0]	-1
hsa-miR-29a-3p	AP1G1	0[0,0]	3[4,188]	0[0,0]	1[1,2]	0[0,0]	2
hsa-miR-29a-3p	TOP1	0[0,0]	0[0,0]	0[0,0]	0[0,0]	1[2,33]	4
hsa-miR-29a-3p	MAFB	1[1,59]	2[3,59]	0[0,0]	1[1,59]	1[2,62]	3
hsa-miR-29a-3p	SMAD6	0[0,0]	0[0,0]	0[0,0]	0[0,0]	1[9,2782]	3
hsa-miR-29a-3p	BRD3	1[4,0]	3[5,215]	0[0,0]	0[0,0]	0[0,0]	8
hsa-miR-29a-3p	TOMM7	0[0,0]	0[0,0]	0[0,0]	0[0,0]	1[9,354]	0
hsa-miR-29a-3p	SH3GLB1	1[14,425]	4[17,457]	0[0,0]	1[14,425]	1[14,425]	3
hsa-miR-29a-3p	UBE2Q1	0[0,0]	2[3,3]	0[0,0]	0[0,0]	0[0,0]	5
hsa-miR-29a-3p	PLAG1	1[20,2488]	3[26,4175]	0[0,0]	1[20,2488]	1[21,2569]	2
hsa-miR-29a-3p	ADAM8	0[0,0]	0[0,0]	0[0,0]	0[0,0]	1[1,15]	1
hsa-miR-29a-3p	ZNF160	0[0,0]	0[0,0]	0[0,0]	0[0,0]	1[4,81]	3
hsa-miR-29a-3p	SDC2	0[0,0]	0[0,0]	1[2,1342]	0[0,0]	0[0,0]	5
hsa-miR-29a-3p	FAM134C	0[0,0]	0[0,0]	1[1,16]	0[0,0]	1[2,45]	5
hsa-miR-29a-3p	LRRC58	1[3,74]	0[0,0]	0[0,0]	0[0,0]	0[0,0]	6
hsa-miR-29a-3p	CDC37L1	0[0,0]	0[0,0]	1[22,2928]	0[0,0]	0[0,0]	2
hsa-miR-29a-3p	RSRC2	0[0,0]	0[0,0]	0[0,0]	0[0,0]	1[5,191]	7
hsa-miR-29a-3p	EIF2S1	1[5,36]	0[0,0]	0[0,0]	1[7,36]	1[9,328]	6
hsa-miR-29a-3p	PKD1	0[0,0]	0[0,0]	0[0,0]	0[0,0]	1[3,11]	1
hsa-miR-29a-3p	SWAP70	0[0,0]	0[0,0]	0[0,0]	0[0,0]	1[2,72]	3
hsa-miR-29a-3p	FAM105B	1[15,1124]	0[0,0]	0[0,0]	0[0,0]	1[15,1124]	6
hsa-miR-29a-3p	IMPDH1	1[1,38]	1[1,38]	0[0,0]	1[1,38]	1[1,38]	1
hsa-miR-29a-3p	TIAM1	0[0,0]	1[1,2]	0[0,0]	0[0,0]	0[0,0]	2
hsa-miR-29a-3p	PDPN	0[0,0]	0[0,0]	0[0,0]	0[0,0]	1[2,0]	3
hsa-miR-29a-3p	DC-UbP	0[0,0]	0[0,0]	0[0,0]	1[5,416]	0[0,0]	-1
hsa-miR-29a-3p	BAX	0[0,0]	0[0,0]	0[0,0]	0[0,0]	1[5,189]	5
hsa-miR-29a-3p	SERINC3	0[0,0]	0[0,0]	0[0,0]	0[0,0]	1[4,245]	1
hsa-miR-29a-3p	BAT2D1	0[0,0]	0[0,0]	0[0,0]	1[1,40]	0[0,0]	-1
hsa-miR-29a-3p	RRM1	0[0,0]	0[0,0]	0[0,0]	0[0,0]	1[7,191]	6
hsa-miR-29a-3p	DOK4	0[0,0]	0[0,0]	0[0,0]	1[1,31]	1[1,31]	4
hsa-miR-29a-3p	ACVR2A	0[0,0]	1[5,118]	0[0,0]	1[5,118]	1[5,118]	5
hsa-miR-29a-3p	LOC729082	0[0,0]	0[0,0]	0[0,0]	0[0,0]	1[1,44]	9
hsa-miR-29a-3p	DMKN	0[0,0]	0[0,0]	0[0,0]	0[0,0]	1[1,151]	2
hsa-miR-29a-3p	SMCX	0[0,0]	0[0,0]	0[0,0]	1[2,59]	0[0,0]	-1
hsa-miR-29a-3p	LAMP2	0[0,0]	0[0,0]	0[0,0]	0[0,0]	1[2,0]	2
hsa-miR-29a-3p	TCEAL4	0[0,0]	0[0,0]	0[0,0]	0[0,0]	1[1,69]	1
hsa-miR-29a-3p	ZBTB46	0[0,0]	3[1,3249]	0[0,0]	0[0,0]	0[0,0]	4
hsa-miR-29a-3p	PRKAB2	1[1,9]	1[1,9]	0[0,0]	1[1,9]	1[1,9]	7
hsa-miR-29a-3p	LOC285812	0[0,0]	0[0,0]	0[0,0]	0[0,0]	1[1,209]	-1
hsa-miR-29a-3p	RLF	1[13,766]	1[13,766]	0[0,0]	1[13,766]	1[13,775]	7
hsa-miR-29a-3p	SOCS1	0[0,0]	1[1,1316]	0[0,0]	1[1,1316]	0[0,0]	1
hsa-miR-29a-3p	SYNE1	0[0,0]	0[0,0]	0[0,0]	0[0,0]	1[1,718]	3
hsa-miR-29a-3p	TNFSF11	0[0,0]	0[0,0]	0[0,0]	0[0,0]	1[4,51]	3
hsa-miR-29a-3p	STIM2	0[0,0]	0[0,0]	0[0,0]	0[0,0]	1[5,38]	4
hsa-miR-29a-3p	PTPRK	0[0,0]	2[2,116]	0[0,0]	1[2,88]	1[2,88]	2
hsa-miR-29a-3p	CDC42BPA	1[1,8]	1[1,8]	1[1,8]	0[0,0]	1[1,8]	2
hsa-miR-29a-3p	NRAS	1[6,482]	2[9,542]	0[0,0]	0[0,0]	1[6,482]	7
hsa-miR-29a-3p	GLO1	0[0,0]	0[0,0]	0[0,0]	0[0,0]	1[27,2831]	6
hsa-miR-29a-3p	CDC42SE1	1[8,112]	0[0,0]	0[0,0]	0[0,0]	1[8,137]	5
hsa-miR-29a-3p	PTBP3	0[0,0]	4[15,634]	0[0,0]	0[0,0]	0[0,0]	-1
hsa-miR-29a-3p	YME1L1	0[0,0]	0[0,0]	0[0,0]	0[0,0]	1[1,17]	3
hsa-miR-29a-3p	KGFLP1	0[0,0]	0[0,0]	0[0,0]	0[0,0]	1[2,32]	2
hsa-miR-29a-3p	COL5A2	1[1,8]	1[1,8]	0[0,0]	1[1,8]	1[1,8]	6
hsa-miR-29a-3p	DPYSL5	1[6,0]	1[6,0]	0[0,0]	0[0,0]	1[6,0]	7
hsa-miR-29a-3p	GGA2	0[0,0]	0[0,0]	0[0,0]	0[0,0]	1[1,8]	0
hsa-miR-29a-3p	RAB11FIP1	0[0,0]	0[0,0]	0[0,0]	0[0,0]	1[2,128]	1
hsa-miR-29a-3p	THAP6	0[0,0]	0[0,0]	0[0,0]	0[0,0]	1[1,23]	2
hsa-miR-29a-3p	XK	0[0,0]	0[0,0]	0[0,0]	0[0,0]	1[2,24]	1
hsa-miR-29a-3p	ZNF548	0[0,0]	0[0,0]	0[0,0]	0[0,0]	1[3,142]	3
hsa-miR-29a-3p	CBX5	0[0,0]	5[7,409]	0[0,0]	0[0,0]	0[0,0]	6
hsa-miR-29a-3p	IL10RB	1[3,8]	0[0,0]	0[0,0]	0[0,0]	1[10,469]	3
hsa-miR-29a-3p	MEST	1[1,405]	1[1,405]	1[1,405]	1[1,405]	1[1,405]	7
hsa-miR-29a-3p	CSDE1	0[0,0]	0[0,0]	0[0,0]	0[0,0]	1[5,69]	3
hsa-miR-29a-3p	ING3	0[0,0]	0[0,0]	0[0,0]	0[0,0]	2[11,538]	1
hsa-miR-29a-3p	FLJ10404	0[0,0]	0[0,0]	0[0,0]	1[2,0]	0[0,0]	-1
hsa-miR-29a-3p	GPR37	1[4,310]	1[4,310]	0[0,0]	1[4,310]	1[4,310]	1
hsa-miR-29a-3p	RAB27A	0[0,0]	0[0,0]	0[0,0]	0[0,0]	1[2,240]	2
hsa-miR-29a-3p	BIRC2	0[0,0]	0[0,0]	0[0,0]	0[0,0]	1[2,214]	5
hsa-miR-29a-3p	FLJ37562	0[0,0]	0[0,0]	0[0,0]	1[6,392]	0[0,0]	-1
hsa-miR-29a-3p	ZNF28	0[0,0]	0[0,0]	1[11,351]	0[0,0]	1[11,351]	5
hsa-miR-29a-3p	HNRNPH2	0[0,0]	0[0,0]	0[0,0]	0[0,0]	1[2,48]	0
hsa-miR-29a-3p	SARM1	1[2,0]	0[0,0]	0[0,0]	0[0,0]	0[0,0]	6
hsa-miR-29a-3p	FRMD6	0[0,0]	0[0,0]	0[0,0]	0[0,0]	1[3,37]	5
hsa-miR-29a-3p	ACVR2B	0[0,0]	0[0,0]	0[0,0]	1[1,99]	0[0,0]	6
hsa-miR-29a-3p	NUP98	0[0,0]	0[0,0]	1[6,646]	0[0,0]	1[5,466]	1
hsa-miR-29a-3p	ZNF362	1[7,170]	3[8,177]	0[0,0]	0[0,0]	1[7,170]	8
hsa-miR-29a-3p	SFRS11	0[0,0]	0[0,0]	0[0,0]	1[7,201]	1[7,201]	6
hsa-miR-29a-3p	CALU	1[11,2798]	0[0,0]	0[0,0]	1[11,2798]	1[13,2815]	5
hsa-miR-29a-3p	ZMYM2	1[4,46]	2[8,99]	0[0,0]	0[0,0]	0[0,0]	7
hsa-miR-29a-3p	ANP32E	0[0,0]	0[0,0]	0[0,0]	0[0,0]	1[1,25]	10
hsa-miR-29a-3p	WDR41	0[0,0]	0[0,0]	0[0,0]	0[0,0]	1[7,315]	4
hsa-miR-29a-3p	AGGF1	0[0,0]	0[0,0]	0[0,0]	0[0,0]	1[1,35]	1
hsa-miR-29a-3p	ADAMTS7	1[1,8]	0[0,0]	0[0,0]	0[0,0]	1[1,8]	11
hsa-miR-29a-3p	RNU4ATAC	0[0,0]	0[0,0]	0[0,0]	0[0,0]	1[3,32]	0
hsa-miR-29a-3p	HES2	0[0,0]	0[0,0]	0[0,0]	0[0,0]	1[1,30]	6
hsa-miR-29a-3p	ELOVL4	1[6,30]	2[8,47]	1[3,26]	1[6,30]	2[8,47]	7
hsa-miR-29a-3p	UBE2K	1[5,173]	3[14,385]	0[0,0]	0[0,0]	1[5,173]	3
hsa-miR-29a-3p	EPB41L4B	0[0,0]	3[4,485]	0[0,0]	1[4,466]	1[4,466]	5
hsa-miR-29a-3p	HSPG2	1[5,87]	2[5,132]	0[0,0]	0[0,0]	1[5,87]	4
hsa-miR-29a-3p	MOCS2	0[0,0]	0[0,0]	0[0,0]	0[0,0]	1[2,169]	1
hsa-miR-29a-3p	TRAK2	0[0,0]	0[0,0]	0[0,0]	0[0,0]	1[2,24]	4
hsa-miR-29a-3p	DHX30	0[0,0]	0[0,0]	0[0,0]	0[0,0]	1[4,50]	3
hsa-miR-29a-3p	RASSF5	0[0,0]	0[0,0]	0[0,0]	0[0,0]	1[4,18]	2
hsa-miR-29a-3p	CAPN7	1[2,37]	1[2,37]	0[0,0]	0[0,0]	1[2,37]	6
hsa-miR-29a-3p	HLA-J	0[0,0]	0[0,0]	0[0,0]	0[0,0]	1[2,2]	1
hsa-miR-29a-3p	LOC148413	0[0,0]	0[0,0]	0[0,0]	0[0,0]	1[5,46]	4
hsa-miR-29a-3p	RBM10	0[0,0]	0[0,0]	0[0,0]	0[0,0]	1[1,56]	4
hsa-miR-29a-3p	RCOR1	1[2,205]	3[3,545]	0[0,0]	1[2,205]	1[2,205]	5
hsa-miR-29a-3p	HCFC2	0[0,0]	0[0,0]	0[0,0]	0[0,0]	1[2,0]	1
hsa-miR-29a-3p	PCMTD2	0[0,0]	0[0,0]	0[0,0]	0[0,0]	1[6,252]	2
hsa-miR-29a-3p	ZSCAN22	0[0,0]	0[0,0]	1[3,9]	0[0,0]	0[0,0]	5
hsa-miR-29a-3p	SPRY4	1[5,77]	1[5,77]	0[0,0]	0[0,0]	0[0,0]	4
hsa-miR-29a-3p	STX1A	1[1,1]	1[1,1]	0[0,0]	1[1,1]	1[1,1]	3
hsa-miR-29a-3p	CS	0[0,0]	0[0,0]	0[0,0]	0[0,0]	1[2,27]	5
hsa-miR-29a-3p	MGC4268	0[0,0]	0[0,0]	0[0,0]	1[16,704]	0[0,0]	-1
hsa-miR-29a-3p	CAMSAP1L1	1[5,126]	0[0,0]	1[7,582]	1[5,126]	1[6,146]	5
hsa-miR-29a-3p	UACA	1[3,61]	0[0,0]	0[0,0]	0[0,0]	0[0,0]	4
hsa-miR-29a-3p	RNF165	1[4,111]	1[4,111]	0[0,0]	1[4,111]	0[0,0]	6
hsa-miR-29a-3p	C16orf72	1[1,34]	2[1,145]	1[1,9]	0[0,0]	1[1,34]	3
hsa-miR-29a-3p	LUZP1	1[5,51]	3[7,130]	0[0,0]	1[5,51]	0[0,0]	2
hsa-miR-29a-3p	ELOVL5	0[0,0]	0[0,0]	0[0,0]	0[0,0]	1[1,7]	4
hsa-miR-29a-3p	SALL1	0[0,0]	0[0,0]	0[0,0]	0[0,0]	1[10,424]	8
hsa-miR-29a-3p	IP6K1	0[0,0]	0[0,0]	0[0,0]	0[0,0]	1[1,17]	2
hsa-miR-29a-3p	ELK1	0[0,0]	1[1,12]	0[0,0]	0[0,0]	0[0,0]	2
hsa-miR-29a-3p	WAC	1[3,82]	2[5,1169]	0[0,0]	0[0,0]	1[3,82]	3
hsa-miR-29a-3p	ZNF45	0[0,0]	0[0,0]	0[0,0]	0[0,0]	1[7,228]	7
hsa-miR-29a-3p	TAB1	0[0,0]	0[0,0]	0[0,0]	0[0,0]	1[2,10]	3
hsa-miR-29a-3p	COPS5	0[0,0]	0[0,0]	0[0,0]	0[0,0]	1[6,1028]	7
hsa-miR-29a-3p	ZBTB5	2[10,553]	2[10,553]	0[0,0]	2[10,553]	2[11,561]	8
hsa-miR-29a-3p	CRISPLD1	1[2,14]	1[1,9]	0[0,0]	1[2,14]	1[2,14]	7
hsa-miR-29a-3p	SIKE1	1[11,1602]	1[11,1602]	0[0,0]	0[0,0]	1[11,1602]	9
hsa-miR-29a-3p	CTPS	0[0,0]	0[0,0]	0[0,0]	0[0,0]	1[1,1]	7
hsa-miR-29a-3p	ANKFY1	0[0,0]	0[0,0]	1[6,361]	0[0,0]	0[0,0]	3
hsa-miR-29a-3p	SPRY1	1[1,12]	1[1,12]	0[0,0]	1[1,12]	1[2,19]	2
hsa-miR-29a-3p	MTBP	0[0,0]	0[0,0]	0[0,0]	0[0,0]	2[4,46]	8
hsa-miR-29a-3p	NRBP1	0[0,0]	1[8,403]	0[0,0]	1[8,403]	1[8,403]	7
hsa-miR-29a-3p	KDM5B	2[13,1007]	2[13,1007]	0[0,0]	0[0,0]	2[13,1065]	11
hsa-miR-29a-3p	TARBP2	0[0,0]	0[0,0]	0[0,0]	0[0,0]	1[1,295]	7
hsa-miR-29a-3p	PCDHA1	1[1,77]	2[1,139]	0[0,0]	0[0,0]	1[1,77]	3
hsa-miR-29a-3p	SEC23A	0[0,0]	0[0,0]	0[0,0]	0[0,0]	1[14,995]	6
hsa-miR-29a-3p	SYPL2	1[1,1]	1[1,1]	0[0,0]	1[1,1]	1[1,1]	4
hsa-miR-29a-3p	PRRC2C	1[1,40]	0[0,0]	0[0,0]	0[0,0]	0[0,0]	-1
hsa-miR-29a-3p	TXLNG	1[1,23]	0[0,0]	0[0,0]	0[0,0]	0[0,0]	4
hsa-miR-29a-3p	BANP	0[0,0]	0[0,0]	0[0,0]	0[0,0]	1[1,8]	3
hsa-miR-29a-3p	AKT3	1[20,599]	4[23,1464]	0[0,0]	1[20,599]	1[20,599]	5
hsa-miR-29a-3p	FAM109B	0[0,0]	0[0,0]	1[1,1]	0[0,0]	1[1,1]	1
hsa-miR-29a-3p	NOTCH2	1[4,314]	0[0,0]	0[0,0]	0[0,0]	3[8,631]	4
hsa-miR-29a-3p	LOC221710	0[0,0]	0[0,0]	0[0,0]	0[0,0]	1[4,228]	10
hsa-miR-29a-3p	PHF5A	0[0,0]	0[0,0]	0[0,0]	0[0,0]	1[7,115]	3
hsa-miR-29a-3p	KIF1B	0[0,0]	0[0,0]	0[0,0]	0[0,0]	1[5,155]	0
hsa-miR-29a-3p	AGFG1	0[0,0]	0[0,0]	1[1,198]	0[0,0]	0[0,0]	3
hsa-miR-29a-3p	PCDHAC1	1[1,77]	0[0,0]	0[0,0]	1[1,77]	1[1,77]	1
hsa-miR-29a-3p	PCDHA7	1[1,77]	0[0,0]	0[0,0]	0[0,0]	1[1,77]	2
hsa-miR-29a-3p	TOPORS	0[0,0]	0[0,0]	0[0,0]	0[0,0]	1[4,60]	1
hsa-miR-29a-3p	ZFP90	0[0,0]	0[0,0]	0[0,0]	0[0,0]	1[1,2]	4
hsa-miR-29a-3p	PARG	1[2,889]	1[2,889]	0[0,0]	0[0,0]	1[2,889]	5
hsa-miR-29a-3p	VEGF	0[0,0]	0[0,0]	0[0,0]	1[10,381]	0[0,0]	-1
hsa-miR-29a-3p	CTC1	1[1,37]	0[0,0]	0[0,0]	0[0,0]	0[0,0]	-1
hsa-miR-29a-3p	CTSB	0[0,0]	0[0,0]	0[0,0]	0[0,0]	1[1,127]	1
hsa-miR-29a-3p	RABGGTB	0[0,0]	0[0,0]	0[0,0]	0[0,0]	1[4,321]	0
hsa-miR-29a-3p	LUC7L2	0[0,0]	0[0,0]	0[0,0]	0[0,0]	2[12,826]	2
hsa-miR-29a-3p	PCDHA12	1[1,77]	0[0,0]	1[1,77]	0[0,0]	1[1,77]	1
hsa-miR-29a-3p	GNB4	1[15,728]	0[0,0]	0[0,0]	1[15,728]	1[15,728]	2
hsa-miR-29a-3p	TNFAIP3	1[8,2612]	0[0,0]	0[0,0]	0[0,0]	1[8,2612]	2
hsa-miR-29a-3p	USP52	0[0,0]	0[0,0]	0[0,0]	1[2,6]	0[0,0]	-1
hsa-miR-29a-3p	TNS3	0[0,0]	0[0,0]	1[1,11]	0[0,0]	0[0,0]	3
hsa-miR-29a-3p	RAB40C	1[2,31]	1[2,31]	0[0,0]	1[2,31]	0[0,0]	5
hsa-miR-29a-3p	C5orf5	0[0,0]	0[0,0]	0[0,0]	2[4,102]	0[0,0]	-1
hsa-miR-29a-3p	GINS1	0[0,0]	0[0,0]	0[0,0]	0[0,0]	1[1,3]	10
hsa-miR-29a-3p	ACTR10	0[0,0]	0[0,0]	0[0,0]	0[0,0]	1[2,59]	4
hsa-miR-29a-3p	R3HDM4	0[0,0]	1[10,300]	0[0,0]	0[0,0]	0[0,0]	-1
hsa-miR-29a-3p	TSN	0[0,0]	0[0,0]	0[0,0]	0[0,0]	1[1,2]	7
hsa-miR-29a-3p	PMP22	1[2,3467]	2[4,3478]	0[0,0]	1[2,3467]	1[2,3467]	3
hsa-miR-29a-3p	SLC35B2	1[1,2]	0[0,0]	0[0,0]	0[0,0]	1[4,61]	4
hsa-miR-29a-3p	SLC12A8	0[0,0]	0[0,0]	1[2,133]	0[0,0]	1[2,133]	3
hsa-miR-29a-3p	SERBP1	1[3,99]	0[0,0]	0[0,0]	1[3,99]	1[3,99]	6
hsa-miR-29a-3p	KCTD5	1[4,128]	1[4,128]	0[0,0]	1[4,128]	1[4,128]	2
hsa-miR-29a-3p	PTX3	1[1,46]	0[0,0]	0[0,0]	0[0,0]	1[1,46]	2
hsa-miR-29a-3p	KIAA0907	0[0,0]	0[0,0]	0[0,0]	0[0,0]	2[7,47]	6
hsa-miR-29a-3p	NDUFS6	0[0,0]	0[0,0]	0[0,0]	0[0,0]	1[4,222]	5
hsa-miR-29a-3p	KIAA0895L	1[1,15]	1[1,15]	0[0,0]	0[0,0]	1[1,15]	7
hsa-miR-29a-3p	NAP5	0[0,0]	0[0,0]	0[0,0]	1[3,1651]	0[0,0]	-1
hsa-miR-29a-3p	MORF4L2	1[14,184]	1[14,184]	0[0,0]	1[14,184]	1[15,2280]	7
hsa-miR-29a-3p	INPP5A	0[0,0]	0[0,0]	0[0,0]	0[0,0]	1[2,105]	7
hsa-miR-29a-3p	DAB1	0[0,0]	0[0,0]	0[0,0]	0[0,0]	1[1,12]	7
hsa-miR-29a-3p	SLC35B3	0[0,0]	0[0,0]	1[2,93]	0[0,0]	1[2,93]	5
hsa-miR-29a-3p	MTX3	1[2,155]	2[2,175]	0[0,0]	0[0,0]	0[0,0]	6
hsa-miR-29a-3p	LARP4	1[1,2]	1[1,2]	0[0,0]	0[0,0]	0[0,0]	2
hsa-miR-29a-3p	CPT2	1[4,87]	0[0,0]	0[0,0]	0[0,0]	0[0,0]	5
hsa-miR-29a-3p	VIPAR	1[8,81]	0[0,0]	0[0,0]	0[0,0]	1[8,81]	5
hsa-miR-29a-3p	SLC25A15	0[0,0]	0[0,0]	0[0,0]	0[0,0]	1[2,23]	7
hsa-miR-29a-3p	GAB2	0[0,0]	0[0,0]	1[1,9]	0[0,0]	0[0,0]	0
hsa-miR-29a-3p	CAMK2D	0[0,0]	0[0,0]	1[1,13]	0[0,0]	0[0,0]	0
hsa-miR-29a-3p	ZFYVE26	1[1,13]	1[1,13]	0[0,0]	1[1,13]	0[0,0]	1
hsa-miR-29a-3p	BCL11B	0[0,0]	1[2,20]	0[0,0]	0[0,0]	0[0,0]	1
hsa-miR-29a-3p	PDIK1L	1[14,282]	1[14,282]	0[0,0]	1[14,282]	1[15,288]	7
hsa-miR-29a-3p	MGA	2[3,439]	3[8,652]	0[0,0]	2[3,439]	0[0,0]	6
hsa-miR-29a-3p	U2SURP	0[0,0]	2[6,285]	0[0,0]	0[0,0]	0[0,0]	-1
hsa-miR-29a-3p	SLC16A1	1[22,1847]	1[22,1847]	0[0,0]	1[22,1847]	1[23,1860]	7
hsa-miR-29a-3p	ACTR5	0[0,0]	0[0,0]	1[1,7]	0[0,0]	0[0,0]	5
hsa-miR-29a-3p	EPS15	0[0,0]	1[2,0]	0[0,0]	0[0,0]	1[1,3]	2
hsa-miR-29a-3p	C1orf58	0[0,0]	0[0,0]	0[0,0]	0[0,0]	1[13,480]	5
hsa-miR-29a-3p	SUN1	1[5,2151]	0[0,0]	0[0,0]	0[0,0]	1[5,2151]	3
hsa-miR-29a-3p	CTSO	0[0,0]	0[0,0]	0[0,0]	0[0,0]	1[2,16]	2
hsa-miR-29a-3p	SHPRH	2[3,549]	3[3,751]	0[0,0]	2[3,549]	2[4,556]	7
hsa-miR-29a-3p	FAM84B	0[0,0]	0[0,0]	0[0,0]	0[0,0]	1[2,0]	3
hsa-miR-29a-3p	ATXN3	0[0,0]	0[0,0]	0[0,0]	0[0,0]	1[2,353]	5
hsa-miR-29a-3p	TFAM	0[0,0]	0[0,0]	0[0,0]	0[0,0]	1[3,467]	5
hsa-miR-29a-3p	MLF1	1[1,12]	1[1,12]	0[0,0]	1[1,12]	1[1,12]	4
hsa-miR-29a-3p	SPIN4	0[0,0]	0[0,0]	0[0,0]	0[0,0]	2[11,168]	5
hsa-miR-29a-3p	TMEM53	0[0,0]	0[0,0]	0[0,0]	0[0,0]	1[1,8]	1
hsa-miR-29a-3p	DVL3	0[0,0]	0[0,0]	1[10,4120]	0[0,0]	1[10,4120]	7
hsa-miR-29a-3p	CPSF7	1[6,2682]	0[0,0]	0[0,0]	0[0,0]	1[6,2682]	7
hsa-miR-29a-3p	ST6GALNAC3	0[0,0]	0[0,0]	0[0,0]	0[0,0]	1[2,0]	4
hsa-miR-29a-3p	NLK	0[0,0]	0[0,0]	0[0,0]	0[0,0]	1[3,22]	9
hsa-miR-29a-3p	ADAM12	1[2,1832]	1[2,1832]	0[0,0]	1[2,1832]	1[2,1832]	6
hsa-miR-29a-3p	PPIF	0[0,0]	0[0,0]	0[0,0]	0[0,0]	1[1,6]	5
hsa-miR-29a-3p	PCDHA3	1[1,77]	0[0,0]	0[0,0]	0[0,0]	1[1,77]	3
hsa-miR-29a-3p	PCDHA10	1[1,77]	0[0,0]	0[0,0]	0[0,0]	1[1,77]	1
hsa-miR-29a-3p	C5orf13	1[6,101]	0[0,0]	1[6,303]	1[5,90]	1[6,303]	13
hsa-miR-29a-3p	BAK1	1[1,19]	1[1,19]	0[0,0]	0[0,0]	1[1,19]	6
hsa-miR-29a-3p	URM1	1[2,61]	1[2,61]	0[0,0]	0[0,0]	0[0,0]	1
hsa-miR-29a-3p	RHOT1	0[0,0]	0[0,0]	0[0,0]	0[0,0]	1[1,18]	9
hsa-miR-29a-3p	FLJ25476	0[0,0]	0[0,0]	0[0,0]	1[7,170]	0[0,0]	-1
hsa-miR-29a-3p	BRD4	0[0,0]	2[11,119]	0[0,0]	0[0,0]	1[11,140]	5
hsa-miR-29a-3p	ZNF614	0[0,0]	0[0,0]	0[0,0]	0[0,0]	1[5,296]	7
hsa-miR-29a-3p	TGFB2	1[2,163]	1[2,163]	0[0,0]	0[0,0]	1[2,163]	2
hsa-miR-29a-3p	ZC3H4	0[0,0]	0[0,0]	0[0,0]	0[0,0]	1[5,316]	5
hsa-miR-29a-3p	PNPLA8	0[0,0]	0[0,0]	0[0,0]	0[0,0]	1[2,195]	2
hsa-miR-29a-3p	LRCH2	0[0,0]	0[0,0]	0[0,0]	0[0,0]	1[3,29]	3
hsa-miR-29a-3p	FAM168B	2[2,2512]	3[2,2528]	0[0,0]	0[0,0]	0[0,0]	5
hsa-miR-29a-3p	TOMM20	0[0,0]	0[0,0]	0[0,0]	0[0,0]	1[3,2628]	4
hsa-miR-29a-3p	KLHL28	1[17,688]	2[19,765]	0[0,0]	0[0,0]	1[17,688]	4
hsa-miR-29a-3p	DENND3	0[0,0]	0[0,0]	0[0,0]	0[0,0]	1[1,37]	2
hsa-miR-29a-3p	DOLPP1	1[2,33]	1[2,33]	0[0,0]	0[0,0]	1[5,168]	3
hsa-miR-29a-3p	VTA1	1[12,142]	0[0,0]	0[0,0]	0[0,0]	1[15,164]	10
hsa-miR-29a-3p	LRRC59	0[0,0]	0[0,0]	0[0,0]	0[0,0]	1[1,5]	7
hsa-miR-29a-3p	TMEM201	0[0,0]	0[0,0]	0[0,0]	0[0,0]	1[1,5]	7
hsa-miR-29a-3p	FSTL1	1[8,1922]	3[8,4198]	0[0,0]	0[0,0]	2[8,2115]	6
hsa-miR-29a-3p	FLJ12529	0[0,0]	0[0,0]	0[0,0]	1[6,2682]	0[0,0]	-1
hsa-miR-29a-3p	CEP68	1[1,6]	0[0,0]	0[0,0]	1[1,6]	1[2,9]	4
hsa-miR-29a-3p	KIF3B	0[0,0]	1[1,4]	0[0,0]	0[0,0]	1[1,16]	3
hsa-miR-29a-3p	RRAGA	0[0,0]	0[0,0]	0[0,0]	0[0,0]	1[5,528]	3
hsa-miR-29a-3p	ALG6	0[0,0]	0[0,0]	0[0,0]	0[0,0]	1[1,8]	7
hsa-miR-29a-3p	HIST1H2BG	0[0,0]	0[0,0]	0[0,0]	0[0,0]	1[8,63]	5
hsa-miR-29a-3p	RNF19A	1[11,924]	2[13,1074]	1[12,3308]	0[0,0]	1[12,3308]	1
hsa-miR-29a-3p	GPCPD1	1[8,65]	1[8,65]	0[0,0]	0[0,0]	1[8,65]	5
hsa-miR-29a-3p	UBPH	0[0,0]	0[0,0]	0[0,0]	1[1,24]	0[0,0]	-1
hsa-miR-29a-3p	C5orf24	1[6,392]	1[6,392]	0[0,0]	0[0,0]	0[0,0]	5
hsa-miR-29a-3p	DNAJB11	1[1,380]	1[1,380]	0[0,0]	1[1,380]	1[3,1263]	7
hsa-miR-29a-3p	LDLRAP1	1[3,185]	1[3,185]	0[0,0]	0[0,0]	0[0,0]	3
hsa-miR-29a-3p	EML5	1[1,7]	1[1,7]	0[0,0]	1[1,7]	1[1,7]	2
hsa-miR-29a-3p	FLJ34969	0[0,0]	0[0,0]	0[0,0]	1[7,131]	0[0,0]	-1
hsa-miR-29a-3p	TDG	2[11,242]	2[11,242]	1[4,27]	2[11,242]	2[11,242]	11
hsa-miR-29a-3p	HBEGF	1[3,146]	1[3,146]	1[3,146]	1[3,146]	1[3,146]	2
hsa-miR-29a-3p	OXNAD1	0[0,0]	0[0,0]	0[0,0]	0[0,0]	1[1,8]	0
hsa-miR-29a-3p	ZER1	1[1,1]	2[3,20]	0[0,0]	0[0,0]	0[0,0]	0
hsa-miR-29a-3p	CDC23	0[0,0]	0[0,0]	0[0,0]	0[0,0]	1[22,615]	8
hsa-miR-29a-3p	THAP2	0[0,0]	0[0,0]	0[0,0]	0[0,0]	1[1,7]	4
hsa-miR-29a-3p	ZNF90	0[0,0]	0[0,0]	0[0,0]	0[0,0]	2[4,28]	2
hsa-miR-29a-3p	PCNP	0[0,0]	0[0,0]	0[0,0]	0[0,0]	1[1,53]	1
hsa-miR-29a-3p	ISL1	1[2,58]	1[2,58]	0[0,0]	1[2,58]	1[2,58]	6
hsa-miR-29a-3p	CSDA	1[9,372]	1[9,372]	0[0,0]	1[9,372]	1[10,379]	2
hsa-miR-29a-3p	SPTBN1	0[0,0]	0[0,0]	0[0,0]	1[3,431]	0[0,0]	1
hsa-miR-29a-3p	INSIG1	1[13,4994]	2[14,10406]	0[0,0]	1[13,4994]	1[13,4994]	1
hsa-miR-29a-3p	SUB1	1[5,48]	0[0,0]	0[0,0]	0[0,0]	1[5,48]	4
hsa-miR-29a-3p	FAM190A	0[0,0]	0[0,0]	0[0,0]	0[0,0]	1[2,55]	5
hsa-miR-29a-3p	COL4A2	1[11,1467]	3[11,2019]	0[0,0]	1[11,1467]	1[11,1467]	7
hsa-miR-29a-3p	GPI	1[6,27]	0[0,0]	0[0,0]	0[0,0]	0[0,0]	5
hsa-miR-29a-3p	TNFRSF10B	0[0,0]	0[0,0]	0[0,0]	0[0,0]	1[1,5]	2
hsa-miR-29a-3p	SNTB2	1[1,71]	0[0,0]	0[0,0]	0[0,0]	0[0,0]	3
hsa-miR-29a-3p	ZBTB10	1[7,129]	1[7,129]	0[0,0]	1[7,129]	1[7,129]	4
hsa-miR-29a-3p	TXNDC16	0[0,0]	0[0,0]	0[0,0]	0[0,0]	1[7,78]	11
hsa-miR-29a-3p	DNM3	1[1,26]	1[1,26]	0[0,0]	1[1,26]	1[1,26]	2
hsa-miR-29a-3p	ATRN	1[3,40]	1[3,40]	0[0,0]	0[0,0]	1[3,40]	6
hsa-miR-29a-3p	SLC25A44	0[0,0]	1[3,429]	0[0,0]	0[0,0]	0[0,0]	4
hsa-miR-29a-3p	AKAP5	1[4,102]	1[3,94]	0[0,0]	1[4,102]	1[4,102]	4
hsa-miR-29a-3p	BMF	1[7,130]	1[7,130]	0[0,0]	1[7,130]	1[8,214]	7
hsa-miR-29a-3p	PLEKHF2	1[8,123]	0[0,0]	0[0,0]	1[8,123]	1[8,123]	2
hsa-miR-29a-3p	MAP2K6	1[1,17]	1[1,17]	0[0,0]	0[0,0]	0[0,0]	7
hsa-miR-29a-3p	LOC100507421	1[4,65]	2[4,78]	0[0,0]	0[0,0]	0[0,0]	-1
hsa-miR-29a-3p	SLC37A1	0[0,0]	0[0,0]	0[0,0]	0[0,0]	1[3,120]	4
hsa-miR-29a-3p	SNIP1	1[6,141]	0[0,0]	2[6,178]	1[6,141]	2[10,233]	4
hsa-miR-29a-3p	CCNJ	1[4,88]	0[0,0]	0[0,0]	0[0,0]	2[7,104]	9
hsa-miR-29a-3p	ERBB2IP	0[0,0]	0[0,0]	1[1,181]	1[1,181]	1[1,181]	1
hsa-miR-29a-3p	SET	0[0,0]	0[0,0]	0[0,0]	0[0,0]	1[2,207]	5
hsa-miR-29a-3p	PCDHA9	1[1,77]	0[0,0]	0[0,0]	0[0,0]	1[1,77]	3
hsa-miR-29a-3p	OXR1	0[0,0]	1[1,1]	0[0,0]	1[1,1]	1[1,1]	2
hsa-miR-29a-3p	FBXL18	0[0,0]	2[13,414]	0[0,0]	0[0,0]	0[0,0]	5
hsa-miR-29a-3p	SYT9	1[1,6]	1[1,6]	0[0,0]	0[0,0]	0[0,0]	6
hsa-miR-29a-3p	EMP2	0[0,0]	0[0,0]	0[0,0]	0[0,0]	1[1,2530]	4
hsa-miR-29a-3p	TRIM16	0[0,0]	0[0,0]	0[0,0]	0[0,0]	1[2,17]	6
hsa-miR-29a-3p	DDX5	0[0,0]	0[0,0]	0[0,0]	0[0,0]	1[22,3048]	3
hsa-miR-29a-3p	GSG2	0[0,0]	0[0,0]	0[0,0]	0[0,0]	1[1,11]	7
hsa-miR-29a-3p	FGF2	0[0,0]	0[0,0]	0[0,0]	0[0,0]	1[3,34]	3
hsa-miR-29a-3p	AIMP2	0[0,0]	0[0,0]	0[0,0]	0[0,0]	1[2,567]	5
hsa-miR-29a-3p	WDR68	0[0,0]	0[0,0]	0[0,0]	1[8,83]	0[0,0]	-1
hsa-miR-29a-3p	CAND1	0[0,0]	0[0,0]	0[0,0]	1[9,344]	1[9,344]	5
hsa-miR-29a-3p	TMPRSS3	0[0,0]	1[1,8]	0[0,0]	0[0,0]	1[1,8]	1
hsa-miR-29a-3p	FLJ31818	0[0,0]	0[0,0]	0[0,0]	1[15,232]	0[0,0]	-1
hsa-miR-29a-3p	TSEN2	0[0,0]	0[0,0]	0[0,0]	0[0,0]	1[1,24]	1
hsa-miR-29a-3p	MAFG	1[4,104]	5[7,105]	0[0,0]	1[4,104]	0[0,0]	3
hsa-miR-29a-3p	SNRK	1[7,1780]	0[0,0]	0[0,0]	1[7,1780]	1[7,1780]	5
hsa-miR-29a-3p	PCDHA4	1[1,77]	0[0,0]	0[0,0]	0[0,0]	1[1,77]	2
hsa-miR-29a-3p	ZFP36	1[10,878]	1[10,878]	0[0,0]	1[10,878]	1[10,884]	2
hsa-miR-29a-3p	SOCS7	1[2,0]	1[2,0]	0[0,0]	0[0,0]	0[0,0]	6
hsa-miR-29a-3p	RNF122	1[3,26]	1[3,26]	0[0,0]	0[0,0]	0[0,0]	6
hsa-miR-29a-3p	DNM1L	0[0,0]	0[0,0]	0[0,0]	0[0,0]	1[1,8]	7
hsa-miR-29a-3p	LSM16	0[0,0]	0[0,0]	0[0,0]	1[1,85]	0[0,0]	-1
hsa-miR-29a-3p	ZNF765	0[0,0]	0[0,0]	0[0,0]	0[0,0]	1[1,10]	6
hsa-miR-29a-3p	CPNE8	0[0,0]	1[1,29]	1[2,665]	1[1,29]	1[1,29]	5
hsa-miR-29a-3p	CCT2	0[0,0]	0[0,0]	0[0,0]	0[0,0]	1[9,846]	6
hsa-miR-29a-3p	POLR1D	1[1,8]	0[0,0]	0[0,0]	0[0,0]	1[1,8]	4
hsa-miR-29a-3p	MTMR2	0[0,0]	0[0,0]	0[0,0]	0[0,0]	1[3,118]	6
hsa-miR-29a-3p	YWHAE	1[7,352]	0[0,0]	1[9,352]	1[7,352]	1[11,380]	10
hsa-miR-29a-3p	TRIP13	0[0,0]	0[0,0]	0[0,0]	0[0,0]	1[4,0]	8
hsa-miR-29a-3p	ARNT	1[4,139]	1[4,139]	0[0,0]	1[4,139]	1[4,139]	3
hsa-miR-29a-3p	EMG1	0[0,0]	0[0,0]	0[0,0]	0[0,0]	1[1,21]	3
hsa-miR-29a-3p	WDR81	1[2,0]	0[0,0]	0[0,0]	0[0,0]	1[2,0]	1
hsa-miR-29a-3p	TMEM45A	0[0,0]	0[0,0]	0[0,0]	0[0,0]	1[1,8]	6
hsa-miR-29a-3p	MCL1	1[29,4966]	2[29,5520]	0[0,0]	1[29,4966]	1[31,4966]	2
hsa-miR-29a-3p	TTC30B	1[4,39]	0[0,0]	0[0,0]	0[0,0]	1[4,39]	9
hsa-miR-29a-3p	REST	1[14,1922]	1[14,1922]	0[0,0]	0[0,0]	0[0,0]	4
hsa-miR-29a-3p	ZKSCAN3	0[0,0]	0[0,0]	1[1,5]	0[0,0]	0[0,0]	10
hsa-miR-29a-3p	TACC1	1[7,251]	0[0,0]	0[0,0]	0[0,0]	2[11,396]	2
hsa-miR-29a-3p	PHACTR2	0[0,0]	1[1,7]	0[0,0]	0[0,0]	0[0,0]	4
hsa-miR-29a-3p	KDM2A	1[1,384]	1[1,384]	0[0,0]	0[0,0]	0[0,0]	3
hsa-miR-29a-3p	CBX6	2[15,175]	4[18,177]	1[16,199]	0[0,0]	0[0,0]	2
hsa-miR-29a-3p	GPIAP1	0[0,0]	0[0,0]	0[0,0]	1[9,304]	0[0,0]	-1
hsa-miR-29a-3p	ABHD4	1[2,21]	1[2,21]	0[0,0]	1[2,21]	1[2,21]	7
hsa-miR-29a-3p	GLRX3	0[0,0]	0[0,0]	0[0,0]	0[0,0]	1[3,22]	6
hsa-miR-29a-3p	RFXAP	0[0,0]	0[0,0]	1[1,5]	0[0,0]	1[1,5]	5
hsa-miR-29a-3p	COL25A1	0[0,0]	2[2,137]	0[0,0]	0[0,0]	1[3,126]	4
hsa-miR-29a-3p	MAP2K4	1[1,1]	0[0,0]	0[0,0]	1[1,1]	1[1,1]	4
hsa-miR-29a-3p	TATDN2	1[1,6]	0[0,0]	0[0,0]	0[0,0]	0[0,0]	2
hsa-miR-29a-3p	COMMD2	1[6,415]	1[6,415]	0[0,0]	0[0,0]	1[6,415]	8
hsa-miR-29a-3p	PRR14L	2[6,117]	3[6,265]	0[0,0]	0[0,0]	0[0,0]	-1
hsa-miR-29a-3p	DMXL1	0[0,0]	0[0,0]	0[0,0]	0[0,0]	1[1,12]	3
hsa-miR-29a-3p	NCOA3	1[5,403]	3[13,982]	0[0,0]	0[0,0]	2[7,730]	4
hsa-miR-29a-3p	KIAA0895	1[19,2823]	0[0,0]	0[0,0]	1[19,2823]	1[19,2823]	7
hsa-miR-29a-3p	CDK16	0[0,0]	2[9,49]	0[0,0]	0[0,0]	0[0,0]	3
hsa-miR-29a-3p	ABL1	0[0,0]	1[1,16]	0[0,0]	0[0,0]	0[0,0]	5
hsa-miR-29a-3p	PAN2	1[2,6]	1[2,6]	1[3,16]	0[0,0]	1[3,16]	6
hsa-miR-29a-3p	MEX3B	1[5,183]	1[5,183]	0[0,0]	0[0,0]	1[5,183]	9
hsa-miR-29a-3p	CBX3	0[0,0]	0[0,0]	0[0,0]	0[0,0]	1[3,75]	4
hsa-miR-29a-3p	ITGB5	0[0,0]	0[0,0]	0[0,0]	0[0,0]	1[1,73]	4
hsa-miR-29a-3p	SFRS15	0[0,0]	0[0,0]	0[0,0]	0[0,0]	1[3,26]	2
hsa-miR-29a-3p	MED26	0[0,0]	1[5,105]	0[0,0]	0[0,0]	0[0,0]	4
hsa-miR-29a-3p	COL5A1	4[3,1101]	5[3,1307]	0[0,0]	3[3,1051]	3[3,1051]	4
hsa-miR-29a-3p	CLDN1	1[2,52]	4[3,151]	0[0,0]	0[0,0]	1[2,52]	2
hsa-miR-29a-3p	RREB1	0[0,0]	0[0,0]	0[0,0]	1[4,40]	2[4,56]	3
hsa-miR-29a-3p	SNORA81	0[0,0]	0[0,0]	0[0,0]	0[0,0]	1[3,101]	2
hsa-miR-29a-3p	VCL	0[0,0]	1[6,594]	0[0,0]	0[0,0]	0[0,0]	3
hsa-miR-29a-3p	LRP6	2[3,102]	4[3,144]	0[0,0]	2[3,102]	1[1,63]	7
hsa-miR-29a-3p	ZBTB8A	0[0,0]	0[0,0]	0[0,0]	0[0,0]	1[2,0]	6
hsa-miR-29a-3p	DIRAS1	1[1,1]	0[0,0]	0[0,0]	0[0,0]	0[0,0]	2
hsa-miR-29a-3p	PUS7	0[0,0]	0[0,0]	0[0,0]	0[0,0]	1[4,71]	3
hsa-miR-29a-3p	GPX1	0[0,0]	0[0,0]	0[0,0]	0[0,0]	1[5,71]	0
hsa-miR-29a-3p	CHCHD7	0[0,0]	0[0,0]	0[0,0]	0[0,0]	1[2,26]	0
hsa-miR-29a-3p	TMEM65	1[5,99]	1[5,99]	0[0,0]	1[5,99]	1[5,99]	7
hsa-miR-29a-3p	RKHD3	0[0,0]	0[0,0]	0[0,0]	1[5,183]	0[0,0]	-1
hsa-miR-29a-3p	CHTF8	0[0,0]	1[1,1]	0[0,0]	0[0,0]	0[0,0]	1
hsa-miR-29a-3p	LAMC1	1[5,1247]	1[5,1247]	1[5,1247]	1[5,1247]	1[5,1247]	7
hsa-miR-29a-3p	OSTC	1[7,18905]	0[0,0]	0[0,0]	0[0,0]	1[7,18905]	10
hsa-miR-29a-3p	CPS1	1[2,8895]	0[0,0]	0[0,0]	1[2,8895]	1[2,8895]	2
hsa-miR-29a-3p	ZBTB40	0[0,0]	1[1,2]	0[0,0]	0[0,0]	0[0,0]	4
hsa-miR-29a-3p	EXOSC10	0[0,0]	0[0,0]	0[0,0]	0[0,0]	1[2,30]	4
hsa-miR-29a-3p	PDE7B	0[0,0]	0[0,0]	0[0,0]	0[0,0]	1[2,706]	5
hsa-miR-29a-3p	SCYL2	0[0,0]	0[0,0]	0[0,0]	0[0,0]	1[1,19]	4
hsa-miR-29a-3p	TRIM37	1[1,131]	3[4,628]	0[0,0]	1[1,131]	2[4,249]	7
hsa-miR-29a-3p	TET1	3[10,118]	5[11,140]	0[0,0]	0[0,0]	2[8,123]	11
hsa-miR-29a-3p	SMC2	0[0,0]	0[0,0]	0[0,0]	0[0,0]	1[2,33]	7
hsa-miR-29a-3p	BREA2	0[0,0]	0[0,0]	0[0,0]	0[0,0]	1[1,12]	4
hsa-miR-29a-3p	C14orf138	0[0,0]	0[0,0]	0[0,0]	1[2,111]	1[2,111]	3
hsa-miR-29a-3p	ZBTB43	2[4,205]	0[0,0]	0[0,0]	0[0,0]	1[1,203]	1
hsa-miR-29a-3p	FOXN2	0[0,0]	0[0,0]	0[0,0]	0[0,0]	2[3,16]	5
hsa-miR-29a-3p	PIKFYVE	0[0,0]	0[0,0]	0[0,0]	0[0,0]	1[2,1884]	2
hsa-miR-29a-3p	ETV4	0[0,0]	1[1,109]	0[0,0]	0[0,0]	0[0,0]	2
hsa-miR-29a-3p	MRPL17	0[0,0]	0[0,0]	0[0,0]	0[0,0]	1[1,199]	3
hsa-miR-29a-3p	CCNA2	0[0,0]	0[0,0]	0[0,0]	0[0,0]	1[19,554]	10
hsa-miR-29a-3p	ERP44	1[1,20]	1[1,20]	1[1,8]	0[0,0]	1[1,8]	1
hsa-miR-29a-3p	MARK3	1[10,77]	1[10,77]	0[0,0]	0[0,0]	0[0,0]	6
hsa-miR-29a-3p	TANC1	1[2,1237]	1[2,1237]	0[0,0]	0[0,0]	0[0,0]	5
hsa-miR-29a-3p	EZH2	0[0,0]	0[0,0]	0[0,0]	0[0,0]	1[4,6]	7
hsa-miR-29a-3p	PICALM	0[0,0]	0[0,0]	0[0,0]	0[0,0]	1[2,298]	1
hsa-miR-29a-3p	EPHA7	0[0,0]	0[0,0]	0[0,0]	0[0,0]	1[4,62]	10
hsa-miR-29a-3p	TRIB2	1[1,2]	1[1,2]	0[0,0]	1[1,2]	1[1,2]	6
hsa-miR-29a-3p	HDAC4	1[2,75]	1[2,75]	0[0,0]	1[2,75]	1[2,75]	5
hsa-miR-29a-3p	PTEN	1[2,77]	2[2,516]	0[0,0]	2[2,516]	2[2,516]	3
hsa-miR-29a-3p	NFATC2IP	0[0,0]	0[0,0]	0[0,0]	0[0,0]	1[6,295]	1
hsa-miR-29a-3p	COMMD5	0[0,0]	0[0,0]	0[0,0]	0[0,0]	1[1,24]	3
hsa-miR-29a-3p	ATP5G1	0[0,0]	1[3,415]	0[0,0]	0[0,0]	1[3,415]	4
hsa-miR-29a-3p	PNRC1	0[0,0]	0[0,0]	0[0,0]	0[0,0]	1[10,1111]	1
hsa-miR-29a-3p	DIABLO	1[1,2]	1[1,2]	0[0,0]	0[0,0]	0[0,0]	6
hsa-miR-29a-3p	LNPEP	1[2,53]	0[0,0]	0[0,0]	0[0,0]	0[0,0]	2
hsa-miR-29a-3p	PTP4A1	1[15,762]	2[17,852]	0[0,0]	0[0,0]	1[16,768]	3
hsa-miR-29a-3p	RPL9	0[0,0]	0[0,0]	0[0,0]	0[0,0]	1[1,17]	0
hsa-miR-29a-3p	SIPA1L2	0[0,0]	0[0,0]	0[0,0]	0[0,0]	1[4,75]	8
hsa-miR-29a-3p	ZNF704	0[0,0]	2[5,157]	0[0,0]	0[0,0]	0[0,0]	9
hsa-miR-29a-3p	FAM13B	1[1,20]	2[4,102]	0[0,0]	0[0,0]	3[4,138]	4
hsa-miR-29a-3p	CCDC117	2[23,2352]	3[24,2396]	0[0,0]	0[0,0]	3[23,2361]	6
hsa-miR-29a-3p	ZBTB41	1[2,63]	1[2,63]	0[0,0]	1[2,63]	1[2,63]	5
hsa-miR-29a-3p	COL3A1	2[2,1554]	3[2,1554]	0[0,0]	2[2,1554]	2[2,1554]	4
hsa-miR-29a-3p	NEDD9	0[0,0]	0[0,0]	0[0,0]	0[0,0]	1[2,38]	5
hsa-miR-29a-3p	CUEDC1	1[1,13]	0[0,0]	0[0,0]	1[1,13]	1[1,13]	4
hsa-miR-29a-3p	TSPAN9	1[1,8]	2[2,9]	0[0,0]	0[0,0]	0[0,0]	5
hsa-miR-29a-3p	CASP7	1[2,470]	0[0,0]	1[7,60]	0[0,0]	1[2,470]	3
