# Supplementary material for: WGCNA Co-Expression Network Analysis Reveals ILF3-AS1 Functions as a CeRNA to Regulate PTBP1 Expression by Sponging miR-29a in Gastric Cancer
Source: Front Genet. 2020 Feb 14;11:39. doi: 10.3389/fgene.2020.00039 (PMC7033569; doi:10.3389/fgene.2020.00039)
Supplement: Supplementary Table 2 — The clinical information of all GC patients. [file Table_2.xlsx]

## Sheet: Sheet2
#Other Patient ID	Patient Identifier	Form completion date	Neoplasm Histologic Type Name	Neoplasm Histologic Grade	Tissue Prospective Collection Indicator	Tissue Retrospective Collection Indicator	Person Gender	Birth from Initial Pathologic Diagnosis Date	Race Category	Ethnicity Category	Tumor sample procurement country	City of Procurement	Prior Cancer Diagnosis Occurence	Neoadjuvant Therapy Type Administered Prior To Resection Text	Year Cancer Initial Diagnosis	Primary Lymph Node Presentation Assessment Ind-3	Lymph Node(s) Examined Number	Positive Finding Lymph Node Hematoxylin and Eosin Staining Microscopy Count	Surgical Margin Resection Status	American Joint Committee on Cancer Publication Version Type	American Joint Committee on Cancer Tumor Stage Code	Neoplasm Disease Lymph Node Stage American Joint Committee on Cancer Code	American Joint Committee on Cancer Metastasis Stage Code	Neoplasm Disease Stage American Joint Committee on Cancer Code	Patient's Vital Status	Days to Last Followup	Death from Initial Pathologic Diagnosis Date	Person Neoplasm Status	Patient Death Reason	Reflux History	Treatment	Family History of Stomach Cancer	Number of Relatives w/Stomach Cancer	Did patient start adjuvant postoperative radiotherapy?	Primary Therapy Outcome Success Type	New Neoplasm Event Post Initial Therapy Indicator	Diagnosis Age	Primary Tumor Site	Treatment Type	Barretts Esophagus	Neoplasm American Joint Committee on Cancer Clinical Distant Metastasis M Stage	Neoplasm American Joint Committee on Cancer Clinical Regional Lymph Node N Stage	Neoplasm American Joint Committee on Cancer Clinical Primary Tumor T Stage	Neoplasm American Joint Committee on Cancer Clinical Group Stage	Last Alive Less Initial Pathologic Diagnosis Date Calculated Day Value	days_to_patient_progression_free	days_to_tumor_progression	Disease code	Lymphomatous Extranodal Site Involvement Indicator
#Legacy DMP patient identifier (DMPnnnn)	Identifier to uniquely specify a patient.	Form completion date	Text term for the structural pattern of cancer cells used to define a microscopic diagnosis.	Numeric value to express the degree of abnormality of cancer cells, a measure of differentiation and aggressiveness.	Text indicator for the time frame of tissue procurement, indicating that the tissue was procured in parallel to the project.	Text indicator for the time frame of tissue procurement, indicating that the tissue was obtained and stored prior to the initiation of the project.	Patient gender.	Time interval from a person's date of birth to the date of initial pathologic diagnosis, represented as a calculated number of days.	The text for reporting information about race.	The text for reporting information about ethnicity.	Tumor sample procurement country	City of procurement.	Text term to describe the patient's history of prior cancer diagnosis and the spatial location of any previous cancer occurrence.	Text term to describe the patient's history of neoadjuvant treatment and the kind of treament given prior to resection of the tumor.	Numeric value to represent the year of an individual's initial pathologic diagnosis of cancer.	the yes/no/unknown indicator whether a lymph node assessment was performed at the primary presentation of disease.	The total number of lymph nodes removed and pathologically assessed for disease.	Numeric value to signify the count of positive lymph nodes identified through hematoxylin and eosin (H&E) staining light microscopy.	Text terms to describe the status of a tissue margin following surgical resection.	The version or edition of the American Joint Committee on Cancer Cancer Staging Handbooks, a publication by the group formed for the purpose of developing a system of clinical staging for cancer that is acceptable to the American medical profession and is compatible with other accepted classifications.	Code of pathological T (primary tumor) to define the size or contiguous extension of the primary tumor (T), using staging criteria from the American Joint Committee on Cancer (AJCC).	The codes that represent the stage of cancer based on the nodes present (N stage) according to criteria based on multiple editions of the AJCC's Cancer Staging Manual.	Code to represent the defined absence or presence of distant spread or metastases (M) to locations via vascular channels or lymphatics beyond the regional lymph nodes, using criteria established by the American Joint Committee on Cancer (AJCC).	The extent of a cancer, especially whether the disease has spread from the original site to other parts of the body based on AJCC staging criteria.	The survival state of the person.	Time interval from the date of last followup to the date of initial pathologic diagnosis, represented as a calculated number of days.	Time interval from a person's date of death to the date of initial pathologic diagnosis, represented as a calculated number of days.	The state or condition of an individual's neoplasm at a particular point in time.	Text term to identify the cause of death for a patient.	History of reflux.	Treatment	Family history of stomach cancer.	Number of relatives with stomach cancer.	A yes/no indicator that asks whether the patient started adjuvant postoperative radiotherapy.	Text term for the measure of success of outcome after primary treatment (surgery and adjuvant therapies).	Yes/No/Unknown indicator to identify whether a patient has had a new tumor event after initial treatment.	Age at which a condition or disease was first diagnosed.	Text term to describe the organ sub-division in an individual with cancer.	Treatment Type	Barretts esophagus.	Extent of the distant metastasis for the cancer based on evidence obtained from clinical assessment parameters determined prior to treatment.	Extent of the regional lymph node involvement for the cancer based on evidence obtained from clinical assessment parameters determined prior to treatment.	Extent of the primary cancer based on evidence obtained from clinical assessment parameters determined prior to treatment.	Stage group determined from clinical information on the tumor (T), regional node (N) and metastases (M) and by grouping cases with similar prognosis for cancer.	Time interval from the last day on which a person is known to be alive to the date of initial pathologic diagnosis, represented as a calculated number of days.	days_to_patient_progression_free	days_to_tumor_progression	Disease code	Indicator that identifies whether a patient with malignant lymphoma has lymphomatous involvement of an extranodal site.
#STRING	STRING	STRING	STRING	STRING	STRING	STRING	STRING	NUMBER	STRING	STRING	STRING	STRING	STRING	STRING	NUMBER	STRING	NUMBER	NUMBER	STRING	STRING	STRING	STRING	STRING	STRING	STRING	STRING	STRING	STRING	STRING	STRING	STRING	STRING	STRING	STRING	STRING	STRING	NUMBER	STRING	STRING	STRING	STRING	STRING	STRING	STRING	NUMBER	STRING	STRING	STRING	STRING
#1	1	1	1	1	1	1	1	1	1	1	1	1	1	1	1	1	1	1	1	1	1	1	1	1	1	1	1	1	1	1	1	1	1	1	1	1	1	1	1	1	1	1	1	1	1	1	1	1	1
OTHER_PATIENT_ID	PATIENT_ID	FORM_COMPLETION_DATE	HISTOLOGICAL_DIAGNOSIS	GRADE	PROSPECTIVE_COLLECTION	RETROSPECTIVE_COLLECTION	GENDER	DAYS_TO_BIRTH	RACE	ETHNICITY	TUMOR_SAMPLE_PROCUREMENT_COUNTRY	CITY_OF_PROCUREMENT	HISTORY_OTHER_MALIGNANCY	HISTORY_NEOADJUVANT_TRTYN	INITIAL_PATHOLOGIC_DX_YEAR	LYMPH_NODES_EXAMINED	LYMPH_NODE_EXAMINED_COUNT	LYMPH_NODES_EXAMINED_HE_COUNT	RESIDUAL_TUMOR	AJCC_STAGING_EDITION	AJCC_TUMOR_PATHOLOGIC_PT	AJCC_NODES_PATHOLOGIC_PN	AJCC_METASTASIS_PATHOLOGIC_PM	AJCC_PATHOLOGIC_TUMOR_STAGE	VITAL_STATUS	DAYS_TO_LAST_FOLLOWUP	DAYS_TO_DEATH	TUMOR_STATUS	PATIENT_DEATH_REASON	REFLUX_HISTORY	TREATMENT	FAMILY_HISTORY_OF_STOMACH_CANCER	NUMBER_OF_RELATIVES_WITH_STOMACH_CANCER	RADIATION_TREATMENT_ADJUVANT	TREATMENT_OUTCOME_FIRST_COURSE	NEW_TUMOR_EVENT_AFTER_INITIAL_TREATMENT	AGE	PRIMARY_SITE	TREATMENT_TYPE	BARRETTS_ESOPHAGUS	CLIN_M_STAGE	CLIN_N_STAGE	CLIN_T_STAGE	CLINICAL_STAGE	DAYS_TO_INITIAL_PATHOLOGIC_DIAGNOSIS	DAYS_TO_PATIENT_PROGRESSION_FREE	DAYS_TO_TUMOR_PROGRESSION	DISEASE_CODE	EXTRANODAL_INVOLVEMENT
85C11B74-9E50-4DA1-8C0B-D5677CC801B1	TCGA-3M-AB47	41836	Stomach, Adenocarcinoma, Not Otherwise Specified (NOS)	G3	NO	YES	MALE	[Not Available]	WHITE	NOT HISPANIC OR LATINO	[Not Available]	[Not Available]	No	No	2008	YES	15	11	[Not Available]	6th	T3	N2	MX	Stage IIIB	Dead	[Not Available]	[Not Available]	WITH TUMOR	Stomach Cancer	NO	[Not Available]	YES	1	YES	Stable Disease	YES	51	Stomach (NOS)	[Not Available]	No	[Not Applicable]	[Not Applicable]	[Not Applicable]	[Not Applicable]	0	[Not Available]	[Not Available]	[Not Available]	[Not Applicable]
f07070c0-fd0a-4c19-ba1e-5f06b933cd7c	TCGA-B7-5816	40738	Stomach, Adenocarcinoma, Diffuse Type	G3	NO	YES	FEMALE	-18698	WHITE	NOT HISPANIC OR LATINO	Russia	[Not Available]	No	No	2010	YES	9	0	R0	7th	T4a	N0	M0	Stage IIB	Alive	171	[Not Applicable]	TUMOR FREE	[Not Available]	[Not Available]	[Not Available]	NO	[Not Available]	[Not Available]	[Not Available]	[Not Available]	51	Fundus/Body	[Not Available]	No	[Not Applicable]	[Not Applicable]	[Not Applicable]	[Not Applicable]	0	[Not Available]	[Not Available]	[Not Available]	[Not Applicable]
6e03b415-84a1-4b91-8717-1a41edd4a255	TCGA-B7-5818	40683	Stomach, Adenocarcinoma, Diffuse Type	G3	NO	YES	MALE	-22792	WHITE	NOT HISPANIC OR LATINO	Russia	[Not Available]	No	No	2010	YES	[Not Available]	[Not Available]	R0	7th	T2	N0	M0	Stage IB	Alive	3	[Not Applicable]	TUMOR FREE	[Not Available]	[Not Available]	[Not Available]	[Not Available]	[Not Available]	[Not Available]	[Not Available]	[Not Available]	62	Fundus/Body	H2 Blockers	[Not Available]	[Not Applicable]	[Not Applicable]	[Not Applicable]	[Not Applicable]	0	[Not Available]	[Not Available]	[Not Available]	[Not Applicable]
4310A287-5F01-4E0D-94E3-96C5379C3245	TCGA-B7-A5TI	41956	Stomach, Adenocarcinoma, Diffuse Type	G3	YES	NO	MALE	-19014	WHITE	NOT HISPANIC OR LATINO	Russia	Saint Petersburg	No	No	2012	YES	20	18	[Not Available]	7th	T4	N3	M0	Stage IIIC	Alive	230	[Not Applicable]	TUMOR FREE	[Not Available]	YES	YES	[Not Available]	[Not Available]	NO	Complete Remission/Response	NO	52	Fundus/Body	H2 Blockers|Antacids	[Not Available]	[Not Applicable]	[Not Applicable]	[Not Applicable]	[Not Applicable]	0	[Not Available]	[Not Available]	[Not Available]	[Not Applicable]
5624BEAB-545A-4A5B-960E-C33429572272	TCGA-B7-A5TJ	41956	Stomach, Intestinal Adenocarcinoma, Not Otherwise Specified (NOS)	G1	YES	NO	MALE	-27057	WHITE	NOT HISPANIC OR LATINO	Russia	Saint Petersburg	No	No	2012	NO	[Not Available]	[Not Available]	[Not Available]	7th	T4a	NX	M0	Stage IIB	Alive	25	[Not Applicable]	TUMOR FREE	[Not Available]	YES	YES	[Not Available]	[Not Available]	NO	Complete Remission/Response	NO	74	Fundus/Body	H2 Blockers|Antacids	[Not Available]	[Not Applicable]	[Not Applicable]	[Not Applicable]	[Not Applicable]	0	[Not Available]	[Not Available]	[Not Available]	[Not Applicable]
4ED55013-3853-48EA-909F-7D26D5055637	TCGA-B7-A5TK	41956	Stomach, Intestinal Adenocarcinoma, Not Otherwise Specified (NOS)	G3	YES	NO	MALE	-18750	WHITE	NOT HISPANIC OR LATINO	Russia	Saint Petersburg	No	No	2012	NO	[Not Available]	[Not Available]	[Not Available]	7th	T4	[Discrepancy]	M0	Stage IIIA	Alive	55	[Not Applicable]	TUMOR FREE	[Not Available]	YES	YES	[Not Available]	[Not Available]	NO	Complete Remission/Response	NO	51	[Discrepancy]	H2 Blockers|Antacids	[Not Available]	[Not Applicable]	[Not Applicable]	[Not Applicable]	[Not Applicable]	0	[Not Available]	[Not Available]	[Not Available]	[Not Applicable]
77535AF0-DEF4-439C-B50D-8720712235DD	TCGA-B7-A5TN	41956	Stomach, Adenocarcinoma, Not Otherwise Specified (NOS)	G2	YES	NO	MALE	-21962	WHITE	NOT HISPANIC OR LATINO	Russia	Saint Petersburg	No	No	2012	NO	[Not Available]	[Not Available]	[Not Available]	7th	T4a	NX	M0	Stage IIB	Alive	166	[Not Applicable]	TUMOR FREE	[Not Available]	YES	YES	[Not Available]	[Not Available]	NO	Complete Remission/Response	NO	60	Fundus/Body	H2 Blockers|Antacids	[Not Available]	[Not Applicable]	[Not Applicable]	[Not Applicable]	[Not Applicable]	0	[Not Available]	[Not Available]	[Not Available]	[Not Applicable]
33503349-ba7a-43f4-bcb2-ac8d16808432	TCGA-BR-4183	40700	Stomach, Adenocarcinoma, Not Otherwise Specified (NOS)	G3	NO	YES	FEMALE	-20420	WHITE	NOT HISPANIC OR LATINO	Russia	Kazan	No	No	2007	YES	8	2	RX	6th	T3	N1	M0	Stage IIIA	Dead	0	[Not Applicable]	[Not Available]	[Not Available]	[Not Available]	NO	[Not Available]	[Not Available]	[Not Available]	[Not Available]	[Not Available]	55	Cardia/Proximal	[Not Available]	[Not Available]	[Not Applicable]	[Not Applicable]	[Not Applicable]	[Not Applicable]	0	[Not Available]	[Not Available]	[Not Available]	[Not Applicable]
0d4d23ba-066b-4244-a3a5-922cdcaaa28f	TCGA-BR-4184	40700	Stomach, Adenocarcinoma, Not Otherwise Specified (NOS)	G2	NO	YES	MALE	-25816	WHITE	NOT HISPANIC OR LATINO	Russia	Kazan	No	No	2007	YES	8	1	RX	6th	T3	N1	MX	Stage IIIA	Dead	0	[Not Applicable]	[Not Available]	[Not Available]	[Not Available]	NO	[Not Available]	[Not Available]	[Not Available]	[Not Available]	[Not Available]	70	Antrum/Distal	[Not Available]	[Not Available]	[Not Applicable]	[Not Applicable]	[Not Applicable]	[Not Applicable]	0	[Not Available]	[Not Available]	[Not Available]	[Not Applicable]
12071070-d06b-4c7b-a7b1-77c84963abe6	TCGA-BR-4187	40696	Stomach, Adenocarcinoma, Not Otherwise Specified (NOS)	G3	NO	YES	MALE	-20635	WHITE	NOT HISPANIC OR LATINO	Russia	Kazan	No	No	2008	[Not Available]	[Not Available]	[Not Available]	RX	6th	TX	NX	M0	[Not Available]	Dead	0	[Not Applicable]	[Not Available]	[Not Available]	[Not Available]	NO	[Not Available]	[Not Available]	[Not Available]	[Not Available]	[Not Available]	56	Antrum/Distal	[Not Available]	[Not Available]	[Not Applicable]	[Not Applicable]	[Not Applicable]	[Not Applicable]	0	[Not Available]	[Not Available]	[Not Available]	[Not Applicable]
151257d7-ba5b-49a0-94f5-50e28f9f46f1	TCGA-BR-4188	40696	Stomach, Adenocarcinoma, Not Otherwise Specified (NOS)	G3	NO	YES	FEMALE	-19585	WHITE	NOT HISPANIC OR LATINO	Russia	Kazan	No	No	2008	YES	8	2	RX	6th	TX	N1	M0	[Not Available]	Dead	0	[Not Applicable]	[Not Available]	[Not Available]	[Not Available]	NO	[Not Available]	[Not Available]	[Not Available]	[Not Available]	[Not Available]	53	Cardia/Proximal	[Not Available]	[Not Available]	[Not Applicable]	[Not Applicable]	[Not Applicable]	[Not Applicable]	0	[Not Available]	[Not Available]	[Not Available]	[Not Applicable]
74f859cf-6df5-4e96-ae6b-cfaab691d5fd	TCGA-BR-4191	40696	Stomach, Adenocarcinoma, Not Otherwise Specified (NOS)	G2	NO	YES	MALE	-26562	WHITE	NOT HISPANIC OR LATINO	Russia	Kazan	No	No	2008	YES	8	3	RX	6th	TX	N1	M0	[Not Available]	Dead	0	[Not Applicable]	[Not Available]	[Not Available]	[Not Available]	NO	[Not Available]	[Not Available]	[Not Available]	[Not Available]	[Not Available]	72	[Not Available]	[Not Available]	[Not Available]	[Not Applicable]	[Not Applicable]	[Not Applicable]	[Not Applicable]	0	[Not Available]	[Not Available]	[Not Available]	[Not Applicable]
8520654b-2192-46cf-9d72-1ddb885a7c55	TCGA-BR-4201	40696	Stomach, Adenocarcinoma, Not Otherwise Specified (NOS)	G1	NO	YES	FEMALE	-24354	WHITE	NOT HISPANIC OR LATINO	Russia	Saratov	No	No	2008	[Not Available]	[Not Available]	[Not Available]	RX	6th	T2a	NX	M0	[Not Available]	Dead	0	[Not Applicable]	[Not Available]	[Not Available]	[Not Available]	[Not Available]	[Not Available]	[Not Available]	[Not Available]	[Not Available]	[Not Available]	66	Cardia/Proximal	[Not Available]	[Not Available]	[Not Applicable]	[Not Applicable]	[Not Applicable]	[Not Applicable]	0	[Not Available]	[Not Available]	[Not Available]	[Not Applicable]
411257a4-a148-4606-8c8b-f9f1240e40ed	TCGA-BR-4253	40700	Stomach, Adenocarcinoma, Not Otherwise Specified (NOS)	G3	NO	YES	FEMALE	-29397	WHITE	NOT HISPANIC OR LATINO	Russia	Kazan	No	No	2008	YES	8	3	RX	6th	T3	N1	M0	Stage IIIA	Dead	0	[Not Applicable]	[Not Available]	[Not Available]	[Not Available]	NO	[Not Available]	[Not Available]	[Not Available]	[Not Available]	[Not Available]	80	Fundus/Body	[Not Available]	[Not Available]	[Not Applicable]	[Not Applicable]	[Not Applicable]	[Not Applicable]	0	[Not Available]	[Not Available]	[Not Available]	[Not Applicable]
956017ba-5e4b-42c7-b93d-42316874ba93	TCGA-BR-4255	40700	Stomach, Adenocarcinoma, Not Otherwise Specified (NOS)	G3	NO	YES	FEMALE	-27893	WHITE	NOT HISPANIC OR LATINO	Russia	Kazan	No	No	2008	YES	12	4	RX	6th	T3	N1	M0	Stage IIIA	Dead	0	[Not Applicable]	[Not Available]	[Not Available]	[Not Available]	NO	[Not Available]	[Not Available]	[Not Available]	[Not Available]	[Not Available]	76	[Not Available]	[Not Available]	[Not Available]	[Not Applicable]	[Not Applicable]	[Not Applicable]	[Not Applicable]	0	[Not Available]	[Not Available]	[Not Available]	[Not Applicable]
7b0d69ca-13a6-46e0-839c-e433bbede3ad	TCGA-BR-4256	40700	Stomach, Adenocarcinoma, Not Otherwise Specified (NOS)	G2	NO	YES	MALE	-29441	WHITE	NOT HISPANIC OR LATINO	Russia	Kazan	No	No	2008	YES	8	3	RX	6th	TX	N1	M0	[Not Available]	Dead	0	[Not Applicable]	[Not Available]	[Not Available]	[Not Available]	NO	[Not Available]	[Not Available]	[Not Available]	[Not Available]	[Not Available]	80	Antrum/Distal	[Not Available]	[Not Available]	[Not Applicable]	[Not Applicable]	[Not Applicable]	[Not Applicable]	0	[Not Available]	[Not Available]	[Not Available]	[Not Applicable]
da112431-5579-4fd1-a230-9144b359b0e9	TCGA-BR-4257	40700	Stomach, Adenocarcinoma, Not Otherwise Specified (NOS)	G2	NO	YES	FEMALE	-29014	WHITE	NOT HISPANIC OR LATINO	Russia	Kazan	No	No	2008	[Not Available]	[Not Available]	[Not Available]	RX	6th	TX	NX	M0	[Not Available]	Dead	0	[Not Applicable]	[Not Available]	[Not Available]	[Not Available]	NO	[Not Available]	[Not Available]	[Not Available]	[Not Available]	[Not Available]	79	Antrum/Distal	[Not Available]	[Not Available]	[Not Applicable]	[Not Applicable]	[Not Applicable]	[Not Applicable]	0	[Not Available]	[Not Available]	[Not Available]	[Not Applicable]
0d0f0200-25b8-483b-b04a-82a7833b4d30	TCGA-BR-4267	40689	Stomach, Adenocarcinoma, Not Otherwise Specified (NOS)	G2	NO	YES	MALE	-18699	WHITE	NOT HISPANIC OR LATINO	Russia	Ryazan	No	No	2008	YES	6	0	RX	6th	T2a	N0	M0	Stage IB	Dead	0	[Not Applicable]	[Not Available]	[Not Available]	[Not Available]	NO	[Not Available]	[Not Available]	[Not Available]	[Not Available]	[Not Available]	51	[Not Available]	[Not Available]	[Not Available]	[Not Applicable]	[Not Applicable]	[Not Applicable]	[Not Applicable]	0	[Not Available]	[Not Available]	[Not Available]	[Not Applicable]
117eb38b-0c62-4336-a866-fa5bd013256a	TCGA-BR-4279	40707	Stomach, Adenocarcinoma, Not Otherwise Specified (NOS)	G3	NO	YES	MALE	-16065	WHITE	NOT HISPANIC OR LATINO	Russia	Ryazan	No	No	2009	YES	6	3	RX	6th	T2a	N1	M0	Stage II	Dead	0	[Not Applicable]	[Not Available]	[Not Available]	[Not Available]	NO	[Not Available]	[Not Available]	[Not Available]	[Not Available]	[Not Available]	43	[Not Available]	[Not Available]	[Not Available]	[Not Applicable]	[Not Applicable]	[Not Applicable]	[Not Applicable]	0	[Not Available]	[Not Available]	[Not Available]	[Not Applicable]
e0916597-e489-45ef-a8f7-653a3c6591ef	TCGA-BR-4280	40707	Stomach, Adenocarcinoma, Not Otherwise Specified (NOS)	G2	NO	YES	FEMALE	-28515	WHITE	NOT HISPANIC OR LATINO	Russia	Ryazan	No	No	2009	YES	6	1	RX	6th	T2b	N1	M0	Stage III	Dead	0	[Not Applicable]	[Not Available]	[Not Available]	[Not Available]	NO	[Not Available]	[Not Available]	[Not Available]	[Not Available]	[Not Available]	78	[Not Available]	[Not Available]	[Not Available]	[Not Applicable]	[Not Applicable]	[Not Applicable]	[Not Applicable]	0	[Not Available]	[Not Available]	[Not Available]	[Not Applicable]
703d3e86-32f4-44ae-bd88-c02378fc2269	TCGA-BR-4292	40707	Stomach, Adenocarcinoma, Not Otherwise Specified (NOS)	G1	NO	YES	FEMALE	-26670	WHITE	NOT HISPANIC OR LATINO	Russia	Saratov	No	No	2009	[Not Available]	[Not Available]	[Not Available]	RX	6th	T1	NX	M0	[Not Available]	Alive	0	[Not Applicable]	[Not Available]	[Not Available]	[Not Available]	NO	[Not Available]	[Not Available]	[Not Available]	[Not Available]	[Not Available]	73	Fundus/Body	[Not Available]	[Not Available]	[Not Applicable]	[Not Applicable]	[Not Applicable]	[Not Applicable]	0	[Not Available]	[Not Available]	[Not Available]	[Not Applicable]
acab1362-c8a0-448b-8533-0cd84d97959c	TCGA-BR-4294	40707	Stomach, Intestinal Adenocarcinoma, Tubular Type	G2	NO	YES	MALE	-23758	WHITE	NOT HISPANIC OR LATINO	Russia	Saratov	No	No	2009	[Not Available]	[Not Available]	[Not Available]	RX	6th	T2a	NX	M0	[Not Available]	Alive	0	[Not Applicable]	[Not Available]	[Not Available]	[Not Available]	NO	[Not Available]	[Not Available]	[Not Available]	[Not Available]	[Not Available]	65	Fundus/Body	[Not Available]	[Not Available]	[Not Applicable]	[Not Applicable]	[Not Applicable]	[Not Applicable]	0	[Not Available]	[Not Available]	[Not Available]	[Not Applicable]
bec83dff-2bba-4467-92aa-5dc3db9e0eaf	TCGA-BR-4357	40700	Stomach, Adenocarcinoma, Not Otherwise Specified (NOS)	G2	NO	YES	MALE	-21295	WHITE	NOT HISPANIC OR LATINO	Russia	Kazan	No	No	2008	[Not Available]	[Not Available]	[Not Available]	RX	6th	T3	NX	MX	[Not Available]	Alive	0	[Not Applicable]	[Not Available]	[Not Available]	[Not Available]	NO	[Not Available]	[Not Available]	[Not Available]	[Not Available]	[Not Available]	58	Fundus/Body	[Not Available]	[Not Available]	[Not Applicable]	[Not Applicable]	[Not Applicable]	[Not Applicable]	0	[Not Available]	[Not Available]	[Not Available]	[Not Applicable]
29ed984c-74b5-4016-a649-c32e5d1d9869	TCGA-BR-4361	40700	Stomach, Adenocarcinoma, Not Otherwise Specified (NOS)	G3	NO	YES	FEMALE	-24260	WHITE	NOT HISPANIC OR LATINO	Russia	Ryazan	No	No	2008	YES	8	0	RX	6th	T4	N0	M0	Stage IIIA	Alive	0	[Not Applicable]	[Not Available]	[Not Available]	[Not Available]	NO	[Not Available]	[Not Available]	[Not Available]	[Not Available]	[Not Available]	66	[Not Available]	[Not Available]	[Not Available]	[Not Applicable]	[Not Applicable]	[Not Applicable]	[Not Applicable]	0	[Not Available]	[Not Available]	[Not Available]	[Not Applicable]
b1f261e9-c896-46d2-93c7-0290970196f8	TCGA-BR-4362	40700	Stomach, Adenocarcinoma, Not Otherwise Specified (NOS)	G3	NO	YES	FEMALE	-27179	WHITE	NOT HISPANIC OR LATINO	Russia	Kazan	No	No	2008	YES	8	4	RX	6th	TX	N1	M0	[Not Available]	Alive	0	[Not Applicable]	[Not Available]	[Not Available]	[Not Available]	NO	[Not Available]	[Not Available]	[Not Available]	[Not Available]	[Not Available]	74	Stomach (NOS)	[Not Available]	[Not Available]	[Not Applicable]	[Not Applicable]	[Not Applicable]	[Not Applicable]	0	[Not Available]	[Not Available]	[Not Available]	[Not Applicable]
66bca2f8-f269-454d-abe2-ce51a0704645	TCGA-BR-4363	40700	Stomach, Adenocarcinoma, Not Otherwise Specified (NOS)	G3	NO	YES	FEMALE	-22196	WHITE	NOT HISPANIC OR LATINO	Russia	Kazan	No	No	2008	[Not Available]	[Not Available]	[Not Available]	RX	6th	T3	NX	MX	[Not Available]	Alive	0	[Not Applicable]	[Not Available]	[Not Available]	[Not Available]	NO	[Not Available]	[Not Available]	[Not Available]	[Not Available]	[Not Available]	60	Fundus/Body	[Not Available]	[Not Available]	[Not Applicable]	[Not Applicable]	[Not Applicable]	[Not Applicable]	0	[Not Available]	[Not Available]	[Not Available]	[Not Applicable]
525a6978-2d7b-4f3a-ac68-13fe8cbbbdcc	TCGA-BR-4366	40700	Stomach, Adenocarcinoma, Not Otherwise Specified (NOS)	G2	NO	YES	MALE	-32024	WHITE	NOT HISPANIC OR LATINO	Russia	Kazan	No	No	2008	[Not Available]	[Not Available]	[Not Available]	RX	6th	TX	NX	M0	[Not Available]	Alive	0	[Not Applicable]	[Not Available]	[Not Available]	[Not Available]	NO	[Not Available]	[Not Available]	[Not Available]	[Not Available]	[Not Available]	87	Antrum/Distal	[Not Available]	[Not Available]	[Not Applicable]	[Not Applicable]	[Not Applicable]	[Not Applicable]	0	[Not Available]	[Not Available]	[Not Available]	[Not Applicable]
d139bd0c-2eeb-44ec-856b-e77cb03d294e	TCGA-BR-4367	40700	Stomach, Adenocarcinoma, Not Otherwise Specified (NOS)	G3	NO	YES	MALE	-28817	WHITE	NOT HISPANIC OR LATINO	Russia	Kazan	No	No	2008	YES	8	2	RX	6th	TX	N1	M0	[Not Available]	Alive	0	[Not Applicable]	[Not Available]	[Not Available]	[Not Available]	NO	[Not Available]	[Not Available]	[Not Available]	[Not Available]	[Not Available]	78	Antrum/Distal	[Not Available]	[Not Available]	[Not Applicable]	[Not Applicable]	[Not Applicable]	[Not Applicable]	0	[Not Available]	[Not Available]	[Not Available]	[Not Applicable]
449bf2be-b20e-4ad0-9ffb-910d83114018	TCGA-BR-4368	40700	Stomach, Adenocarcinoma, Not Otherwise Specified (NOS)	G3	NO	YES	FEMALE	-28770	WHITE	NOT HISPANIC OR LATINO	Russia	Kazan	No	No	2008	YES	12	8	RX	6th	T4	N2	M0	Stage IV	Alive	0	[Not Applicable]	[Not Available]	[Not Available]	[Not Available]	NO	[Not Available]	[Not Available]	[Not Available]	[Not Available]	[Not Available]	78	Antrum/Distal	[Not Available]	[Not Available]	[Not Applicable]	[Not Applicable]	[Not Applicable]	[Not Applicable]	0	[Not Available]	[Not Available]	[Not Available]	[Not Applicable]
fe9a5fcf-ff99-4dd1-8cc7-ed9f4b9d952b	TCGA-BR-4369	40700	Stomach, Adenocarcinoma, Not Otherwise Specified (NOS)	G3	NO	YES	MALE	-27509	WHITE	NOT HISPANIC OR LATINO	Russia	Kazan	No	No	2008	[Not Available]	[Not Available]	[Not Available]	RX	6th	TX	NX	M0	[Not Available]	Alive	0	[Not Applicable]	[Not Available]	[Not Available]	[Not Available]	NO	[Not Available]	[Not Available]	[Not Available]	[Not Available]	[Not Available]	75	Cardia/Proximal	[Not Available]	[Not Available]	[Not Applicable]	[Not Applicable]	[Not Applicable]	[Not Applicable]	0	[Not Available]	[Not Available]	[Not Available]	[Not Applicable]
a2a71cb0-9dbd-45cc-8867-da84500515e7	TCGA-BR-4370	40696	Stomach, Adenocarcinoma, Not Otherwise Specified (NOS)	G2	NO	YES	FEMALE	-27344	WHITE	NOT HISPANIC OR LATINO	Russia	Kazan	No	No	2008	[Not Available]	[Not Available]	[Not Available]	RX	6th	TX	NX	M0	[Not Available]	Alive	0	[Not Applicable]	[Not Available]	[Not Available]	[Not Available]	NO	[Not Available]	[Not Available]	[Not Available]	[Not Available]	[Not Available]	74	Antrum/Distal	[Not Available]	[Not Available]	[Not Applicable]	[Not Applicable]	[Not Applicable]	[Not Applicable]	0	[Not Available]	[Not Available]	[Not Available]	[Not Applicable]
c2f90f1a-a81b-465e-8e6b-5f02a21b27dd	TCGA-BR-4371	40696	Stomach, Adenocarcinoma, Not Otherwise Specified (NOS)	G1	NO	YES	FEMALE	-26290	WHITE	NOT HISPANIC OR LATINO	Russia	Saratov	No	No	2008	[Not Available]	[Not Available]	[Not Available]	RX	6th	T2	NX	M0	[Not Available]	Alive	0	[Not Applicable]	[Not Available]	[Not Available]	[Not Available]	NO	[Not Available]	[Not Available]	[Not Available]	[Not Available]	[Not Available]	71	[Not Available]	[Not Available]	[Not Available]	[Not Applicable]	[Not Applicable]	[Not Applicable]	[Not Applicable]	0	[Not Available]	[Not Available]	[Not Available]	[Not Applicable]
27988b3e-cde1-4f4b-82a1-6d8ad08db8e9	TCGA-BR-6452	40774	Stomach, Adenocarcinoma, Not Otherwise Specified (NOS)	G3	YES	NO	FEMALE	-28827	WHITE	NOT HISPANIC OR LATINO	Russia	Tver	No	No	2011	YES	5	0	R0	7th	T3	N0	M0	Stage IIA	Alive	29	[Not Applicable]	TUMOR FREE	[Not Available]	[Not Available]	[Not Available]	NO	[Not Available]	[Not Available]	[Not Available]	[Not Available]	78	Fundus/Body	[Not Available]	[Not Available]	[Not Applicable]	[Not Applicable]	[Not Applicable]	[Not Applicable]	0	[Not Available]	[Not Available]	[Not Available]	[Not Applicable]
ae633e83-303f-4a90-ac3b-34458fd9beef	TCGA-BR-6453	40715	Stomach, Adenocarcinoma, Not Otherwise Specified (NOS)	G3	YES	NO	MALE	-20061	WHITE	NOT HISPANIC OR LATINO	Russia	Tver	No	No	2011	YES	2	1	R0	7th	T2	N1	M0	Stage IIA	Alive	0	[Not Applicable]	TUMOR FREE	[Not Available]	[Not Available]	[Not Available]	NO	[Not Available]	[Not Available]	[Not Available]	[Not Available]	54	Fundus/Body	[Not Available]	[Not Available]	[Not Applicable]	[Not Applicable]	[Not Applicable]	[Not Applicable]	0	[Not Available]	[Not Available]	[Not Available]	[Not Applicable]
ac2cbce4-4ba8-42c9-ac61-70f42995588e	TCGA-BR-6454	40715	Stomach, Adenocarcinoma, Not Otherwise Specified (NOS)	G3	YES	NO	MALE	-21501	WHITE	NOT HISPANIC OR LATINO	Russia	Tver	No	No	2011	YES	5	0	R0	7th	T3	N0	M0	Stage IIA	Alive	0	[Not Applicable]	[Not Available]	[Not Available]	[Not Available]	[Not Available]	NO	[Not Available]	[Not Available]	[Not Available]	[Not Available]	58	Cardia/Proximal	[Not Available]	[Not Available]	[Not Applicable]	[Not Applicable]	[Not Applicable]	[Not Applicable]	0	[Not Available]	[Not Available]	[Not Available]	[Not Applicable]
75a29059-4705-4a55-bc3d-f5923b24b358	TCGA-BR-6455	40774	Stomach, Adenocarcinoma, Not Otherwise Specified (NOS)	G3	YES	NO	MALE	-21865	WHITE	NOT HISPANIC OR LATINO	Russia	Tver	No	No	2011	YES	19	2	R0	7th	T3	N1	M0	Stage IIB	Dead	43	[Not Applicable]	TUMOR FREE	[Not Available]	[Not Available]	[Not Available]	NO	[Not Available]	[Not Available]	[Not Available]	[Not Available]	59	Fundus/Body	[Not Available]	[Not Available]	[Not Applicable]	[Not Applicable]	[Not Applicable]	[Not Applicable]	0	[Not Available]	[Not Available]	[Not Available]	[Not Applicable]
1ca3c5e0-32b0-4467-8ec0-ca212e35d2b3	TCGA-BR-6456	40715	Stomach, Adenocarcinoma, Not Otherwise Specified (NOS)	G2	YES	NO	FEMALE	-27288	WHITE	NOT HISPANIC OR LATINO	Russia	Tver	No	No	2011	YES	4	2	R0	7th	T3	N1	M0	Stage IIB	Dead	0	[Not Applicable]	[Not Available]	[Not Available]	[Not Available]	[Not Available]	NO	[Not Available]	[Not Available]	[Not Available]	[Not Available]	74	Fundus/Body	[Not Available]	[Not Available]	[Not Applicable]	[Not Applicable]	[Not Applicable]	[Not Applicable]	0	[Not Available]	[Not Available]	[Not Available]	[Not Applicable]
05ce16d4-a999-491a-91ad-9449a57228ff	TCGA-BR-6457	40778	Stomach, Adenocarcinoma, Not Otherwise Specified (NOS)	G3	YES	NO	MALE	-25396	WHITE	NOT HISPANIC OR LATINO	Ukraine	Kiev	No	No	2011	YES	15	0	R0	7th	T3	N0	M0	Stage IIA	Alive	41	[Not Applicable]	TUMOR FREE	[Not Available]	[Not Available]	[Not Available]	NO	[Not Available]	[Not Available]	[Not Available]	[Not Available]	69	Fundus/Body	[Not Available]	[Not Available]	[Not Applicable]	[Not Applicable]	[Not Applicable]	[Not Applicable]	0	[Not Available]	[Not Available]	[Not Available]	[Not Applicable]
e516880b-c4e5-43cd-a358-be0db88564d7	TCGA-BR-6458	40715	Stomach, Adenocarcinoma, Not Otherwise Specified (NOS)	G3	YES	NO	FEMALE	-21069	WHITE	NOT HISPANIC OR LATINO	Ukraine	Kiev	No	No	2011	YES	15	1	R0	7th	T3	N1	M0	Stage IIB	Dead	41	[Not Applicable]	TUMOR FREE	[Not Available]	[Not Available]	[Not Available]	NO	[Not Available]	[Not Available]	[Not Available]	[Not Available]	57	Fundus/Body	[Not Available]	[Not Available]	[Not Applicable]	[Not Applicable]	[Not Applicable]	[Not Applicable]	0	[Not Available]	[Not Available]	[Not Available]	[Not Applicable]
9d7305be-60a3-4ecf-856a-bd5321166590	TCGA-BR-6563	40778	Stomach, Adenocarcinoma, Not Otherwise Specified (NOS)	G3	YES	NO	MALE	-21936	WHITE	NOT HISPANIC OR LATINO	Russia	Tver	No	No	2011	YES	3	1	R0	7th	T3	N1	M0	Stage IIB	Alive	26	[Not Applicable]	TUMOR FREE	[Not Available]	[Not Available]	[Not Available]	NO	[Not Available]	[Not Available]	[Not Available]	[Not Available]	60	Antrum/Distal	[Not Available]	[Not Available]	[Not Applicable]	[Not Applicable]	[Not Applicable]	[Not Applicable]	0	[Not Available]	[Not Available]	[Not Available]	[Not Applicable]
af1086cc-b330-4ad6-ae1c-3b5c7259949a	TCGA-BR-6564	40778	Stomach, Adenocarcinoma, Diffuse Type	G3	YES	NO	FEMALE	-17129	WHITE	NOT HISPANIC OR LATINO	Russia	Tver	No	No	2011	YES	7	3	R0	7th	T3	N2	M0	Stage IIIA	Dead	25	[Not Applicable]	TUMOR FREE	[Not Available]	[Not Available]	[Not Available]	NO	[Not Available]	[Not Available]	[Not Available]	[Not Available]	46	Fundus/Body	[Not Available]	[Not Available]	[Not Applicable]	[Not Applicable]	[Not Applicable]	[Not Applicable]	0	[Not Available]	[Not Available]	[Not Available]	[Not Applicable]
daecea36-b379-46ce-8ae9-a38d22556ce2	TCGA-BR-6565	40778	Stomach, Adenocarcinoma, Not Otherwise Specified (NOS)	G2	YES	NO	MALE	-24495	WHITE	NOT HISPANIC OR LATINO	Russia	Tver	No	No	2011	YES	1	0	R0	7th	T4a	N0	M0	Stage IIB	Dead	19	[Not Applicable]	TUMOR FREE	[Not Available]	[Not Available]	[Not Available]	NO	[Not Available]	[Not Available]	[Not Available]	[Not Available]	67	Fundus/Body	[Not Available]	[Not Available]	[Not Applicable]	[Not Applicable]	[Not Applicable]	[Not Applicable]	0	[Not Available]	[Not Available]	[Not Available]	[Not Applicable]
43f0421c-6578-4d77-9314-ef0305c7efbd	TCGA-BR-6566	40778	Stomach, Adenocarcinoma, Not Otherwise Specified (NOS)	G3	YES	NO	FEMALE	-23404	WHITE	NOT HISPANIC OR LATINO	[Not Available]	Tver	No	No	2011	YES	3	0	R0	7th	T3	N0	M0	Stage IIA	Alive	19	[Not Applicable]	TUMOR FREE	[Not Available]	[Not Available]	[Not Available]	NO	[Not Available]	[Not Available]	[Not Available]	[Not Available]	64	Fundus/Body	[Not Available]	[Not Available]	[Not Applicable]	[Not Applicable]	[Not Applicable]	[Not Applicable]	0	[Not Available]	[Not Available]	[Not Available]	[Not Applicable]
b14f2fcb-e869-475e-bc7c-adaf6e7e636f	TCGA-BR-6705	40778	Stomach, Adenocarcinoma, Not Otherwise Specified (NOS)	G3	YES	NO	FEMALE	-25073	WHITE	NOT HISPANIC OR LATINO	Ukraine	Kiev	No	No	2011	YES	12	9	R0	7th	T3	N3a	M0	Stage IIIB	Dead	53	[Not Applicable]	TUMOR FREE	[Not Available]	[Not Available]	[Not Available]	NO	0	[Not Available]	[Not Available]	[Not Available]	68	Fundus/Body	[Not Available]	[Not Available]	[Not Applicable]	[Not Applicable]	[Not Applicable]	[Not Applicable]	0	[Not Available]	[Not Available]	[Not Available]	[Not Applicable]
93aebbd4-19cf-495a-b8ce-3c4a3feba152	TCGA-BR-6706	40778	Stomach, Adenocarcinoma, Not Otherwise Specified (NOS)	G3	YES	NO	MALE	-23053	WHITE	NOT HISPANIC OR LATINO	Ukraine	Kiev	No	No	2010	YES	15	5	R0	6th	T3	N1	M0	Stage IIIA	Dead	66	[Not Applicable]	TUMOR FREE	[Not Available]	[Not Available]	[Not Available]	NO	[Not Available]	[Not Available]	[Not Available]	[Not Available]	63	Cardia/Proximal	[Not Available]	[Not Available]	[Not Applicable]	[Not Applicable]	[Not Applicable]	[Not Applicable]	0	[Not Available]	[Not Available]	[Not Available]	[Not Applicable]
df3df249-86c2-43d4-abe1-796cd7df653f	TCGA-BR-6707	40787	Stomach, Adenocarcinoma, Not Otherwise Specified (NOS)	G3	YES	NO	MALE	-27529	WHITE	NOT HISPANIC OR LATINO	Ukraine	Kiev	No	No	2011	YES	15	0	R0	7th	T3	N0	M0	Stage IIA	Dead	30	[Not Applicable]	TUMOR FREE	[Not Available]	[Not Available]	[Not Available]	NO	0	[Not Available]	[Not Available]	[Not Available]	75	Fundus/Body	[Not Available]	[Not Available]	[Not Applicable]	[Not Applicable]	[Not Applicable]	[Not Applicable]	0	[Not Available]	[Not Available]	[Not Available]	[Not Applicable]
6f70e9f0-580b-4199-934b-dacd29fb28a0	TCGA-BR-6709	40778	Stomach, Adenocarcinoma, Not Otherwise Specified (NOS)	G3	YES	NO	FEMALE	-20935	WHITE	NOT HISPANIC OR LATINO	Ukraine	Kiev	No	No	2011	YES	15	15	R1	7th	T3	N3a	M0	Stage IIIB	Dead	38	[Not Applicable]	WITH TUMOR	[Not Available]	[Not Available]	[Not Available]	NO	0	[Not Available]	[Not Available]	[Not Available]	57	Cardia/Proximal	[Not Available]	[Not Available]	[Not Applicable]	[Not Applicable]	[Not Applicable]	[Not Applicable]	0	[Not Available]	[Not Available]	[Not Available]	[Not Applicable]
012e99fe-e3e8-4bb0-bb74-5b0c9992187c	TCGA-BR-6710	40778	Stomach, Adenocarcinoma, Not Otherwise Specified (NOS)	G2	YES	NO	MALE	-15316	WHITE	NOT HISPANIC OR LATINO	Ukraine	Kiev	No	No	2011	YES	15	0	R0	7th	T2	N0	M0	Stage IB	Alive	21	[Not Applicable]	TUMOR FREE	[Not Available]	[Not Available]	[Not Available]	NO	0	[Not Available]	[Not Available]	[Not Available]	41	Gastroesophageal Junction	[Not Available]	[Not Available]	[Not Applicable]	[Not Applicable]	[Not Applicable]	[Not Applicable]	0	[Not Available]	[Not Available]	[Not Available]	[Not Applicable]
24fed326-bdcf-4c20-a06e-7c1c3d6c9cc5	TCGA-BR-6801	40780	Stomach, Adenocarcinoma, Not Otherwise Specified (NOS)	G2	YES	NO	MALE	-25637	WHITE	NOT HISPANIC OR LATINO	Russia	Tver	No	No	2011	YES	8	0	R0	7th	T3	N0	M0	Stage IIA	Alive	35	[Not Applicable]	TUMOR FREE	[Not Available]	[Not Available]	[Not Available]	NO	[Not Available]	[Not Available]	[Not Available]	[Not Available]	70	Fundus/Body	[Not Available]	[Not Available]	[Not Applicable]	[Not Applicable]	[Not Applicable]	[Not Applicable]	0	[Not Available]	[Not Available]	[Not Available]	[Not Applicable]
7c831a1d-3253-4af4-a0ff-7fe9ff9af1ce	TCGA-BR-6802	40780	Stomach, Adenocarcinoma, Not Otherwise Specified (NOS)	G3	YES	NO	MALE	-23915	WHITE	NOT HISPANIC OR LATINO	Russia	Tver	No	No	2011	YES	3	3	R0	7th	T3	N2	M0	Stage IIIA	Alive	23	[Not Applicable]	TUMOR FREE	[Not Available]	[Not Available]	[Not Available]	NO	[Not Available]	[Not Available]	[Not Available]	[Not Available]	65	Fundus/Body	[Not Available]	[Not Available]	[Not Applicable]	[Not Applicable]	[Not Applicable]	[Not Applicable]	0	[Not Available]	[Not Available]	[Not Available]	[Not Applicable]
2f90209b-7464-4d7e-83d1-67850c263ded	TCGA-BR-6803	40786	Stomach, Adenocarcinoma, Diffuse Type	G3	YES	NO	FEMALE	-19751	WHITE	NOT HISPANIC OR LATINO	Russia	Tver	No	No	2011	YES	5	0	R0	7th	T3	N0	M0	Stage IIA	Alive	20	[Not Applicable]	TUMOR FREE	[Not Available]	[Not Available]	[Not Available]	NO	[Not Available]	[Not Available]	[Not Available]	[Not Available]	54	Fundus/Body	[Not Available]	[Not Available]	[Not Applicable]	[Not Applicable]	[Not Applicable]	[Not Applicable]	0	[Not Available]	[Not Available]	[Not Available]	[Not Applicable]
44799c67-61cd-4f3e-bdbc-423e2e0fd2e8	TCGA-BR-6852	40822	Stomach, Adenocarcinoma, Not Otherwise Specified (NOS)	G3	YES	NO	FEMALE	-23469	WHITE	NOT HISPANIC OR LATINO	Ukraine	Kiev	No	No	2011	YES	15	0	R0	7th	T3	N0	M0	Stage IIA	Alive	8	[Not Applicable]	TUMOR FREE	[Not Available]	[Not Available]	[Not Available]	NO	0	[Not Available]	[Not Available]	[Not Available]	64	Gastroesophageal Junction	[Not Available]	[Not Available]	[Not Applicable]	[Not Applicable]	[Not Applicable]	[Not Applicable]	0	[Not Available]	[Not Available]	[Not Available]	[Not Applicable]
1b641270-18f8-4257-821b-d26179e08e28	TCGA-BR-7196	40928	Stomach, Adenocarcinoma, Not Otherwise Specified (NOS)	G3	YES	NO	MALE	-23611	WHITE	NOT HISPANIC OR LATINO	Ukraine	Kiev	No	No	2011	YES	15	11	R0	7th	T3	N3a	M1	Stage IV	Alive	37	[Not Applicable]	WITH TUMOR	[Not Available]	[Not Available]	[Not Available]	NO	[Not Available]	[Not Available]	[Not Available]	[Not Available]	64	Cardia/Proximal	[Not Available]	[Not Available]	[Not Applicable]	[Not Applicable]	[Not Applicable]	[Not Applicable]	0	[Not Available]	[Not Available]	[Not Available]	[Not Applicable]
79dbe26f-930b-420a-9a2e-483e3318ca10	TCGA-BR-7197	40928	Stomach, Adenocarcinoma, Not Otherwise Specified (NOS)	GX	YES	NO	MALE	-25445	WHITE	NOT HISPANIC OR LATINO	Ukraine	Kiev	No	No	2011	YES	15	0	R0	7th	T3	N0	M0	Stage II	Alive	46	[Not Applicable]	[Not Available]	[Not Available]	[Not Available]	[Not Available]	NO	0	[Not Available]	[Not Available]	[Not Available]	69	Antrum/Distal	[Not Available]	[Not Available]	[Not Applicable]	[Not Applicable]	[Not Applicable]	[Not Applicable]	0	[Not Available]	[Not Available]	[Not Available]	[Not Applicable]
2943375e-3de8-4d42-959a-62f4192067ae	TCGA-BR-7703	40933	Stomach, Intestinal Adenocarcinoma, Papillary Type	G2	YES	NO	MALE	-29711	WHITE	NOT HISPANIC OR LATINO	[Not Available]	Tver	No	No	2011	YES	4	0	R0	7th	T1b	N0	M0	Stage IA	Alive	14	[Not Applicable]	TUMOR FREE	[Not Available]	[Not Available]	[Not Available]	NO	[Not Available]	[Not Available]	[Not Available]	[Not Available]	81	Fundus/Body	[Not Available]	[Not Available]	[Not Applicable]	[Not Applicable]	[Not Applicable]	[Not Applicable]	0	[Not Available]	[Not Available]	[Not Available]	[Not Applicable]
9ef7582b-d4c1-4036-a1ed-ef65aa46fc60	TCGA-BR-7704	40926	Stomach, Intestinal Adenocarcinoma, Not Otherwise Specified (NOS)	G3	YES	NO	FEMALE	-25300	WHITE	NOT HISPANIC OR LATINO	Russia	Tver	No	No	2011	YES	3	0	R0	7th	T3	N0	M0	Stage II	Alive	38	[Not Applicable]	TUMOR FREE	[Not Available]	[Not Available]	[Not Available]	NO	[Not Available]	[Not Available]	[Not Available]	[Not Available]	69	Fundus/Body	[Not Available]	[Not Available]	[Not Applicable]	[Not Applicable]	[Not Applicable]	[Not Applicable]	0	[Not Available]	[Not Available]	[Not Available]	[Not Applicable]
84d2d341-9e52-49ab-8c51-417208834c5d	TCGA-BR-7707	40926	Stomach, Adenocarcinoma, Not Otherwise Specified (NOS)	G3	YES	NO	FEMALE	-25325	WHITE	NOT HISPANIC OR LATINO	Russia	Tver	No	No	2011	YES	2	0	R0	7th	T2	N0	M0	Stage IB	Alive	4	[Not Applicable]	TUMOR FREE	[Not Available]	[Not Available]	[Not Available]	NO	[Not Available]	[Not Available]	[Not Available]	[Not Available]	69	Fundus/Body	[Not Available]	[Not Available]	[Not Applicable]	[Not Applicable]	[Not Applicable]	[Not Applicable]	0	[Not Available]	[Not Available]	[Not Available]	[Not Applicable]
69704642-ba65-4a45-8f13-95d847185045	TCGA-BR-7715	40665	Stomach, Adenocarcinoma, Not Otherwise Specified (NOS)	G2	YES	NO	MALE	-23861	WHITE	NOT HISPANIC OR LATINO	Russia	Tver	No	No	2011	YES	9	0	R0	7th	T3	N0	M0	Stage IIA	Alive	32	[Not Applicable]	TUMOR FREE	[Not Available]	[Not Available]	[Not Available]	[Not Available]	[Not Available]	[Not Available]	[Not Available]	[Not Available]	65	Fundus/Body	[Not Available]	[Not Available]	[Not Applicable]	[Not Applicable]	[Not Applicable]	[Not Applicable]	0	[Not Available]	[Not Available]	[Not Available]	[Not Applicable]
ca21c55f-45a7-42af-be07-430990d5445b	TCGA-BR-7716	40665	Stomach, Adenocarcinoma, Not Otherwise Specified (NOS)	G2	YES	NO	FEMALE	-22829	WHITE	NOT HISPANIC OR LATINO	[Not Available]	Tver	No	No	2011	YES	4	1	R0	7th	T3	N1	M0	Stage IIB	Alive	25	[Not Applicable]	TUMOR FREE	[Not Available]	[Not Available]	[Not Available]	NO	[Not Available]	[Not Available]	[Not Available]	[Not Available]	62	Fundus/Body	[Not Available]	[Not Available]	[Not Applicable]	[Not Applicable]	[Not Applicable]	[Not Applicable]	0	[Not Available]	[Not Available]	[Not Available]	[Not Applicable]
93a337ae-2bd3-4464-b38f-93dff92d3fde	TCGA-BR-7717	40665	Stomach, Adenocarcinoma, Not Otherwise Specified (NOS)	G2	YES	NO	MALE	-23102	WHITE	NOT HISPANIC OR LATINO	Russia	Tver	No	No	2011	YES	6	2	R0	6th	T4	N1	M0	Stage IV	Dead	21	[Not Applicable]	[Not Available]	[Not Available]	[Not Available]	[Not Available]	NO	[Not Available]	[Not Available]	[Not Available]	[Not Available]	63	Cardia/Proximal	[Not Available]	[Not Available]	[Not Applicable]	[Not Applicable]	[Not Applicable]	[Not Applicable]	0	[Not Available]	[Not Available]	[Not Available]	[Not Applicable]
8d3e3d09-bc61-4d5e-b8d6-5aee6cb488ae	TCGA-BR-7722	41024	Stomach, Adenocarcinoma, Not Otherwise Specified (NOS)	G3	YES	NO	MALE	-22701	WHITE	NOT HISPANIC OR LATINO	Ukraine	Kiev	No	No	2011	YES	15	5	R0	7th	T3	N1	M0	Stage IIB	Dead	5	[Not Applicable]	TUMOR FREE	[Not Available]	[Not Available]	[Not Available]	NO	[Not Available]	[Not Available]	[Not Available]	[Not Available]	62	Gastroesophageal Junction	[Not Available]	[Not Available]	[Not Applicable]	[Not Applicable]	[Not Applicable]	[Not Applicable]	0	[Not Available]	[Not Available]	[Not Available]	[Not Applicable]
bb3729fe-2fa2-47fc-afde-c14036cb84f5	TCGA-BR-7723	40898	Stomach, Adenocarcinoma, Not Otherwise Specified (NOS)	G3	YES	NO	MALE	-21839	WHITE	NOT HISPANIC OR LATINO	[Not Available]	Kiev	No	No	2011	YES	15	8	R0	7th	T3	N3a	M0	Stage IIIB	Dead	139	[Not Applicable]	TUMOR FREE	[Not Available]	[Not Available]	[Not Available]	NO	[Not Available]	[Not Available]	[Not Available]	[Not Available]	59	Fundus/Body	[Not Available]	[Not Available]	[Not Applicable]	[Not Applicable]	[Not Applicable]	[Not Applicable]	0	[Not Available]	[Not Available]	[Not Available]	[Not Applicable]
08c73b36-ede5-4136-b73b-0e964d432f89	TCGA-BR-7851	40959	Stomach, Intestinal Adenocarcinoma, Not Otherwise Specified (NOS)	G3	YES	NO	MALE	-27091	WHITE	NOT HISPANIC OR LATINO	Russia	Tver	No	No	2011	YES	10	0	R0	7th	T4a	N0	M0	Stage IIB	Dead	30	[Not Applicable]	TUMOR FREE	[Not Available]	[Not Available]	[Not Available]	NO	[Not Available]	[Not Available]	[Not Available]	[Not Available]	74	Fundus/Body	[Not Available]	[Not Available]	[Not Applicable]	[Not Applicable]	[Not Applicable]	[Not Applicable]	0	[Not Available]	[Not Available]	[Not Available]	[Not Applicable]
9b5e5122-8ea0-432c-bc64-932bf376fffd	TCGA-BR-7901	40897	Stomach, Adenocarcinoma, Not Otherwise Specified (NOS)	G2	YES	NO	MALE	-27031	WHITE	NOT HISPANIC OR LATINO	Ukraine	Kiev	No	No	2011	YES	15	2	R0	7th	T3	N1	M0	Stage IIB	Dead	29	[Not Applicable]	TUMOR FREE	[Not Available]	[Not Available]	[Not Available]	NO	0	[Not Available]	[Not Available]	[Not Available]	74	Gastroesophageal Junction	[Not Available]	[Not Available]	[Not Applicable]	[Not Applicable]	[Not Applicable]	[Not Applicable]	0	[Not Available]	[Not Available]	[Not Available]	[Not Applicable]
0dfa566e-8fb2-4288-81ce-b4bcce674b06	TCGA-BR-7957	40984	Stomach, Intestinal Adenocarcinoma, Not Otherwise Specified (NOS)	GX	YES	NO	FEMALE	-18517	WHITE	NOT HISPANIC OR LATINO	Russia	Tver	No	No	2011	YES	8	7	R0	7th	T3	N3a	M1	Stage IV	Dead	21	[Not Applicable]	TUMOR FREE	[Not Available]	[Not Available]	[Not Available]	NO	[Not Available]	[Not Available]	[Not Available]	[Not Available]	50	Fundus/Body	[Not Available]	[Not Available]	[Not Applicable]	[Not Applicable]	[Not Applicable]	[Not Applicable]	0	[Not Available]	[Not Available]	[Not Available]	[Not Applicable]
1fb6c06e-ecf4-4b4c-bb15-df8c0a9fad8f	TCGA-BR-7958	40982	Stomach, Adenocarcinoma, Not Otherwise Specified (NOS)	G3	YES	NO	MALE	-22204	WHITE	NOT HISPANIC OR LATINO	Russia	Tver	No	No	2011	YES	4	0	R0	7th	T4b	N0	M0	Stage IIIB	Alive	5	[Not Applicable]	TUMOR FREE	[Not Available]	[Not Available]	[Not Available]	NO	[Not Available]	[Not Available]	[Not Available]	[Not Available]	60	Fundus/Body	[Not Available]	[Not Available]	[Not Applicable]	[Not Applicable]	[Not Applicable]	[Not Applicable]	0	[Not Available]	[Not Available]	[Not Available]	[Not Applicable]
b16167d0-d7d7-408e-bd0e-ce429b7f828c	TCGA-BR-7959	40982	Stomach, Intestinal Adenocarcinoma, Mucinous Type	G3	YES	NO	MALE	-21730	WHITE	NOT HISPANIC OR LATINO	Russia	Tver	No	No	2011	YES	7	1	R0	7th	T4a	N1	M0	Stage IIIA	Alive	33	[Not Applicable]	TUMOR FREE	[Not Available]	[Not Available]	[Not Available]	NO	[Not Available]	[Not Available]	[Not Available]	[Not Available]	59	Cardia/Proximal	[Not Available]	[Not Available]	[Not Applicable]	[Not Applicable]	[Not Applicable]	[Not Applicable]	0	[Not Available]	[Not Available]	[Not Available]	[Not Applicable]
4685dc14-1809-47ea-aba9-9bde72f6661b	TCGA-BR-8058	41031	Stomach, Adenocarcinoma, Not Otherwise Specified (NOS)	G3	YES	NO	FEMALE	-19658	WHITE	NOT HISPANIC OR LATINO	Russia	Tver	No	No	2011	YES	8	3	R0	7th	T4a	N2	M0	Stage IIIB	Alive	35	[Not Applicable]	TUMOR FREE	[Not Available]	[Not Available]	[Not Available]	NO	[Not Available]	[Not Available]	[Not Available]	[Not Available]	53	Antrum/Distal	[Not Available]	[Not Available]	[Not Applicable]	[Not Applicable]	[Not Applicable]	[Not Applicable]	0	[Not Available]	[Not Available]	[Not Available]	[Not Applicable]
bae3c762-d894-4742-860c-43d18659b4bc	TCGA-BR-8059	41038	Stomach, Intestinal Adenocarcinoma, Not Otherwise Specified (NOS)	G3	YES	NO	MALE	-26474	WHITE	NOT HISPANIC OR LATINO	Russia	Tver	No	No	2011	YES	7	1	R0	7th	T4	N1	M0	Stage III	Dead	25	[Not Applicable]	TUMOR FREE	[Not Available]	[Not Available]	[Not Available]	NO	[Not Available]	[Not Available]	[Not Available]	[Not Available]	72	Fundus/Body	[Not Available]	[Not Available]	[Not Applicable]	[Not Applicable]	[Not Applicable]	[Not Applicable]	0	[Not Available]	[Not Available]	[Not Available]	[Not Applicable]
23ef21a0-3695-4ca2-99e2-274805f11892	TCGA-BR-8060	41031	Stomach, Adenocarcinoma, Not Otherwise Specified (NOS)	G3	YES	NO	FEMALE	-27561	WHITE	NOT HISPANIC OR LATINO	Russia	Tver	No	No	2011	YES	4	4	R0	7th	T2	N2	M0	Stage IIB	Dead	40	[Not Applicable]	TUMOR FREE	[Not Available]	[Not Available]	[Not Available]	NO	[Not Available]	[Not Available]	[Not Available]	[Not Available]	75	Cardia/Proximal	[Not Available]	[Not Available]	[Not Applicable]	[Not Applicable]	[Not Applicable]	[Not Applicable]	0	[Not Available]	[Not Available]	[Not Available]	[Not Applicable]
faed873e-a019-49c0-95a9-e9880fc23093	TCGA-BR-8077	41031	Stomach, Intestinal Adenocarcinoma, Not Otherwise Specified (NOS)	G2	YES	NO	FEMALE	-21413	WHITE	NOT HISPANIC OR LATINO	Russia	Tver	No	No	2011	YES	7	2	R0	7th	T4b	N1	M0	Stage IIIB	Alive	21	[Not Applicable]	TUMOR FREE	[Not Available]	[Not Available]	[Not Available]	NO	[Not Available]	[Not Available]	[Not Available]	[Not Available]	58	Fundus/Body	[Not Available]	[Not Available]	[Not Applicable]	[Not Applicable]	[Not Applicable]	[Not Applicable]	0	[Not Available]	[Not Available]	[Not Available]	[Not Applicable]
ea600f9e-cda8-4a56-b8bd-e4c01ab724ba	TCGA-BR-8078	41031	Stomach, Adenocarcinoma, Not Otherwise Specified (NOS)	G3	YES	NO	FEMALE	-25861	WHITE	NOT HISPANIC OR LATINO	Russia	Tver	No	No	2011	YES	5	0	R0	7th	T4a	N0	M0	Stage IIB	Alive	29	[Not Applicable]	TUMOR FREE	[Not Available]	[Not Available]	[Not Available]	NO	[Not Available]	[Not Available]	[Not Available]	[Not Available]	70	Fundus/Body	[Not Available]	[Not Available]	[Not Applicable]	[Not Applicable]	[Not Applicable]	[Not Applicable]	0	[Not Available]	[Not Available]	[Not Available]	[Not Applicable]
d0b78f02-2315-4c12-8b2a-ac1a110f882d	TCGA-BR-8080	41031	Stomach, Intestinal Adenocarcinoma, Mucinous Type	G3	YES	NO	FEMALE	-26546	WHITE	NOT HISPANIC OR LATINO	Russia	Tver	No	No	2011	YES	12	10	R0	7th	T4	N3a	M0	Stage IIIC	Dead	15	[Not Applicable]	TUMOR FREE	[Not Available]	[Not Available]	[Not Available]	NO	[Not Available]	[Not Available]	[Not Available]	[Not Available]	72	Fundus/Body	[Not Available]	[Not Available]	[Not Applicable]	[Not Applicable]	[Not Applicable]	[Not Applicable]	0	[Not Available]	[Not Available]	[Not Available]	[Not Applicable]
1d3a03a5-b757-4617-b65a-50f429a0e026	TCGA-BR-8081	41031	Stomach, Adenocarcinoma, Not Otherwise Specified (NOS)	G2	YES	NO	FEMALE	-26095	WHITE	NOT HISPANIC OR LATINO	Russia	Tver	No	No	2011	YES	5	0	R0	7th	T4a	N0	M0	Stage IIB	Alive	14	[Not Applicable]	TUMOR FREE	[Not Available]	[Not Available]	[Not Available]	NO	[Not Available]	[Not Available]	[Not Available]	[Not Available]	71	Fundus/Body	[Not Available]	[Not Available]	[Not Applicable]	[Not Applicable]	[Not Applicable]	[Not Applicable]	0	[Not Available]	[Not Available]	[Not Available]	[Not Applicable]
a89e46f4-4808-41e5-a047-acebf8744eb7	TCGA-BR-8284	41060	Stomach, Intestinal Adenocarcinoma, Not Otherwise Specified (NOS)	G3	YES	NO	FEMALE	-26526	WHITE	NOT HISPANIC OR LATINO	Russia	Tver	No	No	2011	YES	9	9	R0	7th	T4a	N3a	M0	Stage IIIC	Dead	22	[Not Applicable]	TUMOR FREE	[Not Available]	[Not Available]	[Not Available]	NO	[Not Available]	NO	Complete Remission/Response	[Not Available]	72	Antrum/Distal	[Not Available]	[Not Available]	[Not Applicable]	[Not Applicable]	[Not Applicable]	[Not Applicable]	0	[Not Available]	[Not Available]	[Not Available]	[Not Applicable]
9f4e471e-2397-4604-b0b9-c7e0c45a5d69	TCGA-BR-8285	41060	Stomach, Intestinal Adenocarcinoma, Not Otherwise Specified (NOS)	G3	YES	NO	FEMALE	-20849	WHITE	NOT HISPANIC OR LATINO	Russia	Tver	No	No	2011	YES	11	11	R0	7th	T4a	N3a	M0	Stage IIIC	Dead	8	[Not Applicable]	TUMOR FREE	[Not Available]	[Not Available]	[Not Available]	NO	[Not Available]	NO	Complete Remission/Response	NO	57	Fundus/Body	[Not Available]	[Not Available]	[Not Applicable]	[Not Applicable]	[Not Applicable]	[Not Applicable]	0	[Not Available]	[Not Available]	[Not Available]	[Not Applicable]
7d915d11-729c-4577-a948-9824a8b033ce	TCGA-BR-8286	41060	Stomach, Adenocarcinoma, Not Otherwise Specified (NOS)	G3	YES	NO	MALE	-17966	WHITE	NOT HISPANIC OR LATINO	Russia	Tver	No	No	2011	YES	5	0	R0	7th	T3	N0	M0	Stage II	Alive	13	[Not Applicable]	TUMOR FREE	[Not Available]	[Not Available]	[Not Available]	NO	[Not Available]	[Not Available]	[Not Available]	[Not Available]	49	Antrum/Distal	[Not Available]	[Not Available]	[Not Applicable]	[Not Applicable]	[Not Applicable]	[Not Applicable]	0	[Not Available]	[Not Available]	[Not Available]	[Not Applicable]
889cb779-36a5-4ac6-b2cf-ea7be0cc387d	TCGA-BR-8289	41067	Stomach, Intestinal Adenocarcinoma, Not Otherwise Specified (NOS)	G3	YES	NO	MALE	-20849	WHITE	NOT HISPANIC OR LATINO	Russia	Tver	No	No	2011	YES	11	11	R0	7th	T4	N3a	M1	Stage IV	Dead	8	[Not Applicable]	TUMOR FREE	[Not Available]	[Not Available]	[Not Available]	NO	[Not Available]	[Not Available]	[Not Available]	[Not Available]	57	Fundus/Body	[Not Available]	[Not Available]	[Not Applicable]	[Not Applicable]	[Not Applicable]	[Not Applicable]	0	[Not Available]	[Not Available]	[Not Available]	[Not Applicable]
264b781d-122b-433d-80d4-59fbec262f22	TCGA-BR-8291	41073	Stomach, Adenocarcinoma, Diffuse Type	GX	YES	NO	MALE	-22552	WHITE	NOT HISPANIC OR LATINO	Russia	Tver	No	No	2011	YES	6	1	R0	7th	T3	N1	M0	Stage IIB	Dead	36	[Not Applicable]	TUMOR FREE	[Not Available]	[Not Available]	[Not Available]	NO	[Not Available]	[Not Available]	[Not Available]	[Not Available]	61	Antrum/Distal	[Not Available]	[Not Available]	[Not Applicable]	[Not Applicable]	[Not Applicable]	[Not Applicable]	0	[Not Available]	[Not Available]	[Not Available]	[Not Applicable]
62d32d19-ec93-4359-ab17-dc32e599b29a	TCGA-BR-8295	41067	Stomach, Adenocarcinoma, Not Otherwise Specified (NOS)	G3	YES	NO	FEMALE	-22256	WHITE	NOT HISPANIC OR LATINO	Russia	Tver	No	No	2011	YES	5	0	R0	7th	T4a	N0	M0	Stage IIB	Dead	47	[Not Applicable]	WITH TUMOR	[Not Available]	[Not Available]	[Not Available]	NO	[Not Available]	[Not Available]	[Not Available]	[Not Available]	60	Fundus/Body	[Not Available]	[Not Available]	[Not Applicable]	[Not Applicable]	[Not Applicable]	[Not Applicable]	0	[Not Available]	[Not Available]	[Not Available]	[Not Applicable]
2688d563-b052-440b-a810-873b1cd3666d	TCGA-BR-8296	41067	Stomach, Intestinal Adenocarcinoma, Not Otherwise Specified (NOS)	G3	YES	NO	FEMALE	-21527	WHITE	NOT HISPANIC OR LATINO	Russia	Tver	No	No	2011	YES	7	6	R0	7th	T4b	N2	M0	Stage IIIC	Dead	45	[Not Applicable]	WITH TUMOR	[Not Available]	[Not Available]	[Not Available]	NO	[Not Available]	NO	Stable Disease	[Not Available]	58	Fundus/Body	[Not Available]	[Not Available]	[Not Applicable]	[Not Applicable]	[Not Applicable]	[Not Applicable]	0	[Not Available]	[Not Available]	[Not Available]	[Not Applicable]
304aab66-4a2a-4b9f-af87-4a591d518ca1	TCGA-BR-8297	41073	Stomach, Adenocarcinoma, Diffuse Type	GX	YES	NO	MALE	-21224	WHITE	NOT HISPANIC OR LATINO	Russia	Tver	No	No	2012	YES	11	11	R0	7th	T4b	N3a	M0	Stage IIIC	Alive	23	[Not Applicable]	WITH TUMOR	[Not Available]	[Not Available]	[Not Available]	NO	[Not Available]	[Not Available]	[Not Available]	[Not Available]	58	Fundus/Body	[Not Available]	[Not Available]	[Not Applicable]	[Not Applicable]	[Not Applicable]	[Not Applicable]	0	[Not Available]	[Not Available]	[Not Available]	[Not Applicable]
9db0da77-797d-45d2-abdc-a586dea94ed8	TCGA-BR-8360	41107	Stomach, Intestinal Adenocarcinoma, Not Otherwise Specified (NOS)	G2	YES	NO	MALE	-24394	WHITE	NOT HISPANIC OR LATINO	Ukraine	Kiev	No	No	2011	YES	15	0	R0	7th	T3	N0	M0	Stage IIA	Alive	6	[Not Applicable]	TUMOR FREE	[Not Available]	[Not Available]	[Not Available]	NO	[Not Available]	[Not Available]	[Not Available]	[Not Available]	66	Fundus/Body	[Not Available]	[Not Available]	[Not Applicable]	[Not Applicable]	[Not Applicable]	[Not Applicable]	0	[Not Available]	[Not Available]	[Not Available]	[Not Applicable]
86cbca52-29bd-4b88-a203-e8b9a072bd4b	TCGA-BR-8361	41107	Stomach, Adenocarcinoma, Not Otherwise Specified (NOS)	G3	YES	NO	FEMALE	-25999	WHITE	NOT HISPANIC OR LATINO	Russia	Tver	No	No	2012	YES	10	6	R0	7th	T4b	N2	M0	Stage IIIC	Alive	12	[Not Applicable]	TUMOR FREE	[Not Available]	[Not Available]	[Not Available]	NO	[Not Available]	[Not Available]	[Not Available]	[Not Available]	71	Fundus/Body	[Not Available]	[Not Available]	[Not Applicable]	[Not Applicable]	[Not Applicable]	[Not Applicable]	0	[Not Available]	[Not Available]	[Not Available]	[Not Applicable]
bdfd84fa-a8b9-46cd-b618-1267590da864	TCGA-BR-8362	41107	Stomach, Adenocarcinoma, Not Otherwise Specified (NOS)	G3	YES	NO	MALE	-23797	WHITE	NOT HISPANIC OR LATINO	Russia	Tver	No	No	2012	YES	30	15	R0	7th	T4b	N3a	M0	Stage IIIC	Dead	11	[Not Applicable]	TUMOR FREE	[Not Available]	[Not Available]	[Not Available]	NO	[Not Available]	[Not Available]	[Not Available]	[Not Available]	65	Fundus/Body	[Not Available]	[Not Available]	[Not Applicable]	[Not Applicable]	[Not Applicable]	[Not Applicable]	0	[Not Available]	[Not Available]	[Not Available]	[Not Applicable]
65ef7ccc-93e9-487a-9d4c-70ee7b9ddb17	TCGA-BR-8363	41107	Stomach, Adenocarcinoma, Not Otherwise Specified (NOS)	G3	YES	NO	FEMALE	-26976	WHITE	NOT HISPANIC OR LATINO	Russia	Tver	No	No	2012	YES	11	0	R0	7th	T2	N0	M0	Stage IB	Dead	[Not Available]	8	TUMOR FREE	Other, non-malignant disease	[Not Available]	[Not Available]	NO	[Not Available]	NO	Complete Remission/Response	NO	73	Antrum/Distal	[Not Available]	[Not Available]	[Not Applicable]	[Not Applicable]	[Not Applicable]	[Not Applicable]	0	[Not Available]	[Not Available]	[Not Available]	[Not Applicable]
632f51b3-8ef4-4b6e-a992-c81e554507ed	TCGA-BR-8364	41152	Stomach, Adenocarcinoma, Diffuse Type	G3	YES	NO	FEMALE	-15389	WHITE	NOT HISPANIC OR LATINO	Russia	Tver	No	No	2011	YES	11	3	R0	7th	T4b	N2	M0	Stage IIIC	Alive	67	[Not Applicable]	TUMOR FREE	[Not Available]	[Not Available]	[Not Available]	NO	[Not Available]	[Not Available]	[Not Available]	[Not Available]	42	Fundus/Body	[Not Available]	[Not Available]	[Not Applicable]	[Not Applicable]	[Not Applicable]	[Not Applicable]	0	[Not Available]	[Not Available]	[Not Available]	[Not Applicable]
55a2c884-49a7-4d1a-9e0e-42f6a8b720fa	TCGA-BR-8365	41107	Stomach, Adenocarcinoma, Not Otherwise Specified (NOS)	G3	YES	NO	FEMALE	-25725	WHITE	NOT HISPANIC OR LATINO	Ukraine	Kiev	No	No	2011	YES	15	0	R0	7th	T3	N0	M0	Stage IIA	Dead	90	[Not Applicable]	TUMOR FREE	[Not Available]	[Not Available]	[Not Available]	NO	[Not Available]	[Not Available]	[Not Available]	[Not Available]	70	Fundus/Body	[Not Available]	[Not Available]	[Not Applicable]	[Not Applicable]	[Not Applicable]	[Not Applicable]	0	[Not Available]	[Not Available]	[Not Available]	[Not Applicable]
66c04b8f-42fd-44c5-945b-ee149bcf5dad	TCGA-BR-8366	41107	Stomach, Adenocarcinoma, Not Otherwise Specified (NOS)	G3	YES	NO	FEMALE	-29394	WHITE	NOT HISPANIC OR LATINO	Ukraine	Kiev	No	No	2011	YES	15	0	R0	7th	T3	N0	M0	Stage IIA	Alive	17	[Not Applicable]	TUMOR FREE	[Not Available]	[Not Available]	[Not Available]	NO	[Not Available]	[Not Available]	[Not Available]	[Not Available]	80	Fundus/Body	[Not Available]	[Not Available]	[Not Applicable]	[Not Applicable]	[Not Applicable]	[Not Applicable]	0	[Not Available]	[Not Available]	[Not Available]	[Not Applicable]
b12d9857-9ae1-445b-a963-b630b27b254e	TCGA-BR-8367	41107	Stomach, Adenocarcinoma, Not Otherwise Specified (NOS)	G3	YES	NO	MALE	-20441	WHITE	NOT HISPANIC OR LATINO	Ukraine	Kiev	No	No	2011	YES	15	9	R0	7th	T3	N3a	M0	Stage IIIB	Dead	33	[Not Applicable]	TUMOR FREE	[Not Available]	[Not Available]	[Not Available]	NO	[Not Available]	[Not Available]	[Not Available]	[Not Available]	55	Fundus/Body	[Not Available]	[Not Available]	[Not Applicable]	[Not Applicable]	[Not Applicable]	[Not Applicable]	0	[Not Available]	[Not Available]	[Not Available]	[Not Applicable]
00781a96-4068-427c-a9c5-584d167c3dea	TCGA-BR-8368	41107	Stomach, Adenocarcinoma, Not Otherwise Specified (NOS)	G3	YES	NO	FEMALE	-30874	WHITE	NOT HISPANIC OR LATINO	Ukraine	Kiev	No	No	2011	YES	15	0	R0	7th	T2	N0	M0	Stage IB	Alive	42	[Not Applicable]	TUMOR FREE	[Not Available]	[Not Available]	[Not Available]	NO	[Not Available]	[Not Available]	[Not Available]	[Not Available]	84	Fundus/Body	[Not Available]	[Not Available]	[Not Applicable]	[Not Applicable]	[Not Applicable]	[Not Applicable]	0	[Not Available]	[Not Available]	[Not Available]	[Not Applicable]
f89ac782-e0b2-4e62-844d-2e00d10a1c65	TCGA-BR-8369	41107	Stomach, Adenocarcinoma, Not Otherwise Specified (NOS)	G3	YES	NO	FEMALE	-28051	WHITE	NOT HISPANIC OR LATINO	Ukraine	Kiev	No	No	2011	YES	15	7	R0	7th	T3	N3a	M0	Stage IIIB	Alive	25	[Not Applicable]	TUMOR FREE	[Not Available]	[Not Available]	[Not Available]	NO	[Not Available]	[Not Available]	[Not Available]	[Not Available]	76	Antrum/Distal	[Not Available]	[Not Available]	[Not Applicable]	[Not Applicable]	[Not Applicable]	[Not Applicable]	0	[Not Available]	[Not Available]	[Not Available]	[Not Applicable]
cae32f61-6b84-4122-af33-d8cbf410d4c8	TCGA-BR-8370	41107	Stomach, Adenocarcinoma, Diffuse Type	G3	YES	NO	MALE	-23636	WHITE	NOT HISPANIC OR LATINO	Ukraine	Kiev	No	No	2011	YES	15	9	R0	7th	T3	N3a	M0	Stage IIIB	Alive	17	[Not Applicable]	TUMOR FREE	[Not Available]	[Not Available]	[Not Available]	NO	[Not Available]	[Not Available]	[Not Available]	[Not Available]	64	Cardia/Proximal	[Not Available]	[Not Available]	[Not Applicable]	[Not Applicable]	[Not Applicable]	[Not Applicable]	0	[Not Available]	[Not Available]	[Not Available]	[Not Applicable]
4020b1b1-576d-4869-9ff5-552e3afb3ab5	TCGA-BR-8371	41107	Stomach, Adenocarcinoma, Not Otherwise Specified (NOS)	G3	YES	NO	MALE	-22883	WHITE	NOT HISPANIC OR LATINO	Ukraine	Kiev	No	No	2011	YES	15	10	R0	7th	T3	N3a	M0	Stage IIIB	Dead	11	[Not Applicable]	TUMOR FREE	[Not Available]	[Not Available]	[Not Available]	NO	[Not Available]	[Not Available]	[Not Available]	[Not Available]	62	Cardia/Proximal	[Not Available]	[Not Available]	[Not Applicable]	[Not Applicable]	[Not Applicable]	[Not Applicable]	0	[Not Available]	[Not Available]	[Not Available]	[Not Applicable]
5b52f882-df12-42ec-a000-ff3b428ba05b	TCGA-BR-8372	41107	Stomach, Adenocarcinoma, Not Otherwise Specified (NOS)	G3	YES	NO	MALE	-23346	WHITE	NOT HISPANIC OR LATINO	Russia	Tver	No	No	2012	YES	17	8	R0	7th	T4b	N3a	M0	Stage IIIC	Alive	18	[Not Applicable]	TUMOR FREE	[Not Available]	[Not Available]	[Not Available]	NO	[Not Available]	[Not Available]	[Not Available]	[Not Available]	63	Fundus/Body	[Not Available]	[Not Available]	[Not Applicable]	[Not Applicable]	[Not Applicable]	[Not Applicable]	0	[Not Available]	[Not Available]	[Not Available]	[Not Applicable]
60879669-96c2-4710-82e0-0ae9d0e5b242	TCGA-BR-8373	41107	Stomach, Intestinal Adenocarcinoma, Not Otherwise Specified (NOS)	G2	YES	NO	FEMALE	-23744	WHITE	NOT HISPANIC OR LATINO	Ukraine	Kiev	No	No	2011	YES	15	2	R0	7th	T4a	N1	M0	Stage IIIA	Alive	26	[Not Applicable]	TUMOR FREE	[Not Available]	[Not Available]	[Not Available]	NO	[Not Available]	[Not Available]	[Not Available]	[Not Available]	65	Fundus/Body	[Not Available]	[Not Available]	[Not Applicable]	[Not Applicable]	[Not Applicable]	[Not Applicable]	0	[Not Available]	[Not Available]	[Not Available]	[Not Applicable]
9ebc8b58-363b-4638-8365-cfbde31a71ae	TCGA-BR-8380	41107	Stomach, Adenocarcinoma, Not Otherwise Specified (NOS)	G3	YES	NO	MALE	-20157	WHITE	NOT HISPANIC OR LATINO	Ukraine	Kharkiv	No	No	2012	YES	15	11	R1	7th	T4a	N3a	M0	Stage IIIC	Dead	21	[Not Applicable]	WITH TUMOR	[Not Available]	[Not Available]	[Not Available]	NO	[Not Available]	[Not Available]	[Not Available]	[Not Available]	55	Antrum/Distal	[Not Available]	[Not Available]	[Not Applicable]	[Not Applicable]	[Not Applicable]	[Not Applicable]	0	[Not Available]	[Not Available]	[Not Available]	[Not Applicable]
aef8d98f-7a1c-47f3-b5a7-a3cb299c70de	TCGA-BR-8381	41107	Stomach, Adenocarcinoma, Not Otherwise Specified (NOS)	G3	YES	NO	MALE	-18843	WHITE	NOT HISPANIC OR LATINO	Ukraine	Kiev	No	No	2012	YES	15	1	R0	7th	T3	N1	M0	Stage IIB	Alive	8	[Not Applicable]	TUMOR FREE	[Not Available]	NO	[Not Available]	[Not Available]	[Not Available]	[Not Available]	[Not Available]	[Not Available]	51	Fundus/Body	[Not Available]	No	[Not Applicable]	[Not Applicable]	[Not Applicable]	[Not Applicable]	0	[Not Available]	[Not Available]	[Not Available]	[Not Applicable]
e617b5c5-55ca-47a7-8497-854ab2844818	TCGA-BR-8382	41107	Stomach, Adenocarcinoma, Not Otherwise Specified (NOS)	G3	YES	NO	FEMALE	-24737	WHITE	NOT HISPANIC OR LATINO	Ukraine	Kiev	No	No	2011	YES	15	9	R0	7th	T4b	N3a	M0	Stage IIIC	Dead	13	[Not Applicable]	TUMOR FREE	[Not Available]	[Not Available]	[Not Available]	[Not Available]	[Not Available]	NO	Complete Remission/Response	[Not Available]	67	Antrum/Distal	[Not Available]	[Not Available]	[Not Applicable]	[Not Applicable]	[Not Applicable]	[Not Applicable]	0	[Not Available]	[Not Available]	[Not Available]	[Not Applicable]
698a89d8-b4bc-48a8-80af-8414dbacf327	TCGA-BR-8384	41107	Stomach, Adenocarcinoma, Not Otherwise Specified (NOS)	G3	YES	NO	MALE	-25281	WHITE	NOT HISPANIC OR LATINO	Ukraine	Kiev	No	No	2011	YES	18	6	R0	7th	T4b	N2	M0	Stage IIIC	Alive	21	[Not Applicable]	TUMOR FREE	[Not Available]	[Not Available]	[Not Available]	NO	[Not Available]	NO	Complete Remission/Response	NO	69	Antrum/Distal	[Not Available]	[Not Available]	[Not Applicable]	[Not Applicable]	[Not Applicable]	[Not Applicable]	0	[Not Available]	[Not Available]	[Not Available]	[Not Applicable]
e17cf9e9-0902-44e0-962b-af5492876f7d	TCGA-BR-8483	41163	Stomach, Intestinal Adenocarcinoma, Not Otherwise Specified (NOS)	G2	YES	NO	MALE	-21731	WHITE	NOT HISPANIC OR LATINO	Ukraine	Kiev	No	No	2012	YES	15	4	R0	7th	T3	N2	M0	Stage IIIA	Alive	25	[Not Applicable]	TUMOR FREE	[Not Available]	NO	[Not Available]	NO	[Not Available]	NO	[Not Available]	[Not Available]	59	Antrum/Distal	[Not Available]	No	[Not Applicable]	[Not Applicable]	[Not Applicable]	[Not Applicable]	0	[Not Available]	[Not Available]	[Not Available]	[Not Applicable]
fa00a6a7-d5b0-40b9-8360-d56f7db64d34	TCGA-BR-8484	41152	Stomach, Adenocarcinoma, Not Otherwise Specified (NOS)	G2	YES	NO	MALE	-22583	WHITE	NOT HISPANIC OR LATINO	Russia	Saratov	No	No	2012	YES	7	2	R0	7th	T4a	N1	M0	Stage IIIA	Dead	22	[Not Applicable]	TUMOR FREE	[Not Available]	NO	[Not Available]	[Not Available]	[Not Available]	[Not Available]	Complete Remission/Response	[Not Available]	61	Fundus/Body	[Not Available]	No	[Not Applicable]	[Not Applicable]	[Not Applicable]	[Not Applicable]	0	[Not Available]	[Not Available]	[Not Available]	[Not Applicable]
1a3e7ec6-c9be-4174-8799-72267eb8a7bf	TCGA-BR-8485	41152	Stomach, Adenocarcinoma, Not Otherwise Specified (NOS)	G3	YES	NO	FEMALE	-24845	WHITE	NOT HISPANIC OR LATINO	Russia	Tver	No	No	2012	YES	13	7	R0	7th	T4	N3a	M0	Stage IIIC	Alive	9	[Not Applicable]	TUMOR FREE	[Not Available]	[Not Available]	[Not Available]	NO	[Not Available]	[Not Available]	[Not Available]	[Not Available]	68	Fundus/Body	[Not Available]	[Not Available]	[Not Applicable]	[Not Applicable]	[Not Applicable]	[Not Applicable]	0	[Not Available]	[Not Available]	[Not Available]	[Not Applicable]
b8a1c8c7-3945-4d84-8f58-3a1a1eb10730	TCGA-BR-8486	41152	Stomach, Adenocarcinoma, Not Otherwise Specified (NOS)	G2	YES	NO	FEMALE	-32872	WHITE	NOT HISPANIC OR LATINO	Russia	Tver	No	No	2012	YES	5	0	R0	7th	T1b	N0	M0	Stage IA	Alive	30	[Not Applicable]	TUMOR FREE	[Not Available]	[Not Available]	[Not Available]	NO	[Not Available]	[Not Available]	[Not Available]	[Not Available]	90	Fundus/Body	[Not Available]	[Not Available]	[Not Applicable]	[Not Applicable]	[Not Applicable]	[Not Applicable]	0	[Not Available]	[Not Available]	[Not Available]	[Not Applicable]
bd2a14e7-bb30-48d0-a585-7fbab767d4cf	TCGA-BR-8487	41163	Stomach, Adenocarcinoma, Not Otherwise Specified (NOS)	G3	YES	NO	FEMALE	-23400	WHITE	NOT HISPANIC OR LATINO	Ukraine	Kiev	No	No	2012	YES	15	0	R0	7th	T3	N0	M0	Stage IIA	Alive	21	[Not Applicable]	TUMOR FREE	[Not Available]	NO	[Not Available]	NO	[Not Available]	[Not Available]	[Not Available]	[Not Available]	64	Antrum/Distal	[Not Available]	No	[Not Applicable]	[Not Applicable]	[Not Applicable]	[Not Applicable]	0	[Not Available]	[Not Available]	[Not Available]	[Not Applicable]
ad73529b-92d7-412f-b001-920a61cec313	TCGA-BR-8588	41152	Stomach, Adenocarcinoma, Not Otherwise Specified (NOS)	G3	YES	NO	FEMALE	-20177	WHITE	NOT HISPANIC OR LATINO	Russia	Tver	No	No	2012	YES	6	0	R0	7th	T4a	N0	M0	Stage IIB	Alive	23	[Not Applicable]	TUMOR FREE	[Not Available]	[Not Available]	[Not Available]	NO	[Not Available]	[Not Available]	[Not Available]	[Not Available]	55	Fundus/Body	[Not Available]	[Not Available]	[Not Applicable]	[Not Applicable]	[Not Applicable]	[Not Applicable]	0	[Not Available]	[Not Available]	[Not Available]	[Not Applicable]
a1867d3e-a006-4e04-8118-478792bdca4b	TCGA-BR-8589	41152	Stomach, Adenocarcinoma, Not Otherwise Specified (NOS)	G3	YES	NO	MALE	-20727	WHITE	NOT HISPANIC OR LATINO	Russia	Tver	No	No	2011	YES	8	1	R0	7th	T4b	N1	M0	Stage IIIB	Alive	58	[Not Applicable]	TUMOR FREE	[Not Available]	[Not Available]	[Not Available]	[Not Available]	[Not Available]	[Not Available]	[Not Available]	[Not Available]	56	Fundus/Body	[Not Available]	[Not Available]	[Not Applicable]	[Not Applicable]	[Not Applicable]	[Not Applicable]	0	[Not Available]	[Not Available]	[Not Available]	[Not Applicable]
d59824bd-816e-4ffc-8aae-1c3eff1f800e	TCGA-BR-8590	41164	Stomach, Adenocarcinoma, Not Otherwise Specified (NOS)	G3	YES	NO	MALE	-22937	WHITE	NOT HISPANIC OR LATINO	Russia	Tver	No	No	2011	YES	7	5	R0	7th	T4b	N2	M0	Stage IIIC	Dead	65	[Not Applicable]	TUMOR FREE	[Not Available]	[Not Available]	[Not Available]	NO	[Not Available]	[Not Available]	[Not Available]	[Not Available]	62	Fundus/Body	[Not Available]	[Not Available]	[Not Applicable]	[Not Applicable]	[Not Applicable]	[Not Applicable]	0	[Not Available]	[Not Available]	[Not Available]	[Not Applicable]
0f3e2f16-1c06-4128-af45-ee73de19ea69	TCGA-BR-8591	41152	Stomach, Adenocarcinoma, Not Otherwise Specified (NOS)	G3	YES	NO	MALE	-29054	WHITE	NOT HISPANIC OR LATINO	Russia	Tver	No	No	2012	YES	14	14	R0	7th	T4a	N3a	M0	Stage IIIC	Alive	6	[Not Applicable]	TUMOR FREE	[Not Available]	[Not Available]	[Not Available]	NO	[Not Available]	[Not Available]	[Not Available]	[Not Available]	79	Antrum/Distal	[Not Available]	[Not Available]	[Not Applicable]	[Not Applicable]	[Not Applicable]	[Not Applicable]	0	[Not Available]	[Not Available]	[Not Available]	[Not Applicable]
a4cd4ff1-0c0e-488d-91d9-0ac8ef3e7bfd	TCGA-BR-8592	41152	Stomach, Adenocarcinoma, Diffuse Type	G3	YES	NO	FEMALE	-23133	WHITE	NOT HISPANIC OR LATINO	Russia	Tver	No	No	2012	YES	3	1	R0	7th	T4b	N1	M0	Stage IIIB	Dead	6	[Not Applicable]	TUMOR FREE	[Not Available]	[Not Available]	[Not Available]	NO	[Not Available]	[Not Available]	[Not Available]	[Not Available]	63	Fundus/Body	[Not Available]	[Not Available]	[Not Applicable]	[Not Applicable]	[Not Applicable]	[Not Applicable]	0	[Not Available]	[Not Available]	[Not Available]	[Not Applicable]
b604b620-cd32-4c87-ace3-00a68ab16973	TCGA-BR-8676	41163	Stomach, Intestinal Adenocarcinoma, Not Otherwise Specified (NOS)	G3	YES	NO	MALE	-21619	WHITE	NOT HISPANIC OR LATINO	Ukraine	Kiev	No	No	2012	YES	10	10	R0	7th	T3	N3a	M0	Stage IIIB	Alive	27	[Not Applicable]	TUMOR FREE	[Not Available]	NO	[Not Available]	NO	[Not Available]	[Not Available]	[Not Available]	[Not Available]	59	Antrum/Distal	[Not Available]	No	[Not Applicable]	[Not Applicable]	[Not Applicable]	[Not Applicable]	0	[Not Available]	[Not Available]	[Not Available]	[Not Applicable]
e7a3574b-1fcf-4366-adf8-f4330d9be6f8	TCGA-BR-8677	41163	Stomach, Adenocarcinoma, Not Otherwise Specified (NOS)	G3	YES	NO	FEMALE	-27223	WHITE	NOT HISPANIC OR LATINO	Ukraine	Kiev	No	No	2012	YES	15	8	R0	7th	T3	N3a	M0	Stage IIIB	Alive	15	[Not Applicable]	TUMOR FREE	[Not Available]	NO	[Not Available]	NO	[Not Available]	[Not Available]	[Not Available]	[Not Available]	74	Antrum/Distal	[Not Available]	No	[Not Applicable]	[Not Applicable]	[Not Applicable]	[Not Applicable]	0	[Not Available]	[Not Available]	[Not Available]	[Not Applicable]
1770adbd-b424-4a88-95f0-768e5f168cee	TCGA-BR-8678	41152	Stomach, Adenocarcinoma, Not Otherwise Specified (NOS)	G2	YES	NO	MALE	-28037	WHITE	NOT HISPANIC OR LATINO	Russia	Saratov	No	No	2012	YES	12	0	R0	7th	T2	N0	M0	Stage IB	Alive	5	[Not Applicable]	TUMOR FREE	[Not Available]	NO	[Not Available]	NO	[Not Available]	[Not Available]	[Not Available]	[Not Available]	76	Fundus/Body	[Not Available]	[Not Available]	[Not Applicable]	[Not Applicable]	[Not Applicable]	[Not Applicable]	0	[Not Available]	[Not Available]	[Not Available]	[Not Applicable]
03e3082e-9f8b-4689-9013-0a9954146dfa	TCGA-BR-8679	41152	Stomach, Adenocarcinoma, Not Otherwise Specified (NOS)	G2	YES	NO	FEMALE	-23084	WHITE	NOT HISPANIC OR LATINO	Russia	Saratov	No	No	2012	YES	11	0	R0	7th	T2	N0	M0	Stage IB	Alive	0	[Not Applicable]	TUMOR FREE	[Not Available]	NO	[Not Available]	NO	[Not Available]	[Not Available]	Complete Remission/Response	[Not Available]	63	Fundus/Body	[Not Available]	[Not Available]	[Not Applicable]	[Not Applicable]	[Not Applicable]	[Not Applicable]	0	[Not Available]	[Not Available]	[Not Available]	[Not Applicable]
ab76544e-df6a-4b05-9317-054812474d4c	TCGA-BR-8680	41163	Stomach, Intestinal Adenocarcinoma, Tubular Type	G2	YES	NO	MALE	-16637	ASIAN	NOT HISPANIC OR LATINO	Vietnam	Hanoi	No	No	2012	YES	10	3	R0	7th	T4b	N2	M1	Stage IV	Alive	24	[Not Applicable]	TUMOR FREE	[Not Available]	NO	[Not Available]	NO	[Not Available]	[Not Available]	Complete Remission/Response	NO	45	Antrum/Distal	[Not Available]	No	[Not Applicable]	[Not Applicable]	[Not Applicable]	[Not Applicable]	0	[Not Available]	[Not Available]	[Not Available]	[Not Applicable]
d5efcde2-21e6-4071-9aa4-3c5688a45b3f	TCGA-BR-8682	41163	Stomach, Intestinal Adenocarcinoma, Mucinous Type	G3	YES	NO	MALE	-19165	ASIAN	NOT HISPANIC OR LATINO	Vietnam	Hanoi	No	No	2012	YES	5	0	R0	7th	T4a	N0	M0	Stage IIB	Alive	51	[Not Applicable]	TUMOR FREE	[Not Available]	NO	[Not Available]	NO	[Not Available]	[Not Available]	Complete Remission/Response	NO	52	Antrum/Distal	[Not Available]	No	[Not Applicable]	[Not Applicable]	[Not Applicable]	[Not Applicable]	0	[Not Available]	[Not Available]	[Not Available]	[Not Applicable]
84d32a4c-023b-4563-9eb5-e2f47818142a	TCGA-BR-8683	41163	Stomach, Intestinal Adenocarcinoma, Tubular Type	G3	YES	NO	MALE	-27549	ASIAN	NOT HISPANIC OR LATINO	Vietnam	Hanoi	No	No	2012	YES	5	3	R0	7th	T4a	N2	M0	Stage IIIB	Dead	18	[Not Applicable]	TUMOR FREE	[Not Available]	NO	[Not Available]	NO	[Not Available]	[Not Available]	[Not Available]	[Not Available]	75	Antrum/Distal	[Not Available]	No	[Not Applicable]	[Not Applicable]	[Not Applicable]	[Not Applicable]	0	[Not Available]	[Not Available]	[Not Available]	[Not Applicable]
7c7cef85-024c-48c0-8644-92c034432e8f	TCGA-BR-8686	41163	Stomach, Intestinal Adenocarcinoma, Tubular Type	G3	YES	NO	MALE	-25372	ASIAN	NOT HISPANIC OR LATINO	Vietnam	Hanoi	No	No	2012	YES	2	2	R0	7th	T4b	N1	M0	Stage IIIB	Dead	17	[Not Applicable]	TUMOR FREE	[Not Available]	[Not Available]	[Not Available]	NO	[Not Available]	[Not Available]	Complete Remission/Response	NO	69	Antrum/Distal	[Not Available]	No	[Not Applicable]	[Not Applicable]	[Not Applicable]	[Not Applicable]	0	[Not Available]	[Not Available]	[Not Available]	[Not Applicable]
621411ee-c1f2-4da4-b1c0-cbe0936060f6	TCGA-BR-8687	41152	Stomach, Adenocarcinoma, Not Otherwise Specified (NOS)	G3	YES	NO	FEMALE	-24472	WHITE	NOT HISPANIC OR LATINO	Russia	Tver	No	No	2012	YES	9	5	R1	7th	T4b	N2	M0	Stage IIIC	Dead	19	[Not Applicable]	WITH TUMOR	[Not Available]	[Not Available]	[Not Available]	NO	[Not Available]	[Not Available]	Stable Disease	NO	67	Cardia/Proximal	[Not Available]	[Not Available]	[Not Applicable]	[Not Applicable]	[Not Applicable]	[Not Applicable]	0	[Not Available]	[Not Available]	[Not Available]	[Not Applicable]
337819d2-5281-4b41-9583-a476924bc837	TCGA-BR-8690	41163	Stomach, Adenocarcinoma, Not Otherwise Specified (NOS)	G2	YES	NO	FEMALE	-19855	WHITE	NOT HISPANIC OR LATINO	Ukraine	Kiev	No	No	2012	YES	10	10	R0	7th	T3	N3a	M0	Stage IIIB	Alive	18	[Not Applicable]	TUMOR FREE	[Not Available]	NO	[Not Available]	NO	[Not Available]	[Not Available]	[Not Available]	[Not Available]	54	Cardia/Proximal	[Not Available]	No	[Not Applicable]	[Not Applicable]	[Not Applicable]	[Not Applicable]	0	[Not Available]	[Not Available]	[Not Available]	[Not Applicable]
98BF4652-0088-4ECC-9DFA-376438CB063C	TCGA-BR-A44T	41249	Stomach, Adenocarcinoma, Diffuse Type	G3	YES	NO	FEMALE	-19407	WHITE	NOT HISPANIC OR LATINO	Ukraine	Kiev	No	No	2012	YES	10	0	R0	7th	T3	N0	M0	Stage IIA	Alive	13	[Not Applicable]	TUMOR FREE	[Not Available]	NO	[Not Available]	NO	[Not Available]	[Not Available]	[Not Available]	NO	53	Cardia/Proximal	[Not Available]	No	[Not Applicable]	[Not Applicable]	[Not Applicable]	[Not Applicable]	0	[Not Available]	[Not Available]	[Not Available]	[Not Applicable]
7840D10B-4927-4731-8DDA-5F288DA21BEF	TCGA-BR-A44U	41249	Stomach, Adenocarcinoma, Not Otherwise Specified (NOS)	G3	YES	NO	MALE	-25577	WHITE	NOT HISPANIC OR LATINO	Ukraine	Kiev	No	No	2012	YES	15	10	R0	7th	T3	N3a	M0	Stage IIIB	Dead	35	[Not Applicable]	TUMOR FREE	[Not Available]	NO	NO	NO	[Not Available]	[Not Available]	[Not Available]	NO	70	Antrum/Distal	[Not Available]	No	[Not Applicable]	[Not Applicable]	[Not Applicable]	[Not Applicable]	0	[Not Available]	[Not Available]	[Not Available]	[Not Applicable]
722A3067-2B68-442F-A333-540AB085AF32	TCGA-BR-A452	41249	Stomach, Intestinal Adenocarcinoma, Tubular Type	G3	YES	NO	MALE	-21107	ASIAN	NOT HISPANIC OR LATINO	[Not Available]	Hanoi	No	No	2012	YES	4	2	R0	7th	T4a	N1	M0	Stage IIIA	Dead	20	[Not Applicable]	TUMOR FREE	[Not Available]	NO	[Not Available]	NO	[Not Available]	[Not Available]	[Not Available]	NO	57	Antrum/Distal	[Not Available]	No	[Not Applicable]	[Not Applicable]	[Not Applicable]	[Not Applicable]	0	[Not Available]	[Not Available]	[Not Available]	[Not Applicable]
1A1D4702-254B-4FFF-9609-182442EDB83E	TCGA-BR-A453	41249	Stomach Adenocarcinoma, Signet Ring Type	G3	YES	NO	MALE	-18988	ASIAN	NOT HISPANIC OR LATINO	Vietnam	Hanoi	No	No	2012	YES	11	11	R0	7th	T4a	N3a	M1	Stage IV	Dead	92	[Not Applicable]	TUMOR FREE	[Not Available]	NO	NO	NO	[Not Available]	[Not Available]	[Not Available]	NO	51	Antrum/Distal	[Not Available]	No	[Not Applicable]	[Not Applicable]	[Not Applicable]	[Not Applicable]	0	[Not Available]	[Not Available]	[Not Available]	[Not Applicable]
10A83FCB-AD7E-48A4-A35B-6A2CBD250707	TCGA-BR-A4CQ	41249	Stomach, Adenocarcinoma, Not Otherwise Specified (NOS)	G3	YES	NO	MALE	-21207	WHITE	NOT HISPANIC OR LATINO	Ukraine	LVIV	No	No	2012	YES	3	2	R0	7th	T4a	N1	M0	Stage IIIA	Alive	69	[Not Applicable]	TUMOR FREE	[Not Available]	NO	[Not Available]	NO	[Not Available]	[Not Available]	[Not Available]	NO	58	Cardia/Proximal	[Not Available]	No	[Not Applicable]	[Not Applicable]	[Not Applicable]	[Not Applicable]	0	[Not Available]	[Not Available]	[Not Available]	[Not Applicable]
794FBAD5-93CE-4F9A-AEE4-37A89A6719EC	TCGA-BR-A4CR	41249	Stomach, Adenocarcinoma, Not Otherwise Specified (NOS)	G3	YES	NO	FEMALE	-25669	WHITE	NOT HISPANIC OR LATINO	[Not Available]	Tver	No	No	2012	YES	8	8	R0	7th	T4b	N3a	M0	Stage IIIC	Alive	0	[Not Applicable]	TUMOR FREE	[Not Available]	[Not Available]	[Not Available]	NO	[Not Available]	[Not Available]	[Not Available]	NO	70	Fundus/Body	[Not Available]	[Not Available]	[Not Applicable]	[Not Applicable]	[Not Applicable]	[Not Applicable]	0	[Not Available]	[Not Available]	[Not Available]	[Not Applicable]
2A790F24-3563-4A7E-B445-56B71C70E685	TCGA-BR-A4CS	41249	Stomach, Adenocarcinoma, Not Otherwise Specified (NOS)	G3	YES	NO	MALE	-28211	WHITE	NOT HISPANIC OR LATINO	Russia	Tver	No	No	2012	YES	15	7	R0	7th	T4b	N3a	M0	Stage IIIC	Dead	28	[Not Applicable]	TUMOR FREE	[Not Available]	[Not Available]	[Not Available]	NO	[Not Available]	[Not Available]	[Not Available]	NO	77	Fundus/Body	[Not Available]	[Not Available]	[Not Applicable]	[Not Applicable]	[Not Applicable]	[Not Applicable]	0	[Not Available]	[Not Available]	[Not Available]	[Not Applicable]
AF59B21E-2805-4C0B-8AAD-C99B26C79EE1	TCGA-BR-A4IU	41313	Stomach, Adenocarcinoma, Diffuse Type	G3	YES	NO	FEMALE	-12601	ASIAN	NOT HISPANIC OR LATINO	Vietnam	Hanoi	No	No	2012	YES	6	1	R0	7th	T4a	N1	M0	Stage IIIA	Alive	18	[Not Applicable]	TUMOR FREE	[Not Available]	NO	NO	NO	0	[Not Available]	[Not Available]	[Not Available]	34	Antrum/Distal	[Not Available]	No	[Not Applicable]	[Not Applicable]	[Not Applicable]	[Not Applicable]	0	[Not Available]	[Not Available]	[Not Available]	[Not Applicable]
30425882-20D7-47ED-9630-60977BA62C72	TCGA-BR-A4IV	41313	Stomach, Adenocarcinoma, Diffuse Type	G3	YES	NO	MALE	-17515	ASIAN	NOT HISPANIC OR LATINO	Vietnam	Hanoi	No	No	2012	YES	9	3	R0	7th	T4a	N2	M0	Stage IIIB	Dead	28	[Not Applicable]	TUMOR FREE	[Not Available]	NO	NO	NO	0	[Not Available]	[Not Available]	[Not Available]	47	Antrum/Distal	[Not Available]	No	[Not Applicable]	[Not Applicable]	[Not Applicable]	[Not Applicable]	0	[Not Available]	[Not Available]	[Not Available]	[Not Applicable]
98C56F92-547B-473D-9FE0-2135DD5A96A8	TCGA-BR-A4IY	41313	Stomach, Adenocarcinoma, Not Otherwise Specified (NOS)	G3	YES	NO	MALE	-21314	ASIAN	NOT HISPANIC OR LATINO	Vietnam	Hanoi	No	No	2012	YES	8	0	R0	7th	T4a	N0	M0	Stage IIB	Alive	12	[Not Applicable]	TUMOR FREE	[Not Available]	NO	NO	NO	0	[Not Available]	[Not Available]	[Not Available]	58	Antrum/Distal	[Not Available]	No	[Not Applicable]	[Not Applicable]	[Not Applicable]	[Not Applicable]	0	[Not Available]	[Not Available]	[Not Available]	[Not Applicable]
CADC555E-E350-40CF-8674-3536942F3E02	TCGA-BR-A4IZ	41313	Stomach, Adenocarcinoma, Diffuse Type	G3	YES	NO	FEMALE	-16695	ASIAN	NOT HISPANIC OR LATINO	Vietnam	Hanoi	No	No	2012	YES	5	3	R0	7th	T4a	N2	M0	Stage IIIB	Dead	24	[Not Applicable]	TUMOR FREE	[Not Available]	NO	NO	NO	0	[Not Available]	[Not Available]	[Not Available]	45	Antrum/Distal	[Not Available]	No	[Not Applicable]	[Not Applicable]	[Not Applicable]	[Not Applicable]	0	[Not Available]	[Not Available]	[Not Available]	[Not Applicable]
E9A98A44-83F2-490C-B053-1E953EBD4E7E	TCGA-BR-A4J1	41313	Stomach, Adenocarcinoma, Not Otherwise Specified (NOS)	G3	YES	NO	MALE	-23266	ASIAN	NOT HISPANIC OR LATINO	Vietnam	Hanoi	No	No	2012	YES	5	1	R0	7th	T4a	N1	M0	Stage IIIA	Dead	[Not Available]	22	[Not Available]	[Not Available]	NO	NO	NO	0	[Not Available]	[Not Available]	[Not Available]	63	Antrum/Distal	[Not Available]	No	[Not Applicable]	[Not Applicable]	[Not Applicable]	[Not Applicable]	0	[Not Available]	[Not Available]	[Not Available]	[Not Applicable]
12F63577-7FAE-4FC8-9106-39729669FDFE	TCGA-BR-A4J2	41313	Stomach, Adenocarcinoma, Diffuse Type	G3	YES	NO	MALE	-25891	ASIAN	NOT HISPANIC OR LATINO	Vietnam	Hanoi	No	No	2012	YES	8	0	R0	7th	T4a	N0	M0	Stage IIB	Alive	24	[Not Applicable]	TUMOR FREE	[Not Available]	NO	NO	NO	0	[Not Available]	[Not Available]	[Not Available]	70	Antrum/Distal	[Not Available]	No	[Not Applicable]	[Not Applicable]	[Not Applicable]	[Not Applicable]	0	[Not Available]	[Not Available]	[Not Available]	[Not Applicable]
8A24F1A3-4BAB-4591-9676-7BEE01D096C1	TCGA-BR-A4J4	41312	Stomach, Adenocarcinoma, Not Otherwise Specified (NOS)	G3	YES	NO	MALE	-14459	ASIAN	NOT HISPANIC OR LATINO	Vietnam	Hanoi	No	No	2012	YES	3	3	R0	7th	T4a	N2	M0	Stage IIIB	Alive	16	[Not Applicable]	TUMOR FREE	[Not Available]	NO	[Not Available]	NO	0	[Not Available]	[Not Available]	[Not Available]	39	Antrum/Distal	[Not Available]	No	[Not Applicable]	[Not Applicable]	[Not Applicable]	[Not Applicable]	0	[Not Available]	[Not Available]	[Not Available]	[Not Applicable]
5A12857B-4132-4089-A7B7-E706366102DB	TCGA-BR-A4J5	41312	Stomach, Intestinal Adenocarcinoma, Mucinous Type	G3	YES	NO	MALE	-20714	ASIAN	NOT HISPANIC OR LATINO	Vietnam	Hanoi	No	No	2012	YES	5	1	R0	7th	T4a	N1	M0	Stage IIIA	Alive	13	[Not Applicable]	TUMOR FREE	[Not Available]	NO	NO	NO	0	[Not Available]	[Not Available]	[Not Available]	56	Antrum/Distal	[Not Available]	No	[Not Applicable]	[Not Applicable]	[Not Applicable]	[Not Applicable]	0	[Not Available]	[Not Available]	[Not Available]	[Not Applicable]
0F344863-11CC-4FAE-8386-8247DFF59DE4	TCGA-BR-A4J6	41313	Stomach, Adenocarcinoma, Not Otherwise Specified (NOS)	G2	YES	NO	FEMALE	-25279	WHITE	NOT HISPANIC OR LATINO	[Not Available]	Kiev	No	No	2012	YES	10	0	R0	7th	T3	N0	M0	Stage IIA	Alive	4	[Not Applicable]	TUMOR FREE	[Not Available]	NO	NO	NO	0	[Not Available]	[Not Available]	[Not Available]	69	Cardia/Proximal	[Not Available]	No	[Not Applicable]	[Not Applicable]	[Not Applicable]	[Not Applicable]	0	[Not Available]	[Not Available]	[Not Available]	[Not Applicable]
394F390A-563C-447C-8CAE-CD7D0D7E689F	TCGA-BR-A4J7	41312	Stomach, Intestinal Adenocarcinoma, Mucinous Type	G3	YES	NO	MALE	-17932	ASIAN	NOT HISPANIC OR LATINO	Vietnam	Hanoi	No	No	2012	NO	[Not Available]	[Not Available]	R0	7th	T4a	NX	M0	Stage IIB	Alive	14	[Not Applicable]	TUMOR FREE	[Not Available]	NO	NO	NO	0	[Not Available]	[Not Available]	[Not Available]	49	Antrum/Distal	[Not Available]	No	[Not Applicable]	[Not Applicable]	[Not Applicable]	[Not Applicable]	0	[Not Available]	[Not Available]	[Not Available]	[Not Applicable]
1EB2038D-3B4F-4DA2-964B-E629EA068215	TCGA-BR-A4J8	41313	Stomach, Adenocarcinoma, Not Otherwise Specified (NOS)	G3	YES	NO	FEMALE	-26048	WHITE	NOT HISPANIC OR LATINO	[Not Available]	Kiev	No	No	2012	YES	12	12	R0	7th	T3	N3a	M0	Stage IIIB	Alive	7	[Not Applicable]	TUMOR FREE	[Not Available]	NO	NO	NO	0	[Not Available]	[Not Available]	[Not Available]	71	Cardia/Proximal	[Not Available]	No	[Not Applicable]	[Not Applicable]	[Not Applicable]	[Not Applicable]	0	[Not Available]	[Not Available]	[Not Available]	[Not Applicable]
5034CC97-9EEC-42FE-ACF9-CDC5A10E6547	TCGA-BR-A4J9	41313	Stomach, Adenocarcinoma, Not Otherwise Specified (NOS)	G3	YES	NO	MALE	-20093	WHITE	NOT HISPANIC OR LATINO	[Not Available]	Kiev	No	No	2012	YES	10	0	R0	7th	T3	N0	M0	Stage IIA	Alive	3	[Not Applicable]	TUMOR FREE	[Not Available]	NO	NO	NO	0	[Not Available]	[Not Available]	[Not Available]	55	Antrum/Distal	[Not Available]	No	[Not Applicable]	[Not Applicable]	[Not Applicable]	[Not Applicable]	0	[Not Available]	[Not Available]	[Not Available]	[Not Applicable]
DA2E8310-F54A-477E-A1FB-3F5542452780	TCGA-BR-A4PD	41326	Stomach, Adenocarcinoma, Not Otherwise Specified (NOS)	G3	YES	NO	FEMALE	-26334	WHITE	NOT HISPANIC OR LATINO	[Not Available]	Saratov	No	No	2012	YES	11	0	R0	7th	T4a	N0	M0	Stage IIB	Alive	41	[Not Applicable]	TUMOR FREE	[Not Available]	NO	[Not Available]	NO	[Not Available]	[Not Available]	[Not Available]	NO	72	Fundus/Body	[Not Available]	No	[Not Applicable]	[Not Applicable]	[Not Applicable]	[Not Applicable]	0	[Not Available]	[Not Available]	[Not Available]	[Not Applicable]
FCE4E670-84BE-4592-AE6C-2B7A59218110	TCGA-BR-A4PE	41326	Stomach, Adenocarcinoma, Not Otherwise Specified (NOS)	G2	YES	NO	FEMALE	-24986	WHITE	NOT HISPANIC OR LATINO	[Not Available]	Saratov	No	No	2012	YES	14	0	R0	7th	T2	N0	M0	Stage IB	Alive	0	[Not Applicable]	TUMOR FREE	[Not Available]	NO	NO	NO	[Not Available]	[Not Available]	Complete Remission/Response	[Not Available]	68	Cardia/Proximal	[Not Available]	No	[Not Applicable]	[Not Applicable]	[Not Applicable]	[Not Applicable]	0	[Not Available]	[Not Available]	[Not Available]	[Not Applicable]
0F6B5086-4BC0-4CE3-84E7-EF8EA0356D1C	TCGA-BR-A4PF	41326	Stomach, Adenocarcinoma, Not Otherwise Specified (NOS)	G3	YES	NO	MALE	-26412	WHITE	NOT HISPANIC OR LATINO	Russia	Tver	No	No	2012	YES	8	3	R0	7th	T4a	N2	M0	Stage IIIB	Alive	22	[Not Applicable]	TUMOR FREE	[Not Available]	[Not Available]	[Not Available]	NO	[Not Available]	[Not Available]	[Not Available]	[Not Available]	72	Antrum/Distal	[Not Available]	[Not Available]	[Not Applicable]	[Not Applicable]	[Not Applicable]	[Not Applicable]	0	[Not Available]	[Not Available]	[Not Available]	[Not Applicable]
8BB9CFD8-7012-41B1-8AA1-B6592B0C0D43	TCGA-BR-A4QI	41352	Stomach, Adenocarcinoma, Not Otherwise Specified (NOS)	G3	YES	NO	FEMALE	-25928	WHITE	NOT HISPANIC OR LATINO	[Not Available]	Kiev	No	No	2012	YES	10	0	R0	7th	T3	N0	M0	Stage IIA	Dead	15	[Not Applicable]	TUMOR FREE	[Not Available]	NO	NO	NO	[Not Available]	NO	Complete Remission/Response	NO	70	Antrum/Distal	[Not Available]	No	[Not Applicable]	[Not Applicable]	[Not Applicable]	[Not Applicable]	0	[Not Available]	[Not Available]	[Not Available]	[Not Applicable]
AA2C5D29-2764-4804-9181-5870C0956904	TCGA-BR-A4QL	41352	Stomach, Adenocarcinoma, Not Otherwise Specified (NOS)	G2	YES	NO	FEMALE	-27668	WHITE	NOT HISPANIC OR LATINO	[Not Available]	Kiev	No	No	2012	YES	10	9	R0	7th	T3	N3a	M0	Stage IIIB	Dead	0	[Not Applicable]	TUMOR FREE	[Not Available]	NO	NO	NO	[Not Available]	NO	Complete Remission/Response	NO	75	Antrum/Distal	[Not Available]	No	[Not Applicable]	[Not Applicable]	[Not Applicable]	[Not Applicable]	0	[Not Available]	[Not Available]	[Not Available]	[Not Applicable]
0E99C305-C69F-4FB4-84D6-29CAC1CC9D39	TCGA-BR-A4QM	41361	Stomach, Adenocarcinoma, Not Otherwise Specified (NOS)	G3	YES	NO	MALE	-23999	WHITE	NOT HISPANIC OR LATINO	[Not Available]	Kiev	No	No	2012	YES	6	6	R0	7th	T3	N2	M0	Stage IIIA	Alive	17	[Not Applicable]	TUMOR FREE	[Not Available]	NO	NO	NO	[Not Available]	NO	Complete Remission/Response	NO	65	Cardia/Proximal	[Not Available]	No	[Not Applicable]	[Not Applicable]	[Not Applicable]	[Not Applicable]	0	[Not Available]	[Not Available]	[Not Available]	[Not Applicable]
e42f45c6-fd00-44cf-a210-c8803da326a1	TCGA-CD-5798	40702	Stomach, Intestinal Adenocarcinoma, Mucinous Type	G2	YES	NO	MALE	-30310	ASIAN	NOT HISPANIC OR LATINO	Vietnam	[Not Available]	No	No	2010	NO	[Not Available]	[Not Available]	[Not Available]	6th	T3	N0	M0	Stage II	Alive	25	[Not Applicable]	TUMOR FREE	[Not Available]	[Not Available]	[Not Available]	[Not Available]	[Not Available]	[Not Available]	[Not Available]	[Not Available]	82	Antrum/Distal	[Not Available]	[Not Available]	[Not Applicable]	[Not Applicable]	[Not Applicable]	[Not Applicable]	0	[Not Available]	[Not Available]	[Not Available]	[Not Applicable]
c991697f-77f9-412a-9bd1-0e47f7387cb2	TCGA-CD-5799	40702	Stomach, Intestinal Adenocarcinoma, Not Otherwise Specified (NOS)	G3	YES	NO	MALE	-16533	ASIAN	NOT HISPANIC OR LATINO	Vietnam	[Not Available]	No	No	2010	NO	[Not Available]	[Not Available]	[Not Available]	6th	T2	N1	M0	Stage II	Alive	21	[Not Applicable]	TUMOR FREE	[Not Available]	[Not Available]	[Not Available]	[Not Available]	[Not Available]	[Not Available]	[Not Available]	[Not Available]	45	Antrum/Distal	[Not Available]	[Not Available]	[Not Applicable]	[Not Applicable]	[Not Applicable]	[Not Applicable]	0	[Not Available]	[Not Available]	[Not Available]	[Not Applicable]
eeb114ea-ecee-49ee-a162-b3b7bc0a60cd	TCGA-CD-5800	40702	Stomach, Intestinal Adenocarcinoma, Papillary Type	G1	YES	NO	FEMALE	[Not Available]	ASIAN	NOT HISPANIC OR LATINO	Vietnam	[Not Available]	No	No	2010	YES	3	[Not Available]	R0	6th	T3	N0	M0	Stage II	Alive	11	[Not Applicable]	TUMOR FREE	[Not Available]	[Not Available]	[Not Available]	[Not Available]	[Not Available]	[Not Available]	[Not Available]	[Not Available]	51	Antrum/Distal	[Not Available]	[Not Available]	[Not Applicable]	[Not Applicable]	[Not Applicable]	[Not Applicable]	0	[Not Available]	[Not Available]	[Not Available]	[Not Applicable]
df822ea3-e0e6-4ad3-a228-e20e3a737dac	TCGA-CD-5801	40702	Stomach, Adenocarcinoma, Not Otherwise Specified (NOS)	G3	YES	NO	MALE	[Not Available]	ASIAN	NOT HISPANIC OR LATINO	Vietnam	[Not Available]	No	No	2010	YES	5	[Not Available]	R0	6th	T3	N1	M0	Stage IIIA	Dead	15	[Not Applicable]	[Discrepancy]	[Not Available]	[Not Available]	[Not Available]	[Not Available]	[Not Available]	[Not Available]	[Not Available]	[Not Available]	69	Antrum/Distal	[Not Available]	[Not Available]	[Not Applicable]	[Not Applicable]	[Not Applicable]	[Not Applicable]	0	[Not Available]	[Not Available]	[Not Available]	[Not Applicable]
0aecac64-5982-4d76-8f31-958f6a00951d	TCGA-CD-5802	40702	Stomach, Adenocarcinoma, Not Otherwise Specified (NOS)	G2	YES	NO	MALE	-21331	ASIAN	NOT HISPANIC OR LATINO	Vietnam	[Not Available]	No	No	2010	NO	[Not Available]	[Not Available]	[Not Available]	6th	T3	N0	M0	Stage II	Alive	9	[Not Applicable]	TUMOR FREE	[Not Available]	[Not Available]	[Not Available]	[Not Available]	[Not Available]	[Not Available]	[Not Available]	[Not Available]	58	Cardia/Proximal	[Not Available]	[Not Available]	[Not Applicable]	[Not Applicable]	[Not Applicable]	[Not Applicable]	0	[Not Available]	[Not Available]	[Not Available]	[Not Applicable]
33901c6f-9180-4a19-866c-f4ac6bec76da	TCGA-CD-5803	40702	Stomach, Adenocarcinoma, Not Otherwise Specified (NOS)	G3	YES	NO	FEMALE	-28608	ASIAN	NOT HISPANIC OR LATINO	Vietnam	[Not Available]	No	No	2010	NO	[Not Available]	[Not Available]	[Not Available]	6th	T3	N0	M0	Stage II	Dead	2	[Not Applicable]	TUMOR FREE	[Not Available]	[Not Available]	[Not Available]	[Not Available]	[Not Available]	[Not Available]	[Not Available]	[Not Available]	78	Antrum/Distal	[Not Available]	[Not Available]	[Not Applicable]	[Not Applicable]	[Not Applicable]	[Not Applicable]	0	[Not Available]	[Not Available]	[Not Available]	[Not Applicable]
9fa752b7-9873-4bad-9eba-8cc113705fed	TCGA-CD-5804	40974	Stomach, Adenocarcinoma, Not Otherwise Specified (NOS)	G2	YES	[Not Available]	MALE	-32872	ASIAN	NOT HISPANIC OR LATINO	Vietnam	[Not Available]	No	No	2010	YES	[Not Available]	1	R0	7th	T3	N1	M0	[Discrepancy]	Alive	0	[Not Applicable]	[Not Available]	[Not Available]	[Not Available]	NO	NO	[Not Available]	[Not Available]	[Not Available]	[Not Available]	90	Antrum/Distal	[Not Available]	No	[Not Applicable]	[Not Applicable]	[Not Applicable]	[Not Applicable]	0	[Not Available]	[Not Available]	[Not Available]	[Not Applicable]
152b9d8a-19fd-4665-b9e4-4fedfb1608cd	TCGA-CD-5813	40702	Stomach, Intestinal Adenocarcinoma, Mucinous Type	G3	YES	NO	MALE	-21995	ASIAN	NOT HISPANIC OR LATINO	Vietnam	[Not Available]	No	No	2010	NO	[Not Available]	[Not Available]	[Not Available]	6th	T3	N0	M0	Stage II	Dead	12	[Not Applicable]	TUMOR FREE	[Not Available]	[Not Available]	[Not Available]	[Not Available]	[Not Available]	[Not Available]	[Not Available]	[Not Available]	60	Fundus/Body	[Not Available]	[Not Available]	[Not Applicable]	[Not Applicable]	[Not Applicable]	[Not Applicable]	0	[Not Available]	[Not Available]	[Not Available]	[Not Applicable]
315b8de8-9842-4738-b23b-1d61722f9583	TCGA-CD-8524	41379	Stomach, Intestinal Adenocarcinoma, Not Otherwise Specified (NOS)	G3	YES	NO	FEMALE	-22445	ASIAN	NOT HISPANIC OR LATINO	[Not Available]	[Not Available]	No	No	2010	NO	[Not Available]	[Not Available]	R0	6th	T3	N0	M0	Stage II	Alive	2	[Not Applicable]	TUMOR FREE	[Not Available]	NO	[Not Available]	NO	[Not Available]	NO	[Not Available]	NO	61	Antrum/Distal	[Not Available]	[Not Available]	[Not Applicable]	[Not Applicable]	[Not Applicable]	[Not Applicable]	0	[Not Available]	[Not Available]	[Not Available]	[Not Applicable]
39acb803-f282-422e-ac56-a3a50693d203	TCGA-CD-8525	41379	Stomach, Intestinal Adenocarcinoma, Mucinous Type	G3	YES	NO	FEMALE	-30004	ASIAN	NOT HISPANIC OR LATINO	[Not Available]	[Not Available]	No	No	2010	YES	2	2	R0	6th	T3	N1	M0	Stage IIIA	Alive	2	[Not Applicable]	TUMOR FREE	[Not Available]	NO	[Not Available]	[Not Available]	[Not Available]	NO	Complete Remission/Response	NO	82	Antrum/Distal	[Not Available]	[Not Available]	[Not Applicable]	[Not Applicable]	[Not Applicable]	[Not Applicable]	0	[Not Available]	[Not Available]	[Not Available]	[Not Applicable]
6a9b3d65-ae15-4e3c-84ed-468e2196372b	TCGA-CD-8526	41379	Stomach, Intestinal Adenocarcinoma, Not Otherwise Specified (NOS)	G3	YES	NO	FEMALE	-26840	ASIAN	NOT HISPANIC OR LATINO	[Not Available]	[Not Available]	No	No	2010	YES	2	2	R0	6th	T3	N1	M0	Stage IIIA	Alive	2	[Not Applicable]	TUMOR FREE	[Not Available]	NO	[Not Available]	[Not Available]	[Not Available]	NO	Complete Remission/Response	NO	73	Fundus/Body	[Not Available]	[Not Available]	[Not Applicable]	[Not Applicable]	[Not Applicable]	[Not Applicable]	0	[Not Available]	[Not Available]	[Not Available]	[Not Applicable]
1b98b2da-c5bf-422f-bb73-1190841fbec4	TCGA-CD-8527	41379	Stomach, Intestinal Adenocarcinoma, Not Otherwise Specified (NOS)	G2	YES	NO	FEMALE	-26503	ASIAN	NOT HISPANIC OR LATINO	[Not Available]	[Not Available]	No	No	2010	YES	2	[Not Available]	R0	6th	T2	N1	M0	Stage II	Dead	2	[Not Applicable]	TUMOR FREE	[Not Available]	NO	[Not Available]	NO	[Not Available]	NO	Complete Remission/Response	NO	72	Antrum/Distal	[Not Available]	[Not Available]	[Not Applicable]	[Not Applicable]	[Not Applicable]	[Not Applicable]	0	[Not Available]	[Not Available]	[Not Available]	[Not Applicable]
1a1f2197-e303-46e4-8871-53f2eb2e599a	TCGA-CD-8528	41379	Stomach, Adenocarcinoma, Not Otherwise Specified (NOS)	G3	YES	NO	FEMALE	-15986	ASIAN	NOT HISPANIC OR LATINO	[Not Available]	[Not Available]	No	No	2010	NO	[Not Available]	[Not Available]	R0	6th	T4	N0	M0	Stage IIIA	Alive	3	[Not Applicable]	TUMOR FREE	[Not Available]	NO	[Not Available]	[Not Available]	[Not Available]	NO	Complete Remission/Response	NO	43	Antrum/Distal	[Not Available]	[Not Available]	[Not Applicable]	[Not Applicable]	[Not Applicable]	[Not Applicable]	0	[Not Available]	[Not Available]	[Not Available]	[Not Applicable]
5b7e557a-6aee-4077-b3cd-c96179e643ae	TCGA-CD-8529	41379	Stomach, Intestinal Adenocarcinoma, Mucinous Type	G2	YES	NO	MALE	-23979	ASIAN	NOT HISPANIC OR LATINO	[Not Available]	[Not Available]	No	No	2011	NO	[Not Available]	[Not Available]	R0	6th	T4	N0	M1	Stage IV	Alive	4	[Not Applicable]	TUMOR FREE	[Not Available]	NO	[Not Available]	NO	[Not Available]	NO	Complete Remission/Response	NO	65	Antrum/Distal	[Not Available]	[Not Available]	[Not Applicable]	[Not Applicable]	[Not Applicable]	[Not Applicable]	0	[Not Available]	[Not Available]	[Not Available]	[Not Applicable]
0a11e958-7ec0-493c-bd7a-eb17536facd7	TCGA-CD-8530	41379	Stomach, Adenocarcinoma, Diffuse Type	G3	YES	NO	MALE	-18992	ASIAN	NOT HISPANIC OR LATINO	[Not Available]	[Not Available]	No	No	2011	NO	[Not Available]	[Not Available]	R0	6th	T3	N0	M0	Stage II	Alive	5	[Not Applicable]	TUMOR FREE	[Not Available]	NO	[Not Available]	[Not Available]	[Not Available]	NO	Complete Remission/Response	NO	51	Fundus/Body	[Not Available]	[Not Available]	[Not Applicable]	[Not Applicable]	[Not Applicable]	[Not Applicable]	0	[Not Available]	[Not Available]	[Not Available]	[Not Applicable]
efe8b105-b170-4679-8b97-c1142fefe069	TCGA-CD-8531	41379	Stomach, Adenocarcinoma, Diffuse Type	G3	YES	NO	FEMALE	-24453	ASIAN	NOT HISPANIC OR LATINO	[Not Available]	[Not Available]	No	No	2011	YES	7	2	R0	6th	T3	N1	M0	Stage IIIA	Alive	3	[Not Applicable]	TUMOR FREE	[Not Available]	NO	[Not Available]	[Not Available]	[Not Available]	NO	[Not Available]	NO	66	Fundus/Body	[Not Available]	[Not Available]	[Not Applicable]	[Not Applicable]	[Not Applicable]	[Not Applicable]	0	[Not Available]	[Not Available]	[Not Available]	[Not Applicable]
8e0f35e8-cd02-4d8b-9145-597cc65eac13	TCGA-CD-8532	41379	Stomach, Adenocarcinoma, Not Otherwise Specified (NOS)	G2	YES	NO	MALE	-19284	ASIAN	NOT HISPANIC OR LATINO	[Not Available]	[Not Available]	No	No	2011	NO	[Not Available]	[Not Available]	R0	6th	T3	N0	M0	Stage II	Dead	3	[Not Applicable]	TUMOR FREE	[Not Available]	NO	[Not Available]	NO	[Not Available]	NO	Complete Remission/Response	NO	52	Cardia/Proximal	[Not Available]	[Not Available]	[Not Applicable]	[Not Applicable]	[Not Applicable]	[Not Applicable]	0	[Not Available]	[Not Available]	[Not Available]	[Not Applicable]
c1cf00be-1a34-49aa-b1ab-6b2e26832c19	TCGA-CD-8533	41379	Stomach, Adenocarcinoma, Not Otherwise Specified (NOS)	G3	YES	NO	MALE	-17821	ASIAN	NOT HISPANIC OR LATINO	[Not Available]	[Not Available]	No	No	2011	NO	[Not Available]	[Not Available]	R0	6th	T3	N0	M0	Stage II	Alive	4	[Not Applicable]	TUMOR FREE	[Not Available]	NO	[Not Available]	NO	[Not Available]	NO	Complete Remission/Response	NO	48	Antrum/Distal	[Not Available]	[Not Available]	[Not Applicable]	[Not Applicable]	[Not Applicable]	[Not Applicable]	0	[Not Available]	[Not Available]	[Not Available]	[Not Applicable]
65232ec1-4614-49bd-a3cf-d901d4f9556a	TCGA-CD-8534	41379	Stomach, Adenocarcinoma, Diffuse Type	G3	YES	NO	MALE	-15227	ASIAN	NOT HISPANIC OR LATINO	[Not Available]	[Not Available]	No	No	2011	NO	[Not Available]	[Not Available]	R0	6th	T3	N0	M0	Stage II	Alive	0	[Not Applicable]	TUMOR FREE	[Not Available]	NO	[Not Available]	NO	[Not Available]	NO	[Not Available]	NO	41	Antrum/Distal	[Not Available]	[Not Available]	[Not Applicable]	[Not Applicable]	[Not Applicable]	[Not Applicable]	0	[Not Available]	[Not Available]	[Not Available]	[Not Applicable]
569dd23a-d0d7-409c-bc83-7340512f4195	TCGA-CD-8535	41379	Stomach, Adenocarcinoma, Not Otherwise Specified (NOS)	G3	YES	NO	MALE	-21559	ASIAN	NOT HISPANIC OR LATINO	[Not Available]	[Not Available]	No	No	2011	YES	5	5	R0	6th	T3	N1	M0	Stage IIIA	Alive	4	[Not Applicable]	TUMOR FREE	[Not Available]	NO	[Not Available]	NO	[Not Available]	NO	Complete Remission/Response	NO	59	Fundus/Body	[Not Available]	[Not Available]	[Not Applicable]	[Not Applicable]	[Not Applicable]	[Not Applicable]	0	[Not Available]	[Not Available]	[Not Available]	[Not Applicable]
b2f6d8f3-3182-4e5e-be20-8470cfb832c5	TCGA-CD-8536	41379	Stomach, Adenocarcinoma, Not Otherwise Specified (NOS)	G3	YES	NO	MALE	-27328	ASIAN	NOT HISPANIC OR LATINO	[Not Available]	[Not Available]	No	No	2011	NO	[Not Available]	[Not Available]	R0	6th	T3	N0	M0	Stage II	Alive	3	[Not Applicable]	TUMOR FREE	[Not Available]	NO	[Not Available]	NO	[Not Available]	NO	Complete Remission/Response	NO	74	Fundus/Body	[Not Available]	[Not Available]	[Not Applicable]	[Not Applicable]	[Not Applicable]	[Not Applicable]	0	[Not Available]	[Not Available]	[Not Available]	[Not Applicable]
C63AE423-C90A-4CF4-AA42-653BB8FA3E69	TCGA-CD-A486	41344	Stomach, Adenocarcinoma, Not Otherwise Specified (NOS)	G2	YES	NO	MALE	-24879	ASIAN	NOT HISPANIC OR LATINO	[Not Available]	[Not Available]	No	No	2011	NO	[Not Available]	[Not Available]	[Not Available]	7th	T3	N0	M0	Stage IIA	Dead	2	[Not Applicable]	TUMOR FREE	[Not Available]	NO	NO	NO	0	NO	Complete Remission/Response	NO	68	Cardia/Proximal	[Not Available]	[Not Available]	[Not Applicable]	[Not Applicable]	[Not Applicable]	[Not Applicable]	0	[Not Available]	[Not Available]	[Not Available]	[Not Applicable]
B7D2401E-7D64-4C89-A74C-16D634CAFE7F	TCGA-CD-A487	41344	Stomach, Adenocarcinoma, Diffuse Type	G3	YES	NO	MALE	-18694	ASIAN	NOT HISPANIC OR LATINO	[Not Available]	[Not Available]	No	No	2011	YES	2	1	R0	7th	T3	N1	M0	Stage IIB	Alive	4	[Not Applicable]	TUMOR FREE	[Not Available]	NO	NO	NO	0	NO	Complete Remission/Response	NO	51	Antrum/Distal	[Not Available]	[Not Available]	[Not Applicable]	[Not Applicable]	[Not Applicable]	[Not Applicable]	0	[Not Available]	[Not Available]	[Not Available]	[Not Applicable]
7F056FC5-3848-4884-9644-95B8B6ED9642	TCGA-CD-A489	41344	Stomach, Adenocarcinoma, Diffuse Type	G3	YES	NO	MALE	-21517	ASIAN	NOT HISPANIC OR LATINO	[Not Available]	[Not Available]	No	No	2011	NO	[Not Available]	[Not Available]	[Not Available]	7th	T3	N0	M0	Stage IIA	Dead	4	[Not Applicable]	TUMOR FREE	[Not Available]	NO	[Not Available]	NO	[Not Available]	NO	Complete Remission/Response	NO	58	Antrum/Distal	[Not Available]	[Not Available]	[Not Applicable]	[Not Applicable]	[Not Applicable]	[Not Applicable]	0	[Not Available]	[Not Available]	[Not Available]	[Not Applicable]
A6635058-4498-463C-9BBC-1009DDA3308C	TCGA-CD-A48A	41344	Stomach, Adenocarcinoma, Not Otherwise Specified (NOS)	G2	YES	NO	MALE	-20839	ASIAN	NOT HISPANIC OR LATINO	[Not Available]	[Not Available]	No	No	2011	NO	[Not Available]	[Not Available]	[Not Available]	7th	T3	N0	M0	Stage IIA	Alive	4	[Not Applicable]	TUMOR FREE	[Not Available]	NO	[Not Available]	NO	[Not Available]	NO	Complete Remission/Response	NO	57	Cardia/Proximal	[Not Available]	[Not Available]	[Not Applicable]	[Not Applicable]	[Not Applicable]	[Not Applicable]	0	[Not Available]	[Not Available]	[Not Available]	[Not Applicable]
EC02B33C-8094-45E8-B679-B14DBE75D66F	TCGA-CD-A48C	41344	Stomach, Adenocarcinoma, Not Otherwise Specified (NOS)	G3	YES	NO	FEMALE	-29203	ASIAN	NOT HISPANIC OR LATINO	[Not Available]	[Not Available]	No	No	2011	NO	[Not Available]	[Not Available]	[Not Available]	7th	T3	N1	M0	Stage IIB	Dead	4	[Not Applicable]	TUMOR FREE	[Not Available]	NO	[Not Available]	NO	[Not Available]	NO	Complete Remission/Response	NO	79	Antrum/Distal	[Not Available]	[Not Available]	[Not Applicable]	[Not Applicable]	[Not Applicable]	[Not Applicable]	0	[Not Available]	[Not Available]	[Not Available]	[Not Applicable]
028632ED-D75A-49BB-B579-41962BA502FE	TCGA-CD-A4MG	41346	Stomach, Adenocarcinoma, Diffuse Type	G3	YES	NO	MALE	-28019	ASIAN	NOT HISPANIC OR LATINO	[Not Available]	[Not Available]	No	No	2011	NO	[Not Available]	[Not Available]	[Not Available]	7th	T3	N0	M0	Stage IIA	Dead	2	[Not Applicable]	TUMOR FREE	[Not Available]	[Not Available]	[Not Available]	NO	[Not Available]	NO	Complete Remission/Response	NO	76	Cardia/Proximal	[Not Available]	[Not Available]	[Not Applicable]	[Not Applicable]	[Not Applicable]	[Not Applicable]	0	[Not Available]	[Not Available]	[Not Available]	[Not Applicable]
23451AB5-A32B-4EEC-9B8B-FD282282A0D4	TCGA-CD-A4MH	41346	Stomach, Adenocarcinoma, Not Otherwise Specified (NOS)	G2	YES	NO	FEMALE	-31683	ASIAN	NOT HISPANIC OR LATINO	[Not Available]	[Not Available]	No	No	2011	NO	[Not Available]	[Not Available]	[Not Available]	7th	T3	N0	M0	Stage IIA	Alive	3	[Not Applicable]	TUMOR FREE	[Not Available]	[Not Available]	[Not Available]	NO	[Not Available]	NO	Complete Remission/Response	NO	86	Antrum/Distal	[Not Available]	[Not Available]	[Not Applicable]	[Not Applicable]	[Not Applicable]	[Not Applicable]	0	[Not Available]	[Not Available]	[Not Available]	[Not Applicable]
CDA6D95C-BE6A-485E-BA9A-C57F3EB3F99A	TCGA-CD-A4MI	41346	Stomach, Adenocarcinoma, Not Otherwise Specified (NOS)	G1	YES	NO	MALE	-22721	ASIAN	NOT HISPANIC OR LATINO	[Not Available]	[Not Available]	No	No	2011	NO	[Not Available]	[Not Available]	[Not Available]	6th	T3	N1	M0	Stage IIIA	Dead	3	[Not Applicable]	TUMOR FREE	[Not Available]	[Not Available]	[Not Available]	NO	[Not Available]	NO	Complete Remission/Response	NO	62	Antrum/Distal	[Not Available]	[Not Available]	[Not Applicable]	[Not Applicable]	[Not Applicable]	[Not Applicable]	0	[Not Available]	[Not Available]	[Not Available]	[Not Applicable]
287059FB-4E69-4D6D-99D5-91EC92D35BDE	TCGA-CD-A4MJ	41346	Stomach, Adenocarcinoma, Not Otherwise Specified (NOS)	G2	YES	NO	MALE	-21932	ASIAN	NOT HISPANIC OR LATINO	[Not Available]	[Not Available]	No	No	2011	NO	[Not Available]	[Not Available]	[Not Available]	7th	T2	N0	M0	Stage IB	Alive	3	[Not Applicable]	TUMOR FREE	[Not Available]	[Not Available]	[Not Available]	NO	[Not Available]	NO	Complete Remission/Response	NO	60	Fundus/Body	[Not Available]	[Not Available]	[Not Applicable]	[Not Applicable]	[Not Applicable]	[Not Applicable]	0	[Not Available]	[Not Available]	[Not Available]	[Not Applicable]
8ed901f6-d1bc-48b1-8514-6e8c066dc160	TCGA-CG-4300	40381	Stomach, Adenocarcinoma, Not Otherwise Specified (NOS)	G2	NO	YES	MALE	-29128	[Not Available]	[Not Available]	Germany	Hamburg	No	No	2006	[Not Available]	[Not Available]	[Not Available]	R0	6th	T3	N2	M0	Stage IIIB	Dead	[Not Available]	609	[Not Available]	[Not Available]	[Not Available]	[Not Available]	[Not Available]	[Not Available]	[Not Available]	[Not Available]	[Not Available]	79	Antrum/Distal	[Not Available]	[Not Available]	[Not Applicable]	[Not Applicable]	[Not Applicable]	[Not Applicable]	0	[Not Available]	[Not Available]	[Not Available]	[Not Applicable]
7e13fe2a-3d6e-487f-900d-f5891d986aa2	TCGA-CG-4301	40381	Stomach, Adenocarcinoma, Not Otherwise Specified (NOS)	G3	NO	YES	FEMALE	-27516	[Not Available]	[Not Available]	Germany	Hamburg	No	No	2006	YES	18	6	R2	5th	T4	N1	M1	Stage IV	Alive	92	[Not Applicable]	WITH TUMOR	[Not Available]	[Not Available]	[Not Available]	[Not Available]	[Not Available]	[Not Available]	[Not Available]	[Not Available]	75	Cardia/Proximal	[Not Available]	[Not Available]	[Not Applicable]	[Not Applicable]	[Not Applicable]	[Not Applicable]	0	[Not Available]	[Not Available]	[Not Available]	[Not Applicable]
8e005891-d6fe-4fee-a699-971fee4e70f1	TCGA-CG-4304	[Not Available]	Stomach, Adenocarcinoma, Not Otherwise Specified (NOS)	G2	NO	YES	MALE	-31017	[Not Available]	[Not Available]	Germany	Hamburg	No	No	2008	YES	18	0	R0	6th	T2a	N0	M0	Stage IB	Alive	[Discrepancy]	[Not Applicable]	[Not Available]	[Not Available]	[Not Available]	[Not Available]	[Not Available]	[Not Available]	[Not Available]	[Not Available]	[Not Available]	84	Cardia/Proximal	[Not Available]	[Not Available]	[Not Applicable]	[Not Applicable]	[Not Applicable]	[Not Applicable]	0	[Not Available]	[Not Available]	[Not Available]	[Not Applicable]
e0e35051-fbb4-4389-aedb-87bde84d21ad	TCGA-CG-4305	40381	Stomach, Adenocarcinoma, Not Otherwise Specified (NOS)	G3	NO	YES	MALE	-25295	[Not Available]	[Not Available]	Germany	Hamburg	No	No	2008	YES	41	2	R0	6th	T2a	N1	M0	Stage II	Alive	485	[Not Applicable]	TUMOR FREE	[Not Available]	[Not Available]	[Not Available]	[Not Available]	[Not Available]	[Not Available]	[Not Available]	[Not Available]	69	Antrum/Distal	[Not Available]	[Not Available]	[Not Applicable]	[Not Applicable]	[Not Applicable]	[Not Applicable]	0	[Not Available]	[Not Available]	[Not Available]	[Not Applicable]
73d177f7-8c0a-42f6-a73d-8073c0e6142b	TCGA-CG-4306	40381	Stomach, Adenocarcinoma, Not Otherwise Specified (NOS)	G3	NO	YES	MALE	-32871	[Not Available]	[Not Available]	Germany	Hamburg	No	No	2006	[Not Available]	[Not Available]	[Not Available]	R2	5th	T3	N2	M1	Stage IV	Dead	[Not Available]	31	[Not Available]	[Not Available]	[Not Available]	[Not Available]	[Not Available]	[Not Available]	[Not Available]	[Not Available]	[Not Available]	90	Antrum/Distal	[Not Available]	[Not Available]	[Not Applicable]	[Not Applicable]	[Not Applicable]	[Not Applicable]	0	[Not Available]	[Not Available]	[Not Available]	[Not Applicable]
7938ca55-766e-4277-9e7e-603ffa02e570	TCGA-CG-4436	40381	Stomach, Intestinal Adenocarcinoma, Not Otherwise Specified (NOS)	G2	NO	YES	MALE	-20941	[Not Available]	[Not Available]	Germany	Hamburg	No	No	2005	YES	58	0	R0	6th	T2	N0	M0	Stage IB	Alive	243	[Not Applicable]	[Discrepancy]	[Not Available]	[Not Available]	[Not Available]	[Not Available]	[Not Available]	[Not Available]	[Not Available]	[Not Available]	57	Stomach (NOS)	[Not Available]	[Not Available]	[Not Applicable]	[Not Applicable]	[Not Applicable]	[Not Applicable]	0	[Not Available]	[Not Available]	[Not Available]	[Not Applicable]
6244e506-d163-4d34-8fec-6158191679cb	TCGA-CG-4437	40381	Stomach, Intestinal Adenocarcinoma, Not Otherwise Specified (NOS)	G2	NO	YES	MALE	-30467	[Not Available]	[Not Available]	Germany	Hamburg	No	No	2006	YES	29	3	R0	5th	T2	N1	M0	Stage II	Alive	245	[Not Applicable]	TUMOR FREE	[Not Available]	[Not Available]	[Not Available]	[Not Available]	[Not Available]	[Not Available]	[Not Available]	[Not Available]	83	Cardia/Proximal	[Not Available]	[Not Available]	[Not Applicable]	[Not Applicable]	[Not Applicable]	[Not Applicable]	0	[Not Available]	[Not Available]	[Not Available]	[Not Applicable]
0246823f-99f4-4a46-b2b1-27f81179584c	TCGA-CG-4438	[Not Available]	Stomach, Intestinal Adenocarcinoma, Not Otherwise Specified (NOS)	G3	NO	YES	MALE	-20574	[Not Available]	[Not Available]	Germany	Hamburg	No	No	2006	YES	35	14	R0	5th	T4	N2	M0	Stage IV	Alive	1645	[Not Applicable]	[Not Available]	[Not Available]	[Not Available]	[Not Available]	[Not Available]	[Not Available]	[Not Available]	[Not Available]	[Not Available]	56	Antrum/Distal	[Not Available]	[Not Available]	[Not Applicable]	[Not Applicable]	[Not Applicable]	[Not Applicable]	0	[Not Available]	[Not Available]	[Not Available]	[Not Applicable]
8ca597db-ac21-43d1-9329-586b2eaf6982	TCGA-CG-4440	40381	Stomach, Intestinal Adenocarcinoma, Not Otherwise Specified (NOS)	G3	NO	YES	FEMALE	-25171	[Not Available]	[Not Available]	Germany	Hamburg	No	No	2006	YES	24	18	R2	5th	T3	N3	M1	Stage IV	Dead	[Not Available]	122	[Not Available]	[Not Available]	[Not Available]	[Not Available]	[Not Available]	[Not Available]	[Not Available]	[Not Available]	[Not Available]	68	Fundus/Body	[Not Available]	[Not Available]	[Not Applicable]	[Not Applicable]	[Not Applicable]	[Not Applicable]	0	[Not Available]	[Not Available]	[Not Available]	[Not Applicable]
37e22429-efd7-4d6a-b79a-9d8c7be2170c	TCGA-CG-4441	40381	Stomach, Intestinal Adenocarcinoma, Not Otherwise Specified (NOS)	G2	NO	YES	MALE	-30528	[Not Available]	[Not Available]	Germany	Hamburg	No	No	2006	YES	16	14	R0	5th	T2	N2	M0	Stage IIIA	Dead	[Not Available]	426	[Not Available]	[Not Available]	[Not Available]	[Not Available]	[Not Available]	[Not Available]	[Not Available]	[Not Available]	[Not Available]	83	Fundus/Body	[Not Available]	[Not Available]	[Not Applicable]	[Not Applicable]	[Not Applicable]	[Not Applicable]	0	[Not Available]	[Not Available]	[Not Available]	[Not Applicable]
8fccff71-3710-4cb9-b8af-61707aebe5d8	TCGA-CG-4442	40381	Stomach, Intestinal Adenocarcinoma, Not Otherwise Specified (NOS)	G3	NO	YES	MALE	-31350	[Not Available]	[Not Available]	Germany	Hamburg	No	No	2006	YES	27	0	R0	5th	T2	N0	M0	Stage IB	Alive	0	[Not Applicable]	TUMOR FREE	[Not Available]	[Not Available]	[Not Available]	[Not Available]	[Not Available]	[Not Available]	[Not Available]	[Not Available]	85	Antrum/Distal	[Not Available]	[Not Available]	[Not Applicable]	[Not Applicable]	[Not Applicable]	[Not Applicable]	0	[Not Available]	[Not Available]	[Not Available]	[Not Applicable]
8cb0144b-be6b-40a1-86a2-708f96d9b615	TCGA-CG-4443	40381	Stomach, Intestinal Adenocarcinoma, Not Otherwise Specified (NOS)	G2	[Discrepancy]	[Discrepancy]	MALE	-24990	[Not Available]	[Not Available]	Germany	Hamburg	No	No	2006	YES	30	0	R0	5th	T1	N0	M0	Stage IA	Alive	912	[Not Applicable]	[Not Available]	[Not Available]	[Not Available]	[Not Available]	[Not Available]	[Not Available]	[Not Available]	[Not Available]	[Not Available]	68	Fundus/Body	[Not Available]	[Not Available]	[Not Applicable]	[Not Applicable]	[Not Applicable]	[Not Applicable]	0	[Not Available]	[Not Available]	[Not Available]	[Not Applicable]
5c087d33-0bd3-407d-8350-fabba6aec597	TCGA-CG-4444	40381	Stomach, Adenocarcinoma, Diffuse Type	G3	NO	YES	MALE	-27912	[Not Available]	[Not Available]	Germany	Hamburg	Yes	No	2006	YES	37	15	R0	6th	T2b	N2	M0	Stage IIIA	Alive	1431	[Not Applicable]	TUMOR FREE	[Not Available]	[Not Available]	[Not Available]	[Not Available]	[Not Available]	[Not Available]	[Not Available]	[Not Available]	76	Fundus/Body	[Not Available]	[Not Available]	[Not Applicable]	[Not Applicable]	[Not Applicable]	[Not Applicable]	0	[Not Available]	[Not Available]	[Not Available]	[Not Applicable]
10b5774d-7079-4b4b-b824-f4745f5598c7	TCGA-CG-4449	40381	Stomach, Intestinal Adenocarcinoma, Mucinous Type	G2	NO	YES	MALE	-29705	[Not Available]	[Not Available]	Germany	Hamburg	No	No	2007	YES	42	6	R0	5th	T2	N1	M0	Stage II	Alive	580	[Not Applicable]	WITH TUMOR	[Not Available]	[Not Available]	[Not Available]	[Not Available]	[Not Available]	[Not Available]	[Not Available]	[Not Available]	81	Antrum/Distal	[Not Available]	[Not Available]	[Not Applicable]	[Not Applicable]	[Not Applicable]	[Not Applicable]	0	[Not Available]	[Not Available]	[Not Available]	[Not Applicable]
8a173d98-20a1-4c84-86c1-97818e1c665a	TCGA-CG-4455	40381	Stomach, Intestinal Adenocarcinoma, Mucinous Type	G3	NO	YES	MALE	-26421	[Not Available]	[Not Available]	Germany	Hamburg	No	No	2008	YES	17	2	R0	6th	T2b	N1	M0	Stage II	Alive	366	[Not Applicable]	TUMOR FREE	[Not Available]	[Not Available]	[Not Available]	[Not Available]	[Not Available]	[Not Available]	[Not Available]	[Not Available]	72	Cardia/Proximal	[Not Available]	[Not Available]	[Not Applicable]	[Not Applicable]	[Not Applicable]	[Not Applicable]	0	[Not Available]	[Not Available]	[Not Available]	[Not Applicable]
3c3d4ef0-019a-423e-89b2-4ac5a7b567ab	TCGA-CG-4460	40381	Stomach, Intestinal Adenocarcinoma, Not Otherwise Specified (NOS)	G2	NO	YES	FEMALE	-24229	[Not Available]	[Not Available]	Germany	Hamburg	Yes	No	2008	YES	33	2	R2	6th	T4	N1	M1	Stage IV	Dead	[Not Available]	669	WITH TUMOR	[Not Available]	[Not Available]	[Not Available]	[Not Available]	[Not Available]	[Not Available]	[Not Available]	[Not Available]	66	Fundus/Body	[Not Available]	[Not Available]	[Not Applicable]	[Not Applicable]	[Not Applicable]	[Not Applicable]	0	[Not Available]	[Not Available]	[Not Available]	[Not Applicable]
e9ea3687-0db3-47f3-8099-b4fc054397f1	TCGA-CG-4462	40381	Stomach, Adenocarcinoma, Diffuse Type	G3	NO	YES	FEMALE	-26511	[Not Available]	[Not Available]	Germany	Hamburg	No	No	2008	YES	25	25	R2	6th	T3	N3	M1	Stage IV	Dead	[Not Available]	0	WITH TUMOR	[Not Available]	[Not Available]	[Not Available]	[Not Available]	[Not Available]	[Not Available]	[Not Available]	[Not Available]	72	[Discrepancy]	[Not Available]	[Not Available]	[Not Applicable]	[Not Applicable]	[Not Applicable]	[Not Applicable]	0	[Not Available]	[Not Available]	[Not Available]	[Not Applicable]
c9ab5bf4-092a-420f-9b90-87deea58104c	TCGA-CG-4465	40381	Stomach, Adenocarcinoma, Diffuse Type	G3	NO	YES	FEMALE	-25233	[Not Available]	[Not Available]	Germany	Hamburg	No	No	2008	YES	27	21	R2	6th	T4	N3	M1	Stage IV	Dead	[Not Available]	274	[Not Available]	[Not Available]	[Not Available]	[Not Available]	[Not Available]	[Not Available]	[Not Available]	[Not Available]	[Not Available]	69	Antrum/Distal	[Not Available]	[Not Available]	[Not Applicable]	[Not Applicable]	[Not Applicable]	[Not Applicable]	0	[Not Available]	[Not Available]	[Not Available]	[Not Applicable]
2f1b96b2-7031-4f7d-9490-14728d320f3e	TCGA-CG-4466	40381	Stomach, Intestinal Adenocarcinoma, Not Otherwise Specified (NOS)	G2	NO	YES	FEMALE	-29739	[Not Available]	[Not Available]	Germany	Hamburg	No	No	2009	YES	13	0	R0	6th	T2a	N0	M0	Stage IB	Alive	577	[Not Applicable]	TUMOR FREE	[Not Available]	[Not Available]	[Not Available]	[Not Available]	[Not Available]	[Not Available]	[Not Available]	[Not Available]	81	Cardia/Proximal	[Not Available]	[Not Available]	[Not Applicable]	[Not Applicable]	[Not Applicable]	[Not Applicable]	0	[Not Available]	[Not Available]	[Not Available]	[Not Applicable]
2ac986f6-cd6f-4ca5-90cc-7a105cfe85ea	TCGA-CG-4469	40381	Stomach, Intestinal Adenocarcinoma, Not Otherwise Specified (NOS)	G3	NO	YES	MALE	-25598	[Not Available]	[Not Available]	Germany	Hamburg	No	No	2009	YES	40	39	R1	6th	T3	N3	M0	Stage IV	Dead	[Not Available]	215	[Not Available]	[Not Available]	[Not Available]	[Not Available]	[Not Available]	[Not Available]	[Not Available]	[Not Available]	[Not Available]	70	Stomach (NOS)	[Not Available]	[Not Available]	[Not Applicable]	[Not Applicable]	[Not Applicable]	[Not Applicable]	0	[Not Available]	[Not Available]	[Not Available]	[Not Applicable]
306f0222-8734-44ca-9a31-86e4e62b0a1b	TCGA-CG-4472	40381	[Not Available]	G3	NO	YES	MALE	-18110	[Not Available]	[Not Available]	Germany	Hamburg	No	No	2009	YES	29	5	R0	6th	T4	N1	M0	Stage IV	Alive	365	[Not Applicable]	WITH TUMOR	[Not Available]	[Not Available]	[Not Available]	[Not Available]	[Not Available]	[Not Available]	[Not Available]	[Not Available]	49	Antrum/Distal	[Not Available]	[Not Available]	[Not Applicable]	[Not Applicable]	[Not Applicable]	[Not Applicable]	0	[Not Available]	[Not Available]	[Not Available]	[Not Applicable]
39dd61a8-cd17-4df3-ae17-61e239eb00bd	TCGA-CG-4474	40381	Stomach, Adenocarcinoma, Diffuse Type	G3	NO	YES	FEMALE	-24686	[Not Available]	[Not Available]	Germany	Hamburg	No	No	2010	YES	39	6	R2	7th	T4a	N2	M1	Stage IV	Alive	0	[Not Applicable]	WITH TUMOR	[Not Available]	[Not Available]	[Not Available]	[Not Available]	[Not Available]	[Not Available]	[Not Available]	[Not Available]	67	Antrum/Distal	[Not Available]	[Not Available]	[Not Applicable]	[Not Applicable]	[Not Applicable]	[Not Applicable]	0	[Not Available]	[Not Available]	[Not Available]	[Not Applicable]
cad2adc1-0f41-4651-9c80-ae9961e2dc8d	TCGA-CG-4475	40381	[Not Available]	G3	NO	YES	MALE	-28065	[Not Available]	[Not Available]	Germany	Hamburg	Yes	No	2010	YES	20	2	R0	7th	T3	N1	M0	Stage IIB	Alive	0	[Not Applicable]	TUMOR FREE	[Not Available]	[Not Available]	[Not Available]	[Not Available]	[Not Available]	[Not Available]	[Not Available]	[Not Available]	76	Stomach (NOS)	[Not Available]	[Not Available]	[Not Applicable]	[Not Applicable]	[Not Applicable]	[Not Applicable]	0	[Not Available]	[Not Available]	[Not Available]	[Not Applicable]
442d7415-d095-4962-8296-a14390bad40a	TCGA-CG-4476	40381	Stomach, Adenocarcinoma, Diffuse Type	G3	NO	YES	MALE	-25506	[Not Available]	[Not Available]	Germany	Hamburg	Yes	No	2010	YES	33	12	R0	7th	T4b	N3a	M0	Stage IIIC	Alive	0	[Not Applicable]	TUMOR FREE	[Not Available]	[Not Available]	[Not Available]	[Not Available]	[Not Available]	[Not Available]	[Not Available]	[Not Available]	69	Fundus/Body	[Not Available]	[Not Available]	[Not Applicable]	[Not Applicable]	[Not Applicable]	[Not Applicable]	0	[Not Available]	[Not Available]	[Not Available]	[Not Applicable]
18d0aae7-9694-4252-b8fe-16e62dadab07	TCGA-CG-4477	40381	Stomach, Intestinal Adenocarcinoma, Not Otherwise Specified (NOS)	G3	NO	YES	FEMALE	-21427	[Not Available]	[Not Available]	Germany	Hamburg	No	No	2008	YES	17	0	R0	6th	T2a	N0	M0	Stage IB	Alive	31	[Not Applicable]	WITH TUMOR	[Not Available]	[Not Available]	[Not Available]	[Not Available]	[Not Available]	[Not Available]	[Not Available]	[Not Available]	58	Cardia/Proximal	[Not Available]	[Not Available]	[Not Applicable]	[Not Applicable]	[Not Applicable]	[Not Applicable]	0	[Not Available]	[Not Available]	[Not Available]	[Not Applicable]
49587564-e30f-4f1c-b7b3-fc0989bb1a0a	TCGA-CG-5716	40609	Stomach, Adenocarcinoma, Not Otherwise Specified (NOS)	G2	NO	YES	MALE	-31411	[Not Available]	[Not Available]	Germany	Hamburg	Yes	No	2010	[Not Available]	[Not Available]	[Not Available]	R2	7th	T4a	N2	M1	Stage IV	Alive	0	[Not Applicable]	WITH TUMOR	[Not Available]	[Not Available]	[Not Available]	[Not Available]	[Not Available]	[Not Available]	[Not Available]	[Not Available]	86	Antrum/Distal	[Not Available]	[Not Available]	[Not Applicable]	[Not Applicable]	[Not Applicable]	[Not Applicable]	0	[Not Available]	[Not Available]	[Not Available]	[Not Applicable]
bdc3899e-15ae-421f-829b-0e07fbd27c60	TCGA-CG-5717	40624	Stomach, Adenocarcinoma, Not Otherwise Specified (NOS)	G3	NO	YES	MALE	-21458	[Not Available]	[Not Available]	Germany	Hamburg	No	No	2006	YES	26	3	R0	6th	T2b	N1	M0	Stage II	Dead	[Not Available]	212	WITH TUMOR	[Not Available]	YES	[Not Available]	NO	0	[Not Available]	[Not Available]	[Not Available]	58	Cardia/Proximal	[Not Available]	No	[Not Applicable]	[Not Applicable]	[Not Applicable]	[Not Applicable]	0	[Not Available]	[Not Available]	[Not Available]	[Not Applicable]
d5c58161-05ed-4472-81ed-176216f49929	TCGA-CG-5718	40624	Stomach, Intestinal Adenocarcinoma, Not Otherwise Specified (NOS)	G2	NO	YES	FEMALE	-28763	[Not Available]	[Not Available]	Germany	Hamburg	No	No	2008	YES	39	3	R0	6th	T2b	N1	M0	Stage II	Dead	31	[Not Applicable]	TUMOR FREE	[Not Available]	NO	[Not Available]	YES	1	[Not Available]	[Not Available]	[Not Available]	78	Fundus/Body	[Not Available]	No	[Not Applicable]	[Not Applicable]	[Not Applicable]	[Not Applicable]	0	[Not Available]	[Not Available]	[Not Available]	[Not Applicable]
263f67e0-0a28-42e6-b3f3-1ddd0d397220	TCGA-CG-5719	40624	Stomach, Intestinal Adenocarcinoma, Not Otherwise Specified (NOS)	G1	NO	YES	FEMALE	-19966	[Not Available]	[Not Available]	Hamburg/Germany	Hamburg	No	No	2010	YES	15	0	R0	7th	T4	N0	M1	Stage IV	Alive	31	[Not Applicable]	TUMOR FREE	[Not Available]	NO	YES	NO	0	[Not Available]	[Not Available]	[Not Available]	54	Fundus/Body	Proton Pump Inhibitors	No	[Not Applicable]	[Not Applicable]	[Not Applicable]	[Not Applicable]	0	[Not Available]	[Not Available]	[Not Available]	[Not Applicable]
7c9ea4fa-4cbc-4941-945a-e531e1d48304	TCGA-CG-5720	40624	Stomach, Adenocarcinoma, Not Otherwise Specified (NOS)	G3	NO	YES	MALE	-26176	[Not Available]	[Not Available]	Germany	Hamburg	No	No	2003	YES	60	0	R0	5th	T2	N0	M0	Stage IB	Dead	[Not Available]	30	TUMOR FREE	[Not Available]	NO	[Not Available]	NO	0	[Not Available]	[Not Available]	[Not Available]	71	Cardia/Proximal	[Not Available]	No	[Not Applicable]	[Not Applicable]	[Not Applicable]	[Not Applicable]	0	[Not Available]	[Not Available]	[Not Available]	[Not Applicable]
588abaea-ab16-42f4-9457-5901ee791b5f	TCGA-CG-5721	40624	Stomach, Intestinal Adenocarcinoma, Not Otherwise Specified (NOS)	G3	NO	YES	MALE	-21244	[Not Available]	[Not Available]	Germany	Hamburg	No	No	2005	YES	24	1	R0	5th	T4	N1	M0	Stage IV	Alive	183	[Not Applicable]	TUMOR FREE	[Not Available]	NO	YES	NO	0	[Not Available]	[Not Available]	[Not Available]	58	Antrum/Distal	Proton Pump Inhibitors	No	[Not Applicable]	[Not Applicable]	[Not Applicable]	[Not Applicable]	0	[Not Available]	[Not Available]	[Not Available]	[Not Applicable]
f35e8fef-f61d-4614-b73f-f7e1d0f21f52	TCGA-CG-5722	40624	Stomach, Intestinal Adenocarcinoma, Not Otherwise Specified (NOS)	G3	NO	YES	FEMALE	-24472	[Not Available]	[Not Available]	Hamburg/Germany	Hamburg	No	No	2005	YES	21	15	R2	5th	T3	N2	M1	Stage IV	Alive	30	[Not Applicable]	WITH TUMOR	[Not Available]	NO	YES	NO	0	[Not Available]	[Not Available]	[Not Available]	67	Fundus/Body	Proton Pump Inhibitors	No	[Not Applicable]	[Not Applicable]	[Not Applicable]	[Not Applicable]	0	[Not Available]	[Not Available]	[Not Available]	[Not Applicable]
0f00ad32-e4be-49d4-a02a-d233bfc913c5	TCGA-CG-5723	40624	Stomach, Adenocarcinoma, Not Otherwise Specified (NOS)	G3	NO	YES	MALE	-30376	[Not Available]	[Not Available]	Germany	Hamburg	No	No	2003	YES	31	1	R0	5th	T2	N1	M0	Stage II	Alive	2131	[Not Applicable]	[Not Available]	[Not Available]	NO	[Not Available]	NO	0	[Not Available]	[Not Available]	[Not Available]	83	Cardia/Proximal	[Not Available]	No	[Not Applicable]	[Not Applicable]	[Not Applicable]	[Not Applicable]	0	[Not Available]	[Not Available]	[Not Available]	[Not Applicable]
0b4e8d73-459d-4930-9d1a-abb8d53e1844	TCGA-CG-5724	40624	Stomach, Adenocarcinoma, Diffuse Type	G3	NO	YES	MALE	-21762	[Not Available]	[Not Available]	Germany	Hamburg	No	No	2003	YES	40	34	R2	5th	T3	N3	M1	Stage IV	Dead	[Not Available]	366	WITH TUMOR	[Not Available]	NO	[Not Available]	YES	1	[Not Available]	[Not Available]	[Not Available]	59	Antrum/Distal	[Not Available]	No	[Not Applicable]	[Not Applicable]	[Not Applicable]	[Not Applicable]	0	[Not Available]	[Not Available]	[Not Available]	[Not Applicable]
129d95ca-71ef-44aa-a93d-f87803c37c9a	TCGA-CG-5725	40624	Stomach, Adenocarcinoma, Not Otherwise Specified (NOS)	G3	NO	YES	MALE	-26329	[Not Available]	[Not Available]	Germany	Hamburg	No	No	2005	YES	23	0	R0	5th	T2	N0	M0	Stage IB	Dead	[Not Available]	457	WITH TUMOR	[Not Available]	NO	[Not Available]	NO	0	[Not Available]	[Not Available]	[Not Available]	72	Cardia/Proximal	[Not Available]	No	[Not Applicable]	[Not Applicable]	[Not Applicable]	[Not Applicable]	0	[Not Available]	[Not Available]	[Not Available]	[Not Applicable]
863ad936-e2a0-471c-8d95-3a548bb94afa	TCGA-CG-5726	40624	Stomach, Intestinal Adenocarcinoma, Not Otherwise Specified (NOS)	G2	NO	YES	MALE	-26998	[Not Available]	[Not Available]	Germany	Hamburg	No	No	2004	YES	15	0	R0	5th	T1	N0	M0	Stage IA	Dead	[Not Available]	881	TUMOR FREE	[Not Available]	NO	YES	NO	0	[Not Available]	[Not Available]	[Not Available]	73	Antrum/Distal	Proton Pump Inhibitors	No	[Not Applicable]	[Not Applicable]	[Not Applicable]	[Not Applicable]	0	[Not Available]	[Not Available]	[Not Available]	[Not Applicable]
b75eb694-8e9d-4dbb-b536-7d278c728cbb	TCGA-CG-5727	40624	Stomach, Intestinal Adenocarcinoma, Not Otherwise Specified (NOS)	G3	NO	YES	MALE	-24289	[Not Available]	[Not Available]	Germany	Hamburg	Yes	No	2005	YES	22	0	R0	5th	T3	N0	M0	Stage II	Alive	944	[Not Applicable]	TUMOR FREE	[Not Available]	NO	[Not Available]	NO	0	[Not Available]	[Not Available]	[Not Available]	66	Fundus/Body	[Not Available]	No	[Not Applicable]	[Not Applicable]	[Not Applicable]	[Not Applicable]	0	[Not Available]	[Not Available]	[Not Available]	[Not Applicable]
1286ac33-a466-4f58-900e-f6b13fe9c25a	TCGA-CG-5728	40624	Stomach, Intestinal Adenocarcinoma, Not Otherwise Specified (NOS)	G3	NO	YES	FEMALE	-32293	[Not Available]	[Not Available]	Hamburg/Germany	Hamburg	No	No	2003	YES	36	0	R0	5th	T2	N0	M0	Stage IB	Alive	1980	[Not Applicable]	WITH TUMOR	[Not Available]	NO	YES	NO	0	[Not Available]	[Not Available]	[Not Available]	88	Antrum/Distal	Proton Pump Inhibitors	No	[Not Applicable]	[Not Applicable]	[Not Applicable]	[Not Applicable]	0	[Not Available]	[Not Available]	[Not Available]	[Not Applicable]
09587f1c-5c99-4102-bc49-84d50fa8d0ce	TCGA-CG-5730	40624	Stomach, Intestinal Adenocarcinoma, Not Otherwise Specified (NOS)	G2	NO	YES	FEMALE	-29432	[Not Available]	[Not Available]	Hamburg/Germany	Hamburg	No	No	2005	YES	15	6	R2	5th	T2	N1	M1	Stage IV	Alive	122	[Not Applicable]	TUMOR FREE	[Not Available]	NO	YES	NO	0	[Not Available]	[Not Available]	[Not Available]	80	Cardia/Proximal	Proton Pump Inhibitors	No	[Not Applicable]	[Not Applicable]	[Not Applicable]	[Not Applicable]	0	[Not Available]	[Not Available]	[Not Available]	[Not Applicable]
e62d5f3c-0a99-4932-a589-bff4fa02b1d3	TCGA-CG-5732	40624	Stomach, Intestinal Adenocarcinoma, Not Otherwise Specified (NOS)	G2	NO	YES	MALE	-24379	[Not Available]	[Not Available]	Germany	Hamburg	No	No	2003	YES	31	17	R0	5th	T2	N3	M0	Stage IV	Dead	1674	[Not Applicable]	TUMOR FREE	[Not Available]	NO	YES	NO	0	[Not Available]	[Not Available]	[Not Available]	66	Cardia/Proximal	Proton Pump Inhibitors	No	[Not Applicable]	[Not Applicable]	[Not Applicable]	[Not Applicable]	0	[Not Available]	[Not Available]	[Not Available]	[Not Applicable]
8a9afa5e-63ce-41eb-aafb-b0b03653da5a	TCGA-CG-5733	40624	Stomach, Intestinal Adenocarcinoma, Not Otherwise Specified (NOS)	G3	NO	YES	FEMALE	-30650	[Not Available]	[Not Available]	Germany	Hamburg	No	No	2003	YES	32	7	R0	5th	T2	N2	M0	Stage IIIA	Dead	[Not Available]	641	WITH TUMOR	[Not Available]	NO	[Not Available]	NO	0	[Not Available]	[Not Available]	[Not Available]	83	Antrum/Distal	[Not Available]	No	[Not Applicable]	[Not Applicable]	[Not Applicable]	[Not Applicable]	0	[Not Available]	[Not Available]	[Not Available]	[Not Applicable]
2a227292-c73d-45fc-ab68-cdfaf7aef9e7	TCGA-CG-5734	40624	Stomach, Intestinal Adenocarcinoma, Not Otherwise Specified (NOS)	G3	NO	YES	MALE	-25079	[Not Available]	[Not Available]	Germany	Hamburg	No	No	2005	YES	[Not Available]	4	R0	5th	T3	N1	M0	Stage IIIA	Dead	[Not Available]	243	[Not Available]	[Not Available]	NO	[Not Available]	NO	0	[Not Available]	[Not Available]	[Not Available]	68	Fundus/Body	[Not Available]	No	[Not Applicable]	[Not Applicable]	[Not Applicable]	[Not Applicable]	0	[Not Available]	[Not Available]	[Not Available]	[Not Applicable]
2dc154aa-c478-404b-a92e-86abcc8dbdb7	TCGA-D7-5577	40582	Stomach, Intestinal Adenocarcinoma, Tubular Type	G2	YES	NO	FEMALE	-19668	WHITE	NOT HISPANIC OR LATINO	Poland	Poznan	No	No	2010	YES	34	19	R0	7th	T2	N3	M0	Stage IIIA	Dead	263	[Not Applicable]	TUMOR FREE	[Not Available]	NO	[Not Available]	NO	0	[Not Available]	[Not Available]	[Not Available]	53	Cardia/Proximal	[Not Available]	No	[Not Applicable]	[Not Applicable]	[Not Applicable]	[Not Applicable]	0	[Not Available]	[Not Available]	[Not Available]	[Not Applicable]
a3c1f9a2-9174-48cf-81dc-2afcfdc4ba9c	TCGA-D7-5578	40580	Stomach, Intestinal Adenocarcinoma, Tubular Type	G3	YES	NO	MALE	-29390	WHITE	NOT HISPANIC OR LATINO	Poland	Poznan	No	No	2010	YES	19	6	R0	7th	T3	N2	M0	Stage IIIA	Alive	109	[Not Applicable]	TUMOR FREE	[Not Available]	YES	[Not Available]	NO	0	[Not Available]	[Not Available]	[Not Available]	80	Fundus/Body	[Not Available]	No	[Not Applicable]	[Not Applicable]	[Not Applicable]	[Not Applicable]	0	[Not Available]	[Not Available]	[Not Available]	[Not Applicable]
8b5746f9-dbee-40bd-9141-1081960cf286	TCGA-D7-5579	40580	Stomach, Intestinal Adenocarcinoma, Mucinous Type	G3	YES	NO	MALE	-27175	WHITE	NOT HISPANIC OR LATINO	Poland	Poznan	No	No	2010	YES	12	11	R1	7th	T3	N2	M0	Stage IIIA	Alive	138	[Not Applicable]	TUMOR FREE	[Not Available]	NO	YES	NO	0	[Not Available]	[Not Available]	[Not Available]	74	Fundus/Body	[Not Available]	No	[Not Applicable]	[Not Applicable]	[Not Applicable]	[Not Applicable]	0	[Not Available]	[Not Available]	[Not Available]	[Not Applicable]
40e507fb-e285-424b-a98b-362e47a53e4a	TCGA-D7-6518	40686	Stomach, Adenocarcinoma, Diffuse Type	G3	YES	NO	MALE	-27594	WHITE	NOT HISPANIC OR LATINO	Poland	Poznan	No	No	2010	YES	20	17	R1	7th	T2	N3	M0	Stage IIIA	Alive	298	[Not Applicable]	WITH TUMOR	[Not Available]	NO	NO	NO	[Not Available]	[Not Available]	[Not Available]	[Not Available]	75	Cardia/Proximal	[Not Available]	[Not Available]	[Not Applicable]	[Not Applicable]	[Not Applicable]	[Not Applicable]	0	[Not Available]	[Not Available]	[Not Available]	[Not Applicable]
e37cae9e-0656-4b89-b326-739a5cc859e0	TCGA-D7-6519	40801	Stomach, Adenocarcinoma, Diffuse Type	G3	YES	NO	FEMALE	-23413	WHITE	NOT HISPANIC OR LATINO	Poland	Poznan	No	No	2010	YES	16	2	R0	7th	T2	N1	M0	[Discrepancy]	Alive	476	[Not Applicable]	WITH TUMOR	[Not Available]	NO	NO	NO	[Not Available]	[Not Available]	[Not Available]	[Not Available]	64	Cardia/Proximal	[Not Available]	No	[Not Applicable]	[Not Applicable]	[Not Applicable]	[Not Applicable]	0	[Not Available]	[Not Available]	[Not Available]	[Not Applicable]
3c573af6-6298-49de-8de0-6a7f9ce9b000	TCGA-D7-6520	40676	Stomach, Intestinal Adenocarcinoma, Tubular Type	G3	YES	NO	MALE	-19467	WHITE	NOT HISPANIC OR LATINO	Poland	Poznan	No	No	2010	YES	24	14	R0	6th	T2b	N2	M0	Stage IIIA	Alive	293	[Not Applicable]	[Discrepancy]	[Not Available]	NO	NO	NO	[Not Available]	[Not Available]	[Not Available]	[Not Available]	53	Antrum/Distal	[Not Available]	No	[Not Applicable]	[Not Applicable]	[Not Applicable]	[Not Applicable]	0	[Not Available]	[Not Available]	[Not Available]	[Not Applicable]
6de6b8e2-03eb-4f32-b5a3-bea73fc632b4	TCGA-D7-6521	40676	Stomach, Adenocarcinoma, Diffuse Type	G3	YES	NO	MALE	-23776	WHITE	NOT HISPANIC OR LATINO	Poland	Poznan	No	No	2010	YES	17	15	R0	7th	T2b	N2	M0	[Discrepancy]	Alive	249	[Not Applicable]	TUMOR FREE	[Not Available]	NO	NO	NO	[Not Available]	[Not Available]	[Not Available]	[Not Available]	65	Fundus/Body	[Not Available]	No	[Not Applicable]	[Not Applicable]	[Not Applicable]	[Not Applicable]	0	[Not Available]	[Not Available]	[Not Available]	[Not Applicable]
8bb3facb-1933-4350-9f78-74537559e000	TCGA-D7-6522	40676	Stomach, Adenocarcinoma, Diffuse Type	G3	YES	NO	MALE	-21465	WHITE	NOT HISPANIC OR LATINO	Poland	Poznan	No	No	2010	YES	11	0	R0	6th	T2	N0	M0	Stage IB	Alive	210	[Not Applicable]	TUMOR FREE	[Not Available]	NO	NO	NO	[Not Available]	[Not Available]	[Not Available]	[Not Available]	58	Antrum/Distal	[Not Available]	No	[Not Applicable]	[Not Applicable]	[Not Applicable]	[Not Applicable]	0	[Not Available]	[Not Available]	[Not Available]	[Not Applicable]
7ef3f065-1928-4a58-b5a6-76dddb8488cf	TCGA-D7-6524	40676	Stomach, Adenocarcinoma, Diffuse Type	G3	YES	NO	MALE	-19532	WHITE	NOT HISPANIC OR LATINO	Poland	Poznan	No	No	2010	YES	16	6	R1	6th	T2	N1	M0	Stage II	Alive	21	[Not Applicable]	TUMOR FREE	[Not Available]	[Not Available]	NO	NO	[Not Available]	[Not Available]	[Not Available]	[Not Available]	53	Antrum/Distal	[Not Available]	No	[Not Applicable]	[Not Applicable]	[Not Applicable]	[Not Applicable]	0	[Not Available]	[Not Available]	[Not Available]	[Not Applicable]
82f9a197-040d-4c5e-89d9-d87a7aa0168d	TCGA-D7-6525	40676	Stomach, Adenocarcinoma, Diffuse Type	G3	YES	NO	MALE	-21223	WHITE	NOT HISPANIC OR LATINO	Poland	Poznan	No	No	2010	YES	9	6	R0	6th	T2	N2	M0	Stage IIIA	Dead	181	[Not Applicable]	WITH TUMOR	[Not Available]	NO	NO	NO	[Not Available]	[Not Available]	[Not Available]	[Not Available]	58	Cardia/Proximal	[Not Available]	No	[Not Applicable]	[Not Applicable]	[Not Applicable]	[Not Applicable]	0	[Not Available]	[Not Available]	[Not Available]	[Not Applicable]
a28e57e2-9071-4558-856a-162f7a837380	TCGA-D7-6526	40676	Stomach, Intestinal Adenocarcinoma, Tubular Type	G2	YES	NO	FEMALE	-24477	WHITE	NOT HISPANIC OR LATINO	Poland	Poznan	No	No	2010	YES	19	3	R0	7th	T3	N2	M0	Stage IIIA	Alive	201	[Not Applicable]	TUMOR FREE	[Not Available]	[Not Available]	NO	NO	[Not Available]	[Not Available]	[Not Available]	[Not Available]	67	Fundus/Body	[Not Available]	No	[Not Applicable]	[Not Applicable]	[Not Applicable]	[Not Applicable]	0	[Not Available]	[Not Available]	[Not Available]	[Not Applicable]
cb622cd6-776d-4681-8a67-4addd61c66b8	TCGA-D7-6527	40679	Stomach, Intestinal Adenocarcinoma, Papillary Type	G2	YES	NO	MALE	-22793	WHITE	NOT HISPANIC OR LATINO	Poland	Poznan	No	No	2010	YES	14	1	R0	6th	T2	N1	M0	Stage II	Dead	126	[Not Applicable]	[Discrepancy]	[Not Available]	NO	NO	NO	[Not Available]	[Not Available]	[Not Available]	[Not Available]	62	Cardia/Proximal	[Not Available]	No	[Not Applicable]	[Not Applicable]	[Not Applicable]	[Not Applicable]	0	[Not Available]	[Not Available]	[Not Available]	[Not Applicable]
35496e4e-598f-4ffc-b11e-8edaeb676079	TCGA-D7-6528	40679	Stomach, Intestinal Adenocarcinoma, Tubular Type	G2	YES	NO	FEMALE	-25815	WHITE	NOT HISPANIC OR LATINO	Poland	Poznan	No	No	2010	YES	26	0	R0	6th	T2	N0	M0	Stage IB	Alive	51	[Not Applicable]	TUMOR FREE	[Not Available]	NO	NO	NO	[Not Available]	[Not Available]	[Not Available]	[Not Available]	70	Fundus/Body	[Not Available]	No	[Not Applicable]	[Not Applicable]	[Not Applicable]	[Not Applicable]	0	[Not Available]	[Not Available]	[Not Available]	[Not Applicable]
53086e20-a727-40d6-b42d-8030109b5130	TCGA-D7-6815	40744	Stomach, Intestinal Adenocarcinoma, Tubular Type	G2	YES	NO	FEMALE	-25811	WHITE	NOT HISPANIC OR LATINO	Poland	Poznan	No	No	2010	YES	19	5	R0	7th	T2	N2	M0	Stage IIB	Alive	111	[Not Applicable]	TUMOR FREE	[Not Available]	NO	NO	YES	1	[Not Available]	[Not Available]	[Not Available]	70	Fundus/Body	[Not Available]	No	[Not Applicable]	[Not Applicable]	[Not Applicable]	[Not Applicable]	0	[Not Available]	[Not Available]	[Not Available]	[Not Applicable]
6ffefb3f-3919-4fef-ab15-5d32d8f51d57	TCGA-D7-6817	40804	Stomach, Intestinal Adenocarcinoma, Tubular Type	G3	YES	NO	MALE	-23142	WHITE	NOT HISPANIC OR LATINO	Poland	Poznan	No	No	2011	YES	31	20	R0	7th	T2b	N3	M0	Stage IIIA	Alive	24	[Not Applicable]	TUMOR FREE	[Not Available]	NO	NO	NO	[Not Available]	[Not Available]	[Not Available]	[Not Available]	63	Fundus/Body	[Not Available]	No	[Not Applicable]	[Not Applicable]	[Not Applicable]	[Not Applicable]	0	[Not Available]	[Not Available]	[Not Available]	[Not Applicable]
aa2934f9-8783-428e-88a6-1d04b93fa1fd	TCGA-D7-6818	40742	Stomach, Adenocarcinoma, Diffuse Type	G3	YES	NO	MALE	-19391	WHITE	NOT HISPANIC OR LATINO	Poland	Poznan	No	No	2011	YES	22	11	R0	7th	T2	N3	M0	Stage IIIA	Dead	124	[Not Applicable]	TUMOR FREE	[Not Available]	NO	NO	NO	[Not Available]	[Not Available]	[Not Available]	[Not Available]	53	Fundus/Body	[Not Available]	No	[Not Applicable]	[Not Applicable]	[Not Applicable]	[Not Applicable]	0	[Not Available]	[Not Available]	[Not Available]	[Not Applicable]
1142251c-28eb-48bf-9c54-7126d4557605	TCGA-D7-6820	40742	Stomach, Intestinal Adenocarcinoma, Tubular Type	G2	YES	NO	MALE	-23486	WHITE	NOT HISPANIC OR LATINO	Poland	Poznan	No	No	2011	YES	14	5	R0	6th	T2	N1	M0	Stage IIB	Alive	89	[Not Applicable]	TUMOR FREE	[Not Available]	NO	NO	NO	[Not Available]	[Not Available]	[Not Available]	[Not Available]	64	Fundus/Body	[Not Available]	No	[Not Applicable]	[Not Applicable]	[Not Applicable]	[Not Applicable]	0	[Not Available]	[Not Available]	[Not Available]	[Not Applicable]
e2aaabd9-f4ba-4763-a28a-c14d46a4bc5d	TCGA-D7-6822	40745	Stomach, Intestinal Adenocarcinoma, Tubular Type	G2	YES	NO	MALE	-28214	WHITE	NOT HISPANIC OR LATINO	Poland	Poznan	No	No	2011	YES	7	0	R0	7th	T2	N0	M0	Stage IB	Alive	131	[Not Applicable]	TUMOR FREE	[Not Available]	NO	NO	NO	[Not Available]	[Not Available]	[Not Available]	[Not Available]	77	Fundus/Body	[Not Available]	Yes	[Not Applicable]	[Not Applicable]	[Not Applicable]	[Not Applicable]	0	[Not Available]	[Not Available]	[Not Available]	[Not Applicable]
1e1cdf72-820f-48a4-8fb6-89575d07cde9	TCGA-D7-8570	41113	Stomach, Intestinal Adenocarcinoma, Tubular Type	G3	YES	NO	MALE	-16150	WHITE	NOT HISPANIC OR LATINO	Poland	Poznan	No	No	2011	YES	24	13	R0	7th	T3	N3a	M0	Stage IIIB	Alive	243	[Not Applicable]	TUMOR FREE	[Not Available]	NO	NO	NO	[Not Available]	NO	Complete Remission/Response	NO	44	Cardia/Proximal	[Not Available]	No	[Not Applicable]	[Not Applicable]	[Not Applicable]	[Not Applicable]	0	[Not Available]	[Not Available]	[Not Available]	[Not Applicable]
8097fddc-c7b9-4192-89d7-6bcceb7465b5	TCGA-D7-8572	41113	Stomach, Adenocarcinoma, Not Otherwise Specified (NOS)	G2	YES	NO	MALE	-20870	WHITE	NOT HISPANIC OR LATINO	Poland	Poznan	No	No	2012	YES	10	6	R0	7th	T2	N2	M0	Stage IIB	Alive	26	[Not Applicable]	TUMOR FREE	[Not Available]	NO	NO	NO	[Not Available]	[Not Available]	Complete Remission/Response	NO	57	Fundus/Body	[Not Available]	[Not Available]	[Not Applicable]	[Not Applicable]	[Not Applicable]	[Not Applicable]	0	[Not Available]	[Not Available]	[Not Available]	[Not Applicable]
e4344668-5a50-4dde-8eec-f4d7f01f99fd	TCGA-D7-8573	41113	Stomach, Intestinal Adenocarcinoma, Tubular Type	G3	YES	NO	MALE	-20963	WHITE	NOT HISPANIC OR LATINO	Poland	poznan	No	No	2012	YES	20	0	R0	7th	T3	N0	M0	Stage IIA	Alive	119	[Not Applicable]	TUMOR FREE	[Not Available]	NO	NO	NO	[Not Available]	NO	Complete Remission/Response	NO	57	Fundus/Body	[Not Available]	No	[Not Applicable]	[Not Applicable]	[Not Applicable]	[Not Applicable]	0	[Not Available]	[Not Available]	[Not Available]	[Not Applicable]
a873475c-b2c7-4c84-bd89-5b9ee6060ce1	TCGA-D7-8574	41113	Stomach, Adenocarcinoma, Not Otherwise Specified (NOS)	G3	YES	NO	MALE	-26586	WHITE	NOT HISPANIC OR LATINO	Poland	Poznan	No	No	2012	YES	16	13	R0	7th	T2	N3a	M0	Stage IIIA	Alive	128	[Not Applicable]	TUMOR FREE	[Not Available]	NO	YES	NO	[Not Available]	NO	Complete Remission/Response	NO	72	Antrum/Distal	H2 Blockers	No	[Not Applicable]	[Not Applicable]	[Not Applicable]	[Not Applicable]	0	[Not Available]	[Not Available]	[Not Available]	[Not Applicable]
00ee3098-1b32-4e7a-81ea-993773587c41	TCGA-D7-8575	41113	Stomach, Intestinal Adenocarcinoma, Tubular Type	G3	YES	NO	MALE	-27712	WHITE	NOT HISPANIC OR LATINO	Poland	Poznan	No	No	2012	YES	15	6	R0	7th	T3	N2	M0	Stage IIIA	Dead	7	[Not Applicable]	TUMOR FREE	[Not Available]	NO	NO	NO	[Not Available]	NO	Complete Remission/Response	NO	75	Fundus/Body	[Not Available]	No	[Not Applicable]	[Not Applicable]	[Not Applicable]	[Not Applicable]	0	[Not Available]	[Not Available]	[Not Available]	[Not Applicable]
ec8268c7-943d-451a-9036-f0196078b6c5	TCGA-D7-8576	41113	Stomach, Intestinal Adenocarcinoma, Tubular Type	G3	YES	NO	FEMALE	-20014	WHITE	NOT HISPANIC OR LATINO	Poland	Poznan	No	No	2012	YES	15	15	R0	7th	T3	N3a	M0	Stage IIIB	Dead	98	[Not Applicable]	TUMOR FREE	[Not Available]	NO	NO	NO	[Not Available]	NO	Complete Remission/Response	NO	54	Antrum/Distal	[Not Available]	No	[Not Applicable]	[Not Applicable]	[Not Applicable]	[Not Applicable]	0	[Not Available]	[Not Available]	[Not Available]	[Not Applicable]
50279b37-828d-4e18-b41f-f793c3923e75	TCGA-D7-8578	41114	Stomach, Adenocarcinoma, Not Otherwise Specified (NOS)	G2	YES	NO	MALE	-26620	WHITE	NOT HISPANIC OR LATINO	Poland	Poznan	No	No	2012	YES	3	0	R0	7th	T2	N0	M0	Stage IB	Alive	160	[Not Applicable]	TUMOR FREE	[Not Available]	NO	NO	NO	[Not Available]	NO	Complete Remission/Response	NO	72	Antrum/Distal	[Not Available]	No	[Not Applicable]	[Not Applicable]	[Not Applicable]	[Not Applicable]	0	[Not Available]	[Not Available]	[Not Available]	[Not Applicable]
81a7f6a2-e44c-43d6-b687-01158eaf44ee	TCGA-D7-8579	41114	Stomach, Intestinal Adenocarcinoma, Not Otherwise Specified (NOS)	G2	YES	NO	FEMALE	-24120	WHITE	NOT HISPANIC OR LATINO	Poland	Poznan	No	No	2012	YES	14	4	R0	7th	T2	N2	M0	Stage IIB	Alive	146	[Not Applicable]	TUMOR FREE	[Not Available]	NO	NO	NO	[Not Available]	NO	Complete Remission/Response	NO	66	Antrum/Distal	[Not Available]	No	[Not Applicable]	[Not Applicable]	[Not Applicable]	[Not Applicable]	0	[Not Available]	[Not Available]	[Not Available]	[Not Applicable]
6D5DF29C-F2CC-43CE-8D2F-DF1DA313AD52	TCGA-D7-A4YT	41298	Stomach, Intestinal Adenocarcinoma, Tubular Type	G2	YES	NO	MALE	-20742	WHITE	NOT HISPANIC OR LATINO	[Not Available]	Poznan	No	No	2012	YES	14	14	R0	7th	T2	N3a	M0	Stage IIIA	Alive	129	[Not Applicable]	TUMOR FREE	[Not Available]	NO	NO	NO	[Not Available]	NO	Complete Remission/Response	NO	56	Cardia/Proximal	[Not Available]	No	[Not Applicable]	[Not Applicable]	[Not Applicable]	[Not Applicable]	0	[Not Available]	[Not Available]	[Not Available]	[Not Applicable]
32B44138-64E2-4BBF-AA2F-93A3B07EC670	TCGA-D7-A4YU	41298	Stomach, Intestinal Adenocarcinoma, Tubular Type	G3	YES	NO	MALE	-26781	WHITE	NOT HISPANIC OR LATINO	[Not Available]	Poznan	No	No	2012	YES	25	25	R0	7th	T3	N3a	M0	Stage IIIB	Alive	210	[Not Applicable]	TUMOR FREE	[Not Available]	NO	NO	NO	[Not Available]	NO	[Not Applicable]	NO	73	Fundus/Body	[Not Available]	No	[Not Applicable]	[Not Applicable]	[Not Applicable]	[Not Applicable]	0	[Not Available]	[Not Available]	[Not Available]	[Not Applicable]
47FD3741-28EA-427B-9C2A-8CB39153C8AB	TCGA-D7-A4YV	41306	Stomach, Intestinal Adenocarcinoma, Tubular Type	G3	YES	NO	FEMALE	-25421	WHITE	NOT HISPANIC OR LATINO	[Not Available]	poznan	No	No	2012	YES	8	2	R0	7th	T3	N1	M0	Stage IIB	Dead	180	[Not Applicable]	TUMOR FREE	[Not Available]	NO	NO	YES	1	NO	Complete Remission/Response	NO	69	Antrum/Distal	[Not Available]	No	[Not Applicable]	[Not Applicable]	[Not Applicable]	[Not Applicable]	0	[Not Available]	[Not Available]	[Not Available]	[Not Applicable]
2B4F014F-74E9-4DDA-A1AD-ABCBD124FC44	TCGA-D7-A4YX	41298	Stomach, Adenocarcinoma, Not Otherwise Specified (NOS)	G3	YES	NO	MALE	-23249	WHITE	NOT HISPANIC OR LATINO	[Not Available]	Poznan	No	No	2012	YES	19	1	R0	7th	T3	N1	M0	Stage IIB	Alive	244	[Not Applicable]	TUMOR FREE	[Not Available]	NO	NO	NO	[Not Available]	NO	Complete Remission/Response	NO	63	Fundus/Body	[Not Available]	No	[Not Applicable]	[Not Applicable]	[Not Applicable]	[Not Applicable]	0	[Not Available]	[Not Available]	[Not Available]	[Not Applicable]
17F63789-2EE3-4CD9-9273-5FA73662DB39	TCGA-D7-A4YY	41306	Stomach, Adenocarcinoma, Not Otherwise Specified (NOS)	G3	YES	NO	MALE	-22287	WHITE	NOT HISPANIC OR LATINO	[Not Available]	Poznan	No	No	2012	YES	22	7	R0	7th	T3	N3a	M0	Stage IIIB	Alive	104	[Not Applicable]	TUMOR FREE	[Not Available]	NO	NO	NO	[Not Available]	YES	Stable Disease	NO	61	Antrum/Distal	[Not Available]	No	[Not Applicable]	[Not Applicable]	[Not Applicable]	[Not Applicable]	0	[Not Available]	[Not Available]	[Not Available]	[Not Applicable]
DCE21359-004F-4E8B-89E4-9E1A30FAFFDF	TCGA-D7-A4Z0	41306	Stomach, Intestinal Adenocarcinoma, Mucinous Type	G3	YES	NO	FEMALE	-22129	WHITE	NOT HISPANIC OR LATINO	[Not Available]	Poznan	No	No	2012	YES	10	3	R0	7th	T2	N2	M0	Stage IIB	Alive	148	[Not Applicable]	TUMOR FREE	[Not Available]	[Not Available]	NO	NO	[Not Available]	YES	[Not Available]	NO	60	Antrum/Distal	[Not Available]	No	[Not Applicable]	[Not Applicable]	[Not Applicable]	[Not Applicable]	0	[Not Available]	[Not Available]	[Not Available]	[Not Applicable]
25C4448F-F3C5-41BF-854E-1AEB60696C78	TCGA-D7-A6ET	41726	Stomach, Intestinal Adenocarcinoma, Tubular Type	G2	YES	NO	MALE	-27928	WHITE	NOT HISPANIC OR LATINO	wlkp	poznan	No	No	2012	YES	34	7	R0	7th	T3	N3a	M0	Stage IIIB	Alive	417	[Not Applicable]	TUMOR FREE	[Not Available]	NO	NO	NO	[Not Available]	NO	Complete Remission/Response	NO	76	Fundus/Body	[Not Available]	No	[Not Applicable]	[Not Applicable]	[Not Applicable]	[Not Applicable]	0	[Not Available]	[Not Available]	[Not Available]	[Not Applicable]
72B10481-7B16-469F-B133-464609569ADF	TCGA-D7-A6EV	41726	Stomach, Adenocarcinoma, Not Otherwise Specified (NOS)	G3	YES	NO	FEMALE	-26226	WHITE	NOT HISPANIC OR LATINO	wlkp	poznan	No	No	2013	YES	17	3	R0	7th	T2	N2	M0	Stage IIB	Alive	342	[Not Applicable]	TUMOR FREE	[Not Available]	NO	NO	NO	[Not Available]	NO	Complete Remission/Response	NO	71	Antrum/Distal	[Not Available]	No	[Not Applicable]	[Not Applicable]	[Not Applicable]	[Not Applicable]	0	[Not Available]	[Not Available]	[Not Available]	[Not Applicable]
1B391187-1D9A-4428-BA9A-EF1800F17D3E	TCGA-D7-A6EX	41726	Stomach, Intestinal Adenocarcinoma, Tubular Type	G3	YES	NO	FEMALE	-26525	WHITE	NOT HISPANIC OR LATINO	wlkp	poznan	No	No	2013	YES	10	4	R0	7th	T3	N2	M0	Stage IIIA	Alive	344	[Not Applicable]	TUMOR FREE	[Not Available]	NO	NO	NO	[Not Available]	NO	Complete Remission/Response	NO	72	Antrum/Distal	[Not Available]	No	[Not Applicable]	[Not Applicable]	[Not Applicable]	[Not Applicable]	0	[Not Available]	[Not Available]	[Not Available]	[Not Applicable]
73BD696B-0F35-4F70-8888-8153B1BA9EE4	TCGA-D7-A6EY	41726	Stomach, Intestinal Adenocarcinoma, Tubular Type	G3	YES	NO	FEMALE	-26526	WHITE	NOT HISPANIC OR LATINO	wlkp	poznan	No	No	2013	YES	18	13	R0	7th	T3	N3a	M0	Stage IIIB	Dead	[Not Available]	348	WITH TUMOR	Stomach Cancer	NO	NO	NO	[Not Available]	NO	Progressive Disease	NO	72	Antrum/Distal	[Not Available]	No	[Not Applicable]	[Not Applicable]	[Not Applicable]	[Not Applicable]	0	[Not Available]	[Not Available]	[Not Available]	[Not Applicable]
263B18E1-5722-4650-B16B-DAC1961A3AF8	TCGA-D7-A6EZ	41726	Stomach, Intestinal Adenocarcinoma, Not Otherwise Specified (NOS)	G3	YES	NO	MALE	-24425	WHITE	NOT HISPANIC OR LATINO	wlkp	poznan	No	No	2013	YES	17	3	R0	7th	T3	N2	M0	Stage IIIA	Dead	297	[Not Applicable]	TUMOR FREE	[Not Available]	NO	NO	NO	[Not Available]	NO	Complete Remission/Response	NO	66	Fundus/Body	[Not Available]	No	[Not Applicable]	[Not Applicable]	[Not Applicable]	[Not Applicable]	0	[Not Available]	[Not Available]	[Not Available]	[Not Applicable]
B1FEE7AF-8030-4D93-94AC-6294683D4298	TCGA-D7-A6F0	41729	Stomach, Intestinal Adenocarcinoma, Not Otherwise Specified (NOS)	G3	YES	NO	FEMALE	-28923	WHITE	NOT HISPANIC OR LATINO	wlkp	poznan	No	No	2013	YES	17	0	R0	7th	T2	N0	M0	Stage IB	Alive	90	[Not Applicable]	TUMOR FREE	[Not Available]	NO	NO	NO	[Not Available]	NO	Complete Remission/Response	NO	79	Cardia/Proximal	[Not Available]	No	[Not Applicable]	[Not Applicable]	[Not Applicable]	[Not Applicable]	0	[Not Available]	[Not Available]	[Not Available]	[Not Applicable]
F4B1E633-38E6-4CC6-A0C6-911582D4066B	TCGA-D7-A6F2	41736	Stomach, Intestinal Adenocarcinoma, Tubular Type	G3	YES	NO	MALE	-22801	WHITE	NOT HISPANIC OR LATINO	Wlkp	Poznan	No	No	2012	YES	10	0	R0	7th	T2	N0	M0	Stage IB	Alive	476	[Not Applicable]	TUMOR FREE	[Not Available]	NO	NO	NO	[Not Available]	NO	Complete Remission/Response	NO	62	Fundus/Body	[Not Available]	[Not Available]	[Not Applicable]	[Not Applicable]	[Not Applicable]	[Not Applicable]	0	[Not Available]	[Not Available]	[Not Available]	[Not Applicable]
37F93D19-C78F-4FBC-AFFB-5A2CCC84BE1B	TCGA-D7-A747	41736	Stomach, Adenocarcinoma, Diffuse Type	G3	YES	NO	MALE	-20923	WHITE	NOT HISPANIC OR LATINO	wlkp	poznan	No	No	2013	YES	8	0	R0	7th	T3	N1	M0	Stage IIB	Dead	[Not Available]	255	WITH TUMOR	Stomach Cancer	NO	NO	NO	[Not Available]	NO	Progressive Disease	[Not Available]	57	Antrum/Distal	[Not Available]	[Not Available]	[Not Applicable]	[Not Applicable]	[Not Applicable]	[Not Applicable]	0	[Not Available]	[Not Available]	[Not Available]	[Not Applicable]
BF0F1735-F94D-4B82-8F91-2FD2BAC80E32	TCGA-D7-A748	41736	Stomach, Adenocarcinoma, Diffuse Type	G3	YES	NO	FEMALE	-15190	WHITE	NOT HISPANIC OR LATINO	wlkp	poznan	No	No	2013	YES	16	12	R0	7th	T4a	N3	M1	Stage IV	Dead	[Not Available]	132	WITH TUMOR	Stomach Cancer	[Not Available]	[Not Available]	NO	[Not Available]	YES	Progressive Disease	YES	41	Fundus/Body	[Not Available]	[Not Available]	[Not Applicable]	[Not Applicable]	[Not Applicable]	[Not Applicable]	0	[Not Available]	[Not Available]	[Not Available]	[Not Applicable]
40837A4D-7931-497C-A6BF-6A661813C443	TCGA-D7-A74A	41729	Stomach, Intestinal Adenocarcinoma, Tubular Type	G2	YES	NO	FEMALE	-22435	WHITE	NOT HISPANIC OR LATINO	wlkp	poznan	No	No	2013	YES	11	4	R0	7th	T3	N2	M0	Stage IIIA	Alive	225	[Not Applicable]	TUMOR FREE	[Not Available]	NO	NO	NO	[Not Available]	NO	Complete Remission/Response	NO	61	Cardia/Proximal	[Not Available]	No	[Not Applicable]	[Not Applicable]	[Not Applicable]	[Not Applicable]	0	[Not Available]	[Not Available]	[Not Available]	[Not Applicable]
ED3BF1DD-50E4-4ABF-8E04-BC1A97C493B3	TCGA-D7-A74B	41729	Stomach, Adenocarcinoma, Diffuse Type	G3	YES	NO	FEMALE	-19066	WHITE	NOT HISPANIC OR LATINO	wlkp	pozna?	No	No	2013	YES	22	13	R0	7th	T3	N3	M0	Stage IIIB	Dead	[Not Available]	217	WITH TUMOR	Stomach Cancer	NO	NO	NO	[Not Available]	NO	Progressive Disease	YES	52	Fundus/Body	[Not Available]	No	[Not Applicable]	[Not Applicable]	[Not Applicable]	[Not Applicable]	0	[Not Available]	[Not Available]	[Not Available]	[Not Applicable]
2d291fa3-f0fd-4bc1-91a6-783863714190	TCGA-EQ-5647	40669	Stomach, Adenocarcinoma, Not Otherwise Specified (NOS)	G2	YES	NO	FEMALE	-31431	WHITE	NOT HISPANIC OR LATINO	Delaware/ USA	Newark	No	No	2010	YES	10	8	R2	7th	T4	N3	M1	Stage IV	Dead	[Not Available]	19	WITH TUMOR	[Not Available]	NO	YES	NO	[Not Available]	[Not Available]	[Not Available]	[Not Available]	86	Antrum/Distal	Proton Pump Inhibitors	No	[Not Applicable]	[Not Applicable]	[Not Applicable]	[Not Applicable]	0	[Not Available]	[Not Available]	[Not Available]	[Not Applicable]
4e921bc8-df5d-4f54-93d1-d5a433f91bdb	TCGA-EQ-8122	41073	Stomach, Intestinal Adenocarcinoma, Not Otherwise Specified (NOS)	G3	YES	NO	FEMALE	-26289	WHITE	NOT HISPANIC OR LATINO	United States	[Not Available]	No	No	2011	YES	19	2	[Not Available]	7th	T3	N1	MX	Stage IIB	Dead	237	[Not Applicable]	[Not Available]	[Not Available]	[Not Available]	[Not Available]	[Not Available]	[Not Available]	YES	[Not Available]	[Not Available]	71	Antrum/Distal	[Not Available]	[Not Available]	[Not Applicable]	[Not Applicable]	[Not Applicable]	[Not Applicable]	0	[Not Available]	[Not Available]	[Not Available]	[Not Applicable]
FE1AD544-3189-4495-86BE-0C68F3234238	TCGA-EQ-A4SO	41325	[Discrepancy]	G2	YES	NO	MALE	-25897	WHITE	NOT HISPANIC OR LATINO	Delaware	Newark	Yes, History of Prior Malignancy	No	2012	YES	20	1	R0	7th	T4b	N1	MX	Stage IIIB	Alive	242	[Not Applicable]	TUMOR FREE	[Not Available]	YES	YES	NO	[Not Available]	YES	[Not Applicable]	NO	70	Antrum/Distal	Proton Pump Inhibitors	No	[Not Applicable]	[Not Applicable]	[Not Applicable]	[Not Applicable]	0	[Not Available]	[Not Available]	[Not Available]	[Not Applicable]
c3cba26e-38c2-4569-afd6-6b045e604808	TCGA-F1-6177	40732	Stomach, Adenocarcinoma, Not Otherwise Specified (NOS)	G2	NO	YES	MALE	-32873	BLACK OR AFRICAN AMERICAN	NOT HISPANIC OR LATINO	North Carolina	Chapel Hill	Yes	No	2009	YES	7	2	R0	6th	T1b	N1	MX	Stage I	Dead	200	[Not Applicable]	TUMOR FREE	[Not Available]	NO	NO	NO	[Not Available]	[Not Available]	[Not Available]	[Not Available]	90	Antrum/Distal	[Not Available]	No	[Not Applicable]	[Not Applicable]	[Not Applicable]	[Not Applicable]	0	[Not Available]	[Not Available]	[Not Available]	[Not Applicable]
106f3344-f699-4b2c-8f62-4ac6c948dde4	TCGA-F1-6874	40759	Stomach, Intestinal Adenocarcinoma, Not Otherwise Specified (NOS)	G3	YES	NO	MALE	-29083	WHITE	NOT HISPANIC OR LATINO	North Carolina	Chapel Hill	No	No	2011	YES	38	0	R0	7th	T2	N0	M0	Stage IB	Alive	62	[Not Applicable]	TUMOR FREE	[Not Available]	NO	NO	NO	[Not Available]	[Not Available]	[Not Available]	[Not Available]	79	Cardia/Proximal	[Not Available]	No	[Not Applicable]	[Not Applicable]	[Not Applicable]	[Not Applicable]	0	[Not Available]	[Not Available]	[Not Available]	[Not Applicable]
283776cd-32e8-4a79-bed1-1411c9d3a9e0	TCGA-F1-6875	40826	Stomach, Adenocarcinoma, Not Otherwise Specified (NOS)	G2	NO	YES	MALE	-29209	BLACK OR AFRICAN AMERICAN	NOT HISPANIC OR LATINO	NC	Chapel Hill	No	No	1996	YES	17	0	R0	4th	T2	N0	M0	Stage IA	Dead	[Not Available]	2197	TUMOR FREE	[Not Available]	[Not Available]	[Not Available]	[Not Available]	[Not Available]	[Not Available]	[Not Available]	[Not Available]	79	Antrum/Distal	[Not Available]	[Not Available]	[Not Applicable]	[Not Applicable]	[Not Applicable]	[Not Applicable]	0	[Not Available]	[Not Available]	[Not Available]	[Not Applicable]
CCA74404-CD91-4A69-AE09-BFB5D9142D3D	TCGA-F1-A448	41213	Stomach, Intestinal Adenocarcinoma, Mucinous Type	G3	YES	NO	MALE	-25846	WHITE	HISPANIC OR LATINO	NC	Chapel Hill	No	No	2012	YES	61	18	R0	7th	T3	N3b	M0	Stage IIIB	Alive	252	[Not Applicable]	TUMOR FREE	[Not Available]	NO	NO	NO	[Not Available]	YES	Complete Remission/Response	NO	70	Antrum/Distal	[Not Available]	No	[Not Applicable]	[Not Applicable]	[Not Applicable]	[Not Applicable]	0	[Not Available]	[Not Available]	[Not Available]	[Not Applicable]
5C76CB89-B1B1-4910-B811-E44D3B277430	TCGA-F1-A72C	41617	Stomach, Intestinal Adenocarcinoma, Not Otherwise Specified (NOS)	G2	YES	NO	MALE	-25104	ASIAN	NOT HISPANIC OR LATINO	NC	Chapel Hill	No	No	2013	YES	13	0	R0	7th	T3	N0	M0	Stage IIA	Alive	247	[Not Applicable]	TUMOR FREE	[Not Available]	NO	NO	YES	1	NO	Complete Remission/Response	NO	68	Antrum/Distal	[Not Available]	No	[Not Applicable]	[Not Applicable]	[Not Applicable]	[Not Applicable]	0	[Not Available]	[Not Available]	[Not Available]	[Not Applicable]
1d43af3c-4279-4aed-9ced-ce3896a48ae0	TCGA-FP-7735	40977	Stomach, Adenocarcinoma, Not Otherwise Specified (NOS)	G2	YES	NO	MALE	-28232	BLACK OR AFRICAN AMERICAN	NOT HISPANIC OR LATINO	Texas, USA	Tyler	No	No	2011	YES	18	0	R0	7th	T2	N0	MX	Stage IB	Dead	12	[Not Applicable]	TUMOR FREE	[Not Available]	YES	YES	[Not Available]	[Not Available]	[Not Available]	[Not Available]	[Not Available]	77	Fundus/Body	Proton Pump Inhibitors	[Not Available]	[Not Applicable]	[Not Applicable]	[Not Applicable]	[Not Applicable]	0	[Not Available]	[Not Available]	[Not Available]	[Not Applicable]
45aacbb4-0fd8-431c-a57b-279ea57a19fc	TCGA-FP-7829	40977	Stomach, Intestinal Adenocarcinoma, Mucinous Type	G2	YES	NO	MALE	-25534	WHITE	NOT HISPANIC OR LATINO	Minnesota, USA	Minneapolis	No	No	2011	YES	17	2	R0	7th	T3	N1	M0	Stage IIB	Alive	6	[Not Applicable]	TUMOR FREE	[Not Available]	[Not Available]	[Not Available]	[Not Available]	[Not Available]	[Not Available]	[Not Available]	[Not Available]	69	Gastroesophageal Junction	[Not Available]	[Not Available]	[Not Applicable]	[Not Applicable]	[Not Applicable]	[Not Applicable]	0	[Not Available]	[Not Available]	[Not Available]	[Not Applicable]
d384dd0c-1947-4ffc-bee9-de38311d8249	TCGA-FP-7916	41019	Stomach, Adenocarcinoma, Diffuse Type	G3	YES	NO	MALE	-28475	ASIAN	NOT HISPANIC OR LATINO	AZ/USA	Tucson	No	No	2011	YES	20	10	[Not Available]	7th	T4a	N3a	MX	Stage IIIC	Dead	92	[Not Applicable]	WITH TUMOR	[Not Available]	[Not Available]	[Not Available]	[Not Available]	[Not Available]	[Not Available]	[Not Available]	[Not Available]	77	Antrum/Distal	[Not Available]	[Not Available]	[Not Applicable]	[Not Applicable]	[Not Applicable]	[Not Applicable]	0	[Not Available]	[Not Available]	[Not Available]	[Not Applicable]
b2e2d35c-7a79-4165-97a5-82d5c37d94f2	TCGA-FP-7998	41036	Stomach, Adenocarcinoma, Diffuse Type	G3	YES	NO	MALE	-28302	WHITE	HISPANIC OR LATINO	United States	Tucson	No	No	2011	YES	30	14	R0	7th	T4a	N3a	MX	Stage IIIC	Alive	109	[Not Applicable]	[Not Available]	[Not Available]	[Not Available]	[Not Available]	[Not Available]	[Not Available]	[Not Available]	[Not Available]	NO	77	Fundus/Body	[Not Available]	[Not Available]	[Not Applicable]	[Not Applicable]	[Not Applicable]	[Not Applicable]	0	[Not Available]	[Not Available]	[Not Available]	[Not Applicable]
5956529e-f359-47c9-8222-0bd7f68c1e65	TCGA-FP-8099	41246	Stomach, Adenocarcinoma, Not Otherwise Specified (NOS)	G2	YES	NO	MALE	-29129	WHITE	NOT HISPANIC OR LATINO	Michigan	Muskegon	No	No	2011	YES	13	0	R0	7th	T3	N0	MX	Stage IIA	Alive	34	[Not Applicable]	[Not Available]	[Not Available]	[Not Available]	[Not Available]	[Not Available]	[Not Available]	[Not Available]	[Not Applicable]	NO	79	Gastroesophageal Junction	[Not Available]	[Not Available]	[Not Applicable]	[Not Applicable]	[Not Applicable]	[Not Applicable]	0	[Not Available]	[Not Available]	[Not Available]	[Not Applicable]
233cb00f-b470-47fb-ad93-2a1597655ed6	TCGA-FP-8209	41077	Stomach, Adenocarcinoma, Diffuse Type	G3	NO	YES	MALE	-18171	WHITE	NOT HISPANIC OR LATINO	United States	Indianapolis	No	No	2005	YES	5	0	R0	6th	T2a	N0	M0	Stage IB	Dead	[Not Available]	1811	WITH TUMOR	Stomach Cancer	YES	YES	NO	[Not Available]	YES	Complete Remission/Response	YES	49	Antrum/Distal	Proton Pump Inhibitors	[Not Available]	[Not Applicable]	[Not Applicable]	[Not Applicable]	[Not Applicable]	0	[Not Available]	[Not Available]	[Not Available]	[Not Applicable]
92654ad8-156c-4dd1-862e-dc339240d721	TCGA-FP-8210	41076	Stomach, Adenocarcinoma, Diffuse Type	G3	NO	YES	MALE	-17562	ASIAN	NOT HISPANIC OR LATINO	United States	Indianapolis	No	No	2006	YES	23	3	[Not Available]	6th	T3	N1	M0	Stage IIIA	Dead	[Not Available]	153	WITH TUMOR	Stomach Cancer	YES	YES	NO	[Not Available]	YES	Progressive Disease	NO	48	Antrum/Distal	Proton Pump Inhibitors	[Not Available]	[Not Applicable]	[Not Applicable]	[Not Applicable]	[Not Applicable]	0	[Not Available]	[Not Available]	[Not Available]	[Not Applicable]
0b1663fc-6a7e-4698-951d-a8c90fdf2411	TCGA-FP-8211	41246	Stomach, Adenocarcinoma, Not Otherwise Specified (NOS)	G2	YES	NO	MALE	-22957	WHITE	NOT HISPANIC OR LATINO	Oklahoma	Tulsa	No	No	2011	YES	7	2	R1	7th	T3	N1	MX	Stage IIB	Alive	86	[Not Applicable]	WITH TUMOR	[Not Available]	[Not Available]	[Not Available]	[Not Available]	[Not Available]	[Not Available]	[Not Applicable]	NO	62	Cardia/Proximal	[Not Available]	[Not Available]	[Not Applicable]	[Not Applicable]	[Not Applicable]	[Not Applicable]	0	[Not Available]	[Not Available]	[Not Available]	[Not Applicable]
1a4313e7-a770-4a0e-93f1-c10562f521e3	TCGA-FP-8631	41271	Stomach, Intestinal Adenocarcinoma, Not Otherwise Specified (NOS)	G2	YES	NO	MALE	-24898	WHITE	NOT HISPANIC OR LATINO	Texas	Dallas	No	No	2012	YES	25	6	R0	7th	T3	N2	MX	Stage IIIA	Alive	17	[Not Applicable]	TUMOR FREE	[Not Available]	[Not Available]	[Not Available]	[Not Available]	[Not Available]	[Not Available]	[Not Applicable]	NO	68	Gastroesophageal Junction	[Not Available]	[Not Available]	[Not Applicable]	[Not Applicable]	[Not Applicable]	[Not Applicable]	0	[Not Available]	[Not Available]	[Not Available]	[Not Applicable]
48ABE0EF-DFD5-4E36-A319-C4EC3165CBA1	TCGA-FP-A4BE	41299	Stomach, Adenocarcinoma, Not Otherwise Specified (NOS)	G3	YES	NO	MALE	-20148	BLACK OR AFRICAN AMERICAN	NOT HISPANIC OR LATINO	Tennessee	Memphis	No	No	2012	YES	27	0	R0	7th	T3	N0	M0	Stage IIA	Alive	35	[Not Applicable]	TUMOR FREE	[Not Available]	YES	YES	NO	[Not Available]	[Not Available]	[Not Applicable]	NO	55	Fundus/Body	Antacids	[Not Available]	[Not Applicable]	[Not Applicable]	[Not Applicable]	[Not Applicable]	0	[Not Available]	[Not Available]	[Not Available]	[Not Applicable]
0AE2B51D-AADE-4D24-8D0B-6990123D9074	TCGA-FP-A4BF	41299	Stomach Adenocarcinoma, Signet Ring Type	G3	YES	NO	MALE	-25030	WHITE	NOT HISPANIC OR LATINO	Tennessee	Memphis	No	No	2011	YES	15	5	R1	7th	T3	N2	M0	Stage IIIA	Dead	47	[Not Applicable]	WITH TUMOR	[Not Available]	[Not Available]	[Not Available]	[Not Available]	[Not Available]	[Not Available]	[Not Applicable]	NO	68	Gastroesophageal Junction	[Not Available]	[Not Available]	[Not Applicable]	[Not Applicable]	[Not Applicable]	[Not Applicable]	0	[Not Available]	[Not Available]	[Not Available]	[Not Applicable]
FEB5CCF3-395F-415A-85D3-DB637FCD514F	TCGA-FP-A8CX	41727	Stomach Adenocarcinoma, Signet Ring Type	G3	YES	NO	MALE	-22000	WHITE	NOT HISPANIC OR LATINO	Texas	Tyler	Yes, History of Prior Malignancy	No	2013	YES	25	15	R0	7th	T4b	N3a	MX	Stage IIIC	Alive	7	[Not Applicable]	TUMOR FREE	[Not Available]	YES	YES	NO	[Not Available]	[Not Available]	[Not Available]	NO	60	Fundus/Body	Proton Pump Inhibitors	No	[Not Applicable]	[Not Applicable]	[Not Applicable]	[Not Applicable]	0	[Not Available]	[Not Available]	[Not Available]	[Not Applicable]
36ABEAF9-CC0F-43DD-9C55-B9347D826529	TCGA-FP-A9TM	42110	Stomach, Adenocarcinoma, Not Otherwise Specified (NOS)	G2	YES	NO	MALE	-28376	WHITE	NOT HISPANIC OR LATINO	Texas	Tyler	No	No	2013	YES	26	2	R0	7th	T1b	N1	M0	[Discrepancy]	Alive	189	[Not Applicable]	TUMOR FREE	[Not Available]	YES	YES	NO	[Not Available]	YES	Complete Remission/Response	NO	77	Gastroesophageal Junction	Proton Pump Inhibitors	No	[Not Applicable]	[Not Applicable]	[Not Applicable]	[Not Applicable]	0	[Not Available]	[Not Available]	[Not Available]	[Not Applicable]
06fd3086-0801-4d74-bced-4916efc544d2	TCGA-HF-7131	40864	Stomach, Adenocarcinoma, Not Otherwise Specified (NOS)	G2	NO	YES	FEMALE	[Not Available]	[Not Available]	[Not Available]	Ontario/Canada	Mississauga	Yes	No	2007	YES	[Not Available]	0	R0	6th	T2b	N0	MX	Stage IB	Alive	[Not Available]	[Not Applicable]	TUMOR FREE	[Not Available]	[Not Available]	[Not Available]	NO	0	[Not Available]	[Not Available]	[Not Available]	[Not Available]	Gastroesophageal Junction	[Not Available]	[Not Available]	[Not Applicable]	[Not Applicable]	[Not Applicable]	[Not Applicable]	[Not Available]	[Not Available]	[Not Available]	[Not Available]	[Not Applicable]
6c3687fd-0761-477d-95ab-73e11d66dbd6	TCGA-HF-7132	40864	Stomach, Intestinal Adenocarcinoma, Mucinous Type	G2	NO	YES	MALE	[Not Available]	[Not Available]	[Not Available]	Ontario Canada	London	No	No	2006	YES	8	2	R0	6th	T2b	N1	M0	Stage II	Alive	[Not Available]	[Not Applicable]	TUMOR FREE	[Not Available]	NO	NO	NO	0	[Not Available]	[Not Available]	[Not Available]	[Not Available]	Antrum/Distal	[Not Available]	No	[Not Applicable]	[Not Applicable]	[Not Applicable]	[Not Applicable]	[Not Available]	[Not Available]	[Not Available]	[Not Available]	[Not Applicable]
5d33895e-a959-4d5e-8850-c49c7fa49a22	TCGA-HF-7133	40865	Stomach, Intestinal Adenocarcinoma, Mucinous Type	G2	NO	YES	FEMALE	[Not Available]	[Not Available]	[Not Available]	Ontario Canada	London	No	No	2007	YES	53	16	R1	6th	T2b	N3	M0	Stage IV	Alive	[Not Available]	[Not Applicable]	TUMOR FREE	[Not Available]	NO	YES	[Not Available]	[Not Available]	[Not Available]	[Not Available]	[Not Available]	[Not Available]	Gastroesophageal Junction	Proton Pump Inhibitors	No	[Not Applicable]	[Not Applicable]	[Not Applicable]	[Not Applicable]	[Not Available]	[Not Available]	[Not Available]	[Not Available]	[Not Applicable]
1dbe1e26-3bcd-45cf-990e-ad7c8754f4d4	TCGA-HF-7134	40869	Stomach, Intestinal Adenocarcinoma, Not Otherwise Specified (NOS)	G2	NO	YES	MALE	[Not Available]	[Not Available]	[Not Available]	Ontario Canada	London	No	No	2008	YES	25	0	R0	6th	T1	N0	M0	Stage IA	Alive	[Not Available]	[Not Applicable]	TUMOR FREE	[Not Available]	NO	NO	NO	0	[Not Available]	[Not Available]	[Not Available]	[Not Available]	Fundus/Body	[Not Available]	No	[Not Applicable]	[Not Applicable]	[Not Applicable]	[Not Applicable]	[Not Available]	[Not Available]	[Not Available]	[Not Available]	[Not Applicable]
647dc54f-a51b-40ea-9d97-c93598c2af71	TCGA-HF-7136	40864	Stomach, Adenocarcinoma, Not Otherwise Specified (NOS)	G2	NO	YES	MALE	[Not Available]	[Not Available]	[Not Available]	Ontario	Ottawa	No	No	2008	YES	12	2	R1	6th	T3	N1	M0	Stage IIIA	Alive	[Not Available]	[Not Applicable]	WITH TUMOR	[Not Available]	NO	NO	NO	[Not Available]	[Not Available]	[Not Available]	[Not Available]	[Not Available]	Gastroesophageal Junction	[Not Available]	No	[Not Applicable]	[Not Applicable]	[Not Applicable]	[Not Applicable]	[Not Available]	[Not Available]	[Not Available]	[Not Available]	[Not Applicable]
A58B6CD2-48F8-47D0-B97A-02A376F83E5C	TCGA-HF-A5NB	41543	Stomach, Intestinal Adenocarcinoma, Mucinous Type	G3	NO	YES	FEMALE	-27676	[Not Available]	[Not Available]	Ontario	London	No	No	[Not Available]	YES	26	11	R1	7th	T4a	N3a	M0	Stage IIIC	Alive	550	[Not Applicable]	TUMOR FREE	[Not Available]	NO	NO	NO	[Not Available]	YES	Complete Remission/Response	NO	75	Antrum/Distal	[Not Available]	No	[Not Applicable]	[Not Applicable]	[Not Applicable]	[Not Applicable]	[Not Available]	[Not Available]	[Not Available]	[Not Available]	[Not Applicable]
83d681f4-6c0e-45cc-a31d-0b1b31c8e073	TCGA-HJ-7597	41060	Stomach Adenocarcinoma, Signet Ring Type	G3	NO	YES	FEMALE	-26264	WHITE	NOT HISPANIC OR LATINO	New York	Buffalo	No	No	2005	YES	37	0	R0	6th	T2b	N0	MX	Stage IB	Dead	[Not Available]	805	WITH TUMOR	Stomach Cancer	YES	YES	NO	0	NO	Complete Remission/Response	YES	71	Fundus/Body	Proton Pump Inhibitors|Antacids	Yes	[Not Applicable]	[Not Applicable]	[Not Applicable]	[Not Applicable]	0	[Not Available]	[Not Available]	[Not Available]	[Not Applicable]
ac77e22d-42c0-4e06-b904-0dd5b31eb0d8	TCGA-HU-8238	41344	Stomach, Intestinal Adenocarcinoma, Tubular Type	G2	NO	YES	MALE	-20708	ASIAN	NOT HISPANIC OR LATINO	[Not Available]	Daegu	No	No	2011	YES	46	1	R0	7th	T3	[Discrepancy]	M0	[Discrepancy]	Alive	46	[Not Applicable]	TUMOR FREE	[Not Available]	[Not Available]	[Not Available]	NO	[Not Available]	NO	Complete Remission/Response	NO	56	Antrum/Distal	[Not Available]	Yes	[Not Applicable]	[Not Applicable]	[Not Applicable]	[Not Applicable]	0	[Not Available]	[Not Available]	[Not Available]	[Not Applicable]
77a8eab6-f6a1-4739-9031-75ead40d68cb	TCGA-HU-8243	41347	Stomach, Intestinal Adenocarcinoma, Tubular Type	G2	NO	YES	MALE	-24187	ASIAN	NOT HISPANIC OR LATINO	[Not Available]	Pusan	No	No	2011	YES	81	57	R0	7th	T4a	N3b	M0	Stage IIIC	Dead	[Not Available]	180	WITH TUMOR	Stomach Cancer	YES	[Not Available]	NO	[Not Available]	NO	Partial Remission/Response	YES	66	Fundus/Body	[Not Available]	No	[Not Applicable]	[Not Applicable]	[Not Applicable]	[Not Applicable]	0	[Not Available]	[Not Available]	[Not Available]	[Not Applicable]
f0b6e8f8-995c-47c1-bbec-d1d51dc97828	TCGA-HU-8244	41350	Stomach, Intestinal Adenocarcinoma, Tubular Type	G1	NO	YES	FEMALE	-28184	ASIAN	NOT HISPANIC OR LATINO	[Not Available]	Pusan	No	No	2011	YES	32	0	R0	7th	T1a	N0	M0	Stage IA	Alive	434	[Not Applicable]	TUMOR FREE	[Not Available]	YES	[Not Available]	NO	[Not Available]	NO	Complete Remission/Response	NO	77	Fundus/Body	[Not Available]	No	[Not Applicable]	[Not Applicable]	[Not Applicable]	[Not Applicable]	0	[Not Available]	[Not Available]	[Not Available]	[Not Applicable]
4e9d13da-438d-4b5e-8e86-67432b5e9471	TCGA-HU-8245	41350	Stomach, Intestinal Adenocarcinoma, Papillary Type	G3	NO	YES	MALE	-26521	ASIAN	NOT HISPANIC OR LATINO	[Not Available]	Pusan	No	No	2011	YES	60	0	R0	7th	T3	N0	M0	Stage IIA	Alive	383	[Not Applicable]	TUMOR FREE	[Not Available]	YES	[Not Available]	NO	[Not Available]	NO	Complete Remission/Response	NO	72	Fundus/Body	[Not Available]	No	[Not Applicable]	[Not Applicable]	[Not Applicable]	[Not Applicable]	0	[Not Available]	[Not Available]	[Not Available]	[Not Applicable]
e302f643-eed3-4f07-a7fb-c32ee2031a1c	TCGA-HU-8249	41350	Stomach, Intestinal Adenocarcinoma, Tubular Type	G2	NO	YES	MALE	-28012	ASIAN	NOT HISPANIC OR LATINO	[Not Available]	Pusan	No	No	2011	YES	99	5	R0	7th	T3	N2	M0	Stage IIIA	Alive	431	[Not Applicable]	TUMOR FREE	[Not Available]	YES	[Not Available]	NO	[Not Available]	NO	Complete Remission/Response	NO	76	Fundus/Body	[Not Available]	No	[Not Applicable]	[Not Applicable]	[Not Applicable]	[Not Applicable]	0	[Not Available]	[Not Available]	[Not Available]	[Not Applicable]
edce7aac-1d8b-41cb-88e2-f50b8eeca4d8	TCGA-HU-8602	41350	Stomach, Adenocarcinoma, Diffuse Type	G3	NO	YES	FEMALE	-21522	ASIAN	NOT HISPANIC OR LATINO	[Not Available]	Pusan	No	No	2011	YES	61	0	R0	7th	T4a	N0	M0	Stage IIB	Alive	347	[Not Applicable]	TUMOR FREE	[Not Available]	YES	[Not Available]	YES	1	NO	Complete Remission/Response	NO	58	Antrum/Distal	[Not Available]	No	[Not Applicable]	[Not Applicable]	[Not Applicable]	[Not Applicable]	0	[Not Available]	[Not Available]	[Not Available]	[Not Applicable]
43945bf6-6e64-4f13-9822-baf30dcd726c	TCGA-HU-8604	41350	Stomach, Intestinal Adenocarcinoma, Tubular Type	G2	NO	YES	FEMALE	-30178	ASIAN	NOT HISPANIC OR LATINO	[Not Available]	Pusan	No	No	2011	YES	27	0	R0	7th	T3	N0	M0	Stage IIA	Alive	368	[Not Applicable]	TUMOR FREE	[Not Available]	YES	[Not Available]	NO	[Not Available]	NO	Complete Remission/Response	NO	82	Antrum/Distal	[Not Available]	No	[Not Applicable]	[Not Applicable]	[Not Applicable]	[Not Applicable]	0	[Not Available]	[Not Available]	[Not Available]	[Not Applicable]
c6316fb5-99a7-4adf-832f-dce44ddcd3aa	TCGA-HU-8608	41353	Stomach, Adenocarcinoma, Diffuse Type	G3	NO	YES	MALE	-25789	ASIAN	NOT HISPANIC OR LATINO	[Not Available]	Pusan	No	No	2012	YES	64	4	R0	7th	T4a	N2	M0	Stage IIIB	Alive	323	[Not Applicable]	WITH TUMOR	[Not Available]	YES	[Not Available]	NO	[Not Available]	NO	[Not Applicable]	YES	70	Fundus/Body	[Not Available]	No	[Not Applicable]	[Not Applicable]	[Not Applicable]	[Not Applicable]	0	[Not Available]	[Not Available]	[Not Available]	[Not Applicable]
131fb0f0-e0af-431c-8462-f1925a5f4c72	TCGA-HU-8610	41344	Stomach, Intestinal Adenocarcinoma, Tubular Type	G2	NO	YES	MALE	-27594	ASIAN	NOT HISPANIC OR LATINO	Korea	Daegu	No	No	2012	YES	79	0	R0	7th	T1b	N0	M0	Stage IA	Alive	23	[Not Applicable]	TUMOR FREE	[Not Available]	[Not Available]	[Not Available]	NO	[Not Available]	NO	[Not Applicable]	NO	75	Fundus/Body	[Not Available]	No	[Not Applicable]	[Not Applicable]	[Not Applicable]	[Not Applicable]	0	[Not Available]	[Not Available]	[Not Available]	[Not Applicable]
3B17C66A-34AE-4B10-B907-4464D6D58383	TCGA-HU-A4G2	41347	Stomach, Adenocarcinoma, Diffuse Type	G3	NO	YES	MALE	-16791	ASIAN	NOT HISPANIC OR LATINO	[Not Available]	Pusan	No	No	2011	YES	63	2	R0	7th	T3	N1	M0	Stage IIB	Alive	739	[Not Applicable]	TUMOR FREE	[Not Available]	YES	[Not Available]	NO	[Not Available]	NO	Complete Remission/Response	NO	45	Antrum/Distal	[Not Available]	No	[Not Applicable]	[Not Applicable]	[Not Applicable]	[Not Applicable]	0	[Not Available]	[Not Available]	[Not Available]	[Not Applicable]
6EEEE564-1057-42E4-BFCE-B6FE17D58D10	TCGA-HU-A4G3	41343	Stomach, Intestinal Adenocarcinoma, Tubular Type	G2	NO	YES	MALE	-20064	ASIAN	NOT HISPANIC OR LATINO	[Not Available]	Daegu	No	No	2011	YES	53	5	R0	7th	T2	N2	M0	Stage IIB	Alive	170	[Not Applicable]	TUMOR FREE	[Not Available]	[Not Available]	[Not Available]	NO	[Not Available]	NO	Stable Disease	NO	54	Antrum/Distal	[Not Available]	No	[Not Applicable]	[Not Applicable]	[Not Applicable]	[Not Applicable]	0	[Not Available]	[Not Available]	[Not Available]	[Not Applicable]
30A82E9F-2A2D-4A66-BDB1-26B881C21D01	TCGA-HU-A4G6	41347	Stomach, Intestinal Adenocarcinoma, Papillary Type	G3	NO	YES	MALE	-27208	ASIAN	NOT HISPANIC OR LATINO	[Not Available]	Pusan	No	No	2011	YES	53	0	R0	7th	T1b	N0	M0	Stage IA	Alive	374	[Not Applicable]	TUMOR FREE	[Not Available]	YES	NO	NO	[Not Available]	NO	Complete Remission/Response	NO	74	Cardia/Proximal	[Not Available]	No	[Not Applicable]	[Not Applicable]	[Not Applicable]	[Not Applicable]	0	[Not Available]	[Not Available]	[Not Available]	[Not Applicable]
16286EBD-6811-4E53-B4D5-82E1E825BC7A	TCGA-HU-A4G8	41347	Stomach, Adenocarcinoma, Diffuse Type	G3	NO	YES	FEMALE	-26254	ASIAN	NOT HISPANIC OR LATINO	[Not Available]	Pusan	No	No	2011	YES	64	1	[Not Available]	7th	T3	N1	M0	Stage IIB	Alive	360	[Not Applicable]	TUMOR FREE	[Not Available]	YES	[Not Available]	NO	[Not Available]	NO	Complete Remission/Response	NO	71	Antrum/Distal	[Not Available]	No	[Not Applicable]	[Not Applicable]	[Not Applicable]	[Not Applicable]	0	[Not Available]	[Not Available]	[Not Available]	[Not Applicable]
8114D553-4025-4C8F-AE02-5ED01720723A	TCGA-HU-A4G9	41343	Stomach, Intestinal Adenocarcinoma, Tubular Type	G2	NO	YES	FEMALE	-24753	ASIAN	NOT HISPANIC OR LATINO	[Not Available]	Daegu	No	No	2011	YES	42	0	R0	7th	T1a	N0	M0	Stage IA	Alive	463	[Not Applicable]	TUMOR FREE	[Not Available]	[Not Available]	[Not Available]	NO	[Not Available]	NO	Stable Disease	NO	67	Fundus/Body	[Not Available]	No	[Not Applicable]	[Not Applicable]	[Not Applicable]	[Not Applicable]	0	[Not Available]	[Not Available]	[Not Available]	[Not Applicable]
13E5A0AD-6D0C-4FB4-BF62-325F5C8ED329	TCGA-HU-A4GC	41344	Stomach, Adenocarcinoma, Diffuse Type	G3	NO	YES	MALE	-27267	ASIAN	NOT HISPANIC OR LATINO	[Not Available]	Daegu	No	No	2011	YES	29	3	R0	7th	T4a	N2	M0	Stage IIIB	Alive	99	[Not Applicable]	TUMOR FREE	[Not Available]	[Not Available]	[Not Available]	NO	[Not Available]	NO	Stable Disease	NO	74	Antrum/Distal	[Not Available]	No	[Not Applicable]	[Not Applicable]	[Not Applicable]	[Not Applicable]	0	[Not Available]	[Not Available]	[Not Available]	[Not Applicable]
AA88CE53-8439-40BD-8D93-E1D903D1C7FB	TCGA-HU-A4GD	41344	Stomach, Intestinal Adenocarcinoma, Tubular Type	G3	NO	YES	MALE	-20700	ASIAN	NOT HISPANIC OR LATINO	[Not Available]	Daegu	No	No	2011	YES	40	1	R0	7th	T3	N1	M0	Stage IIB	Alive	429	[Not Applicable]	WITH TUMOR	[Not Available]	[Not Available]	[Not Available]	NO	[Not Available]	NO	[Not Applicable]	YES	56	Antrum/Distal	[Not Available]	No	[Not Applicable]	[Not Applicable]	[Not Applicable]	[Not Applicable]	0	[Not Available]	[Not Available]	[Not Available]	[Not Applicable]
DF89B0BE-FBE1-4CA7-BEA7-AE057C3F6461	TCGA-HU-A4GF	41343	Stomach, Intestinal Adenocarcinoma, Tubular Type	G2	NO	YES	MALE	-25223	ASIAN	NOT HISPANIC OR LATINO	[Not Available]	Daegu	No	No	2011	YES	81	0	R0	7th	T3	N0	M0	Stage IIA	Alive	519	[Not Applicable]	TUMOR FREE	[Not Available]	[Not Available]	[Not Available]	NO	[Not Available]	NO	Complete Remission/Response	NO	69	Antrum/Distal	[Not Available]	No	[Not Applicable]	[Not Applicable]	[Not Applicable]	[Not Applicable]	0	[Not Available]	[Not Available]	[Not Available]	[Not Applicable]
D9424178-9CB4-4BFB-9814-BA1AFE7AD954	TCGA-HU-A4GH	41344	Stomach, Intestinal Adenocarcinoma, Tubular Type	G2	NO	YES	MALE	-27473	ASIAN	NOT HISPANIC OR LATINO	[Not Available]	Daegu	No	No	2011	YES	39	0	R0	7th	T1b	N0	M0	Stage IA	Alive	358	[Not Applicable]	TUMOR FREE	[Not Available]	[Not Available]	[Not Available]	NO	[Not Available]	NO	Complete Remission/Response	NO	75	Fundus/Body	[Not Available]	No	[Not Applicable]	[Not Applicable]	[Not Applicable]	[Not Applicable]	0	[Not Available]	[Not Available]	[Not Available]	[Not Applicable]
05C4D180-A571-4ABB-BBDC-7363269DC0A6	TCGA-HU-A4GJ	41344	Stomach, Adenocarcinoma, Diffuse Type	G3	NO	YES	FEMALE	-22079	ASIAN	NOT HISPANIC OR LATINO	[Not Available]	Daegu	No	No	2011	YES	51	14	R0	7th	T4	N3a	M0	Stage IIIC	Alive	650	[Not Applicable]	WITH TUMOR	[Not Available]	[Not Available]	[Not Available]	NO	[Not Available]	NO	[Not Applicable]	YES	60	Antrum/Distal	[Not Available]	No	[Not Applicable]	[Not Applicable]	[Not Applicable]	[Not Applicable]	0	[Not Available]	[Not Available]	[Not Available]	[Not Applicable]
F8A32CB0-8C3D-4BC2-8E53-561B89000BE7	TCGA-HU-A4GN	41344	Stomach, Intestinal Adenocarcinoma, Tubular Type	G2	NO	YES	MALE	-22288	ASIAN	NOT HISPANIC OR LATINO	[Not Available]	Daegu	No	No	2011	YES	47	1	R0	7th	T2	N1	M0	Stage IIA	Alive	640	[Not Applicable]	TUMOR FREE	[Not Available]	[Not Available]	[Not Available]	NO	[Not Available]	NO	Complete Remission/Response	NO	61	Antrum/Distal	[Not Available]	Yes	[Not Applicable]	[Not Applicable]	[Not Applicable]	[Not Applicable]	0	[Not Available]	[Not Available]	[Not Available]	[Not Applicable]
C46FF2BB-BDD0-48CD-B2AE-7EF421B4B91A	TCGA-HU-A4GP	41344	Stomach, Adenocarcinoma, Diffuse Type	G2	NO	YES	FEMALE	-22711	ASIAN	NOT HISPANIC OR LATINO	[Not Available]	Daegu	No	No	2011	YES	63	2	R0	7th	T2	N1	M0	Stage IIA	Alive	273	[Not Applicable]	TUMOR FREE	[Not Available]	[Not Available]	[Not Available]	NO	[Not Available]	NO	Complete Remission/Response	NO	62	Antrum/Distal	[Not Available]	No	[Not Applicable]	[Not Applicable]	[Not Applicable]	[Not Applicable]	0	[Not Available]	[Not Available]	[Not Available]	[Not Applicable]
7739F659-0E25-4404-AD25-EE52FBBCFD44	TCGA-HU-A4GQ	41344	Stomach, Intestinal Adenocarcinoma, Tubular Type	G2	NO	YES	MALE	-26200	ASIAN	NOT HISPANIC OR LATINO	[Not Available]	Daegu	No	No	2011	YES	105	4	R0	7th	T4b	N2	M0	Stage IIIC	Dead	[Not Available]	3	TUMOR FREE	Stomach Cancer	[Not Available]	[Not Available]	NO	[Not Available]	NO	Complete Remission/Response	NO	71	Antrum/Distal	[Not Available]	Yes	[Not Applicable]	[Not Applicable]	[Not Applicable]	[Not Applicable]	0	[Not Available]	[Not Available]	[Not Available]	[Not Applicable]
7997F3D8-BFF6-4808-8DF0-D88D344D7C9E	TCGA-HU-A4GT	41344	Stomach, Intestinal Adenocarcinoma, Tubular Type	G3	NO	YES	FEMALE	-26231	ASIAN	NOT HISPANIC OR LATINO	[Not Available]	Daegu	No	No	2011	YES	81	0	R0	7th	T3	N0	M0	Stage IIA	Alive	198	[Not Applicable]	TUMOR FREE	[Not Available]	[Not Available]	[Not Available]	NO	[Not Available]	NO	Complete Remission/Response	NO	71	Antrum/Distal	[Not Available]	No	[Not Applicable]	[Not Applicable]	[Not Applicable]	[Not Applicable]	0	[Not Available]	[Not Available]	[Not Available]	[Not Applicable]
B93221BA-2076-4DD4-9931-179571B7E16C	TCGA-HU-A4GU	41344	Stomach, Adenocarcinoma, Diffuse Type	G3	NO	YES	MALE	-27024	ASIAN	NOT HISPANIC OR LATINO	[Not Available]	Daegu	No	No	2011	YES	48	2	R0	7th	T3	N1	M0	Stage IIB	Alive	190	[Not Applicable]	TUMOR FREE	[Not Available]	[Not Available]	[Not Available]	NO	[Not Available]	NO	Complete Remission/Response	NO	73	Antrum/Distal	[Not Available]	Yes	[Not Applicable]	[Not Applicable]	[Not Applicable]	[Not Applicable]	0	[Not Available]	[Not Available]	[Not Available]	[Not Applicable]
75915370-0895-4933-8875-8A31C65C3D50	TCGA-HU-A4GX	41344	Stomach, Adenocarcinoma, Diffuse Type	G3	NO	YES	FEMALE	-25913	ASIAN	NOT HISPANIC OR LATINO	[Not Available]	Daegu	No	No	2012	YES	71	6	R0	7th	T4b	N2	M0	Stage IIIC	Alive	310	[Not Applicable]	TUMOR FREE	[Not Available]	[Not Available]	[Not Available]	NO	[Not Available]	NO	Complete Remission/Response	NO	70	Antrum/Distal	[Not Available]	No	[Not Applicable]	[Not Applicable]	[Not Applicable]	[Not Applicable]	0	[Not Available]	[Not Available]	[Not Available]	[Not Applicable]
41327AAC-1228-435A-8DE5-B26886BDBCE0	TCGA-HU-A4GY	41344	Stomach, Adenocarcinoma, Diffuse Type	G3	NO	YES	FEMALE	-28113	ASIAN	NOT HISPANIC OR LATINO	[Not Available]	Daegu	No	No	2012	YES	62	1	R0	7th	T4	N1	M0	Stage IIIA	Alive	8	[Not Applicable]	TUMOR FREE	[Not Available]	[Not Available]	[Not Available]	NO	[Not Available]	[Not Available]	[Not Applicable]	NO	76	Antrum/Distal	[Not Available]	Yes	[Not Applicable]	[Not Applicable]	[Not Applicable]	[Not Applicable]	0	[Not Available]	[Not Available]	[Not Available]	[Not Applicable]
FE45EAEE-FF0C-4D52-B18C-04DC2D64D3B4	TCGA-HU-A4H0	41350	Stomach, Adenocarcinoma, Diffuse Type	G3	NO	YES	MALE	-26317	ASIAN	NOT HISPANIC OR LATINO	[Not Available]	Pusan	No	No	2011	YES	89	49	R0	7th	T4a	N3b	M0	Stage IIIC	Alive	64	[Not Applicable]	TUMOR FREE	[Not Available]	YES	[Not Available]	NO	[Not Available]	NO	[Not Available]	NO	72	Fundus/Body	[Not Available]	No	[Not Applicable]	[Not Applicable]	[Not Applicable]	[Not Applicable]	0	[Not Available]	[Not Available]	[Not Available]	[Not Applicable]
7B594344-573D-46A0-B735-6727F6F15585	TCGA-HU-A4H2	41343	Stomach, Intestinal Adenocarcinoma, Tubular Type	G2	NO	YES	FEMALE	-21496	ASIAN	NOT HISPANIC OR LATINO	[Not Available]	Seoul	No	No	2011	YES	65	34	R0	7th	T3	N3b	M0	Stage IIIB	Alive	394	[Not Applicable]	TUMOR FREE	[Not Available]	NO	NO	YES	1	NO	Complete Remission/Response	NO	58	Antrum/Distal	[Not Available]	No	[Not Applicable]	[Not Applicable]	[Not Applicable]	[Not Applicable]	0	[Not Available]	[Not Available]	[Not Available]	[Not Applicable]
39FA91BD-DFFD-4B2C-AF7D-7FD914730B08	TCGA-HU-A4H3	41343	Stomach, Adenocarcinoma, Diffuse Type	G3	NO	YES	FEMALE	-20790	ASIAN	NOT HISPANIC OR LATINO	[Not Available]	Seoul	No	No	2011	YES	36	16	R0	7th	T4a	N3b	M0	Stage IIIC	Alive	589	[Not Applicable]	WITH TUMOR	[Not Available]	NO	NO	NO	[Not Available]	[Discrepancy]	[Not Applicable]	YES	56	Fundus/Body	[Not Available]	No	[Not Applicable]	[Not Applicable]	[Not Applicable]	[Not Applicable]	0	[Not Available]	[Not Available]	[Not Available]	[Not Applicable]
00FDF96D-C48A-47E0-B91D-576C52E6819C	TCGA-HU-A4H4	41343	Stomach, Intestinal Adenocarcinoma, Tubular Type	G3	NO	YES	FEMALE	-19665	ASIAN	NOT HISPANIC OR LATINO	[Not Available]	Seoul	No	No	2011	YES	21	4	R0	7th	T2	N2	M0	Stage IIB	Alive	538	[Not Applicable]	TUMOR FREE	[Not Available]	NO	NO	NO	[Not Available]	NO	[Not Applicable]	NO	53	Antrum/Distal	[Not Available]	No	[Not Applicable]	[Not Applicable]	[Not Applicable]	[Not Applicable]	0	[Not Available]	[Not Available]	[Not Available]	[Not Applicable]
D262FDF0-30BF-4618-9342-DE5A2A053828	TCGA-HU-A4H5	41350	Stomach, Intestinal Adenocarcinoma, Papillary Type	GX	NO	YES	MALE	-26232	ASIAN	NOT HISPANIC OR LATINO	[Not Available]	Pusan	No	No	2011	YES	73	0	R0	7th	T2	N0	M0	Stage IB	Alive	374	[Not Applicable]	TUMOR FREE	[Not Available]	YES	[Not Available]	NO	[Not Available]	NO	Complete Remission/Response	NO	71	Fundus/Body	[Not Available]	No	[Not Applicable]	[Not Applicable]	[Not Applicable]	[Not Applicable]	0	[Not Available]	[Not Available]	[Not Available]	[Not Applicable]
416FD59B-A4F8-4610-9F8B-473CB5C04A4A	TCGA-HU-A4H6	41350	Stomach, Intestinal Adenocarcinoma, Tubular Type	G2	NO	YES	FEMALE	-26445	ASIAN	NOT HISPANIC OR LATINO	[Not Available]	Pusan	No	No	2011	YES	86	3	R0	7th	T3	N2	M0	Stage IIIA	Alive	294	[Not Applicable]	WITH TUMOR	[Not Available]	NO	[Not Available]	NO	[Not Available]	NO	[Not Applicable]	NO	72	Antrum/Distal	[Not Available]	No	[Not Applicable]	[Not Applicable]	[Not Applicable]	[Not Applicable]	0	[Not Available]	[Not Available]	[Not Available]	[Not Applicable]
98760B3E-3075-4444-9A01-8F11935069D4	TCGA-HU-A4H8	41344	Stomach, Intestinal Adenocarcinoma, Tubular Type	G2	NO	YES	MALE	-28292	ASIAN	NOT HISPANIC OR LATINO	[Not Available]	Daegu	No	No	2012	YES	62	1	R0	7th	T1b	N1	M0	Stage IB	Alive	270	[Not Applicable]	TUMOR FREE	[Not Available]	[Not Available]	[Not Available]	NO	[Not Available]	NO	Complete Remission/Response	NO	77	Antrum/Distal	[Not Available]	Yes	[Not Applicable]	[Not Applicable]	[Not Applicable]	[Not Applicable]	0	[Not Available]	[Not Available]	[Not Available]	[Not Applicable]
36E36773-1D03-4ED0-AE31-1C0CA55577A4	TCGA-HU-A4HB	41344	Stomach, Adenocarcinoma, Diffuse Type	G3	NO	YES	MALE	-25131	ASIAN	NOT HISPANIC OR LATINO	[Not Available]	Daegu	No	No	2012	YES	43	5	R0	7th	T2	N2	M0	Stage IIB	Dead	268	[Not Applicable]	TUMOR FREE	[Not Available]	[Not Available]	[Not Available]	NO	[Not Available]	NO	Complete Remission/Response	NO	68	Antrum/Distal	[Not Available]	No	[Not Applicable]	[Not Applicable]	[Not Applicable]	[Not Applicable]	0	[Not Available]	[Not Available]	[Not Available]	[Not Applicable]
D807A1C0-F586-4F13-B8EF-3F79AB3D4B70	TCGA-HU-A4HD	41343	Stomach, Intestinal Adenocarcinoma, Tubular Type	G2	NO	YES	MALE	-26699	ASIAN	NOT HISPANIC OR LATINO	[Not Available]	Hwasun, Jeollanam-Do	No	No	2010	YES	56	3	R0	7th	T3	N2	M0	Stage IIIA	Alive	834	[Not Applicable]	TUMOR FREE	[Not Available]	NO	NO	NO	[Not Available]	NO	Stable Disease	NO	73	Antrum/Distal	[Not Available]	No	[Not Applicable]	[Not Applicable]	[Not Applicable]	[Not Applicable]	0	[Not Available]	[Not Available]	[Not Available]	[Not Applicable]
87c217d4-66f4-46ca-8244-7856ce658fd3	TCGA-IN-7806	40997	Stomach, Adenocarcinoma, Diffuse Type	G3	YES	NO	MALE	-18404	WHITE	NOT HISPANIC OR LATINO	PA	PITTSBURGH	No	No	2011	YES	17	2	R0	7th	T3	N1	M0	Stage IIB	Alive	209	[Not Applicable]	TUMOR FREE	[Not Available]	YES	YES	NO	0	[Not Available]	[Not Available]	[Not Available]	50	Gastroesophageal Junction	Proton Pump Inhibitors	No	[Not Applicable]	[Not Applicable]	[Not Applicable]	[Not Applicable]	0	[Not Available]	[Not Available]	[Not Available]	[Not Applicable]
8f9be4e3-a1e5-4fa3-8d31-a53de781ed97	TCGA-IN-7808	40997	Stomach, Adenocarcinoma, Diffuse Type	G3	YES	NO	MALE	-21569	WHITE	NOT HISPANIC OR LATINO	PA	PITTSBURGH	No	No	2011	YES	24	21	[Not Available]	7th	T3	N3	M1	[Discrepancy]	Dead	[Not Available]	105	WITH TUMOR	[Not Available]	NO	NO	NO	0	[Not Available]	[Not Available]	[Not Available]	59	Gastroesophageal Junction	[Not Available]	No	[Not Applicable]	[Not Applicable]	[Not Applicable]	[Not Applicable]	0	[Not Available]	[Not Available]	[Not Available]	[Not Applicable]
ba3911e6-2208-4a04-8891-b5cba9fda6bf	TCGA-IN-8462	41197	Stomach, Adenocarcinoma, Not Otherwise Specified (NOS)	G2	YES	NO	MALE	-29242	WHITE	NOT HISPANIC OR LATINO	PA	Pittsburgh	No	No	2011	YES	6	2	R0	7th	T2	N1	M0	Stage IIB	Alive	319	[Not Applicable]	WITH TUMOR	[Not Available]	NO	NO	NO	[Not Available]	NO	[Not Available]	YES	80	Gastroesophageal Junction	[Not Available]	No	[Not Applicable]	[Not Applicable]	[Not Applicable]	[Not Applicable]	0	[Not Available]	[Not Available]	[Not Available]	[Not Applicable]
d5550422-dc4b-4ebf-acb5-aa5243fff49f	TCGA-IN-8663	41298	Stomach, Adenocarcinoma, Not Otherwise Specified (NOS)	G3	YES	NO	MALE	-25172	WHITE	NOT HISPANIC OR LATINO	[Not Available]	[Not Available]	No	No	2011	YES	14	9	R0	7th	T2	N2	M0	Stage IIB	Dead	[Not Available]	103	TUMOR FREE	Other, non-malignant disease	[Not Available]	[Not Available]	[Not Available]	[Not Available]	NO	[Not Available]	NO	68	Gastroesophageal Junction	[Not Available]	Yes	[Not Applicable]	[Not Applicable]	[Not Applicable]	[Not Applicable]	0	[Not Available]	[Not Available]	[Not Available]	[Not Applicable]
EC178822-D719-4E98-B864-16EC5AA005A4	TCGA-IN-A6RI	41708	Stomach, Adenocarcinoma, Not Otherwise Specified (NOS)	G2	YES	NO	MALE	-16788	WHITE	NOT HISPANIC OR LATINO	Pennsylvania	Pittsburgh	No	No	2012	YES	13	0	R0	7th	T1b	N0	M0	Stage I	Alive	559	[Not Applicable]	TUMOR FREE	[Not Available]	YES	[Not Available]	[Not Available]	[Not Available]	NO	Complete Remission/Response	NO	45	Gastroesophageal Junction	[Not Available]	Yes	[Not Applicable]	[Not Applicable]	[Not Applicable]	[Not Applicable]	0	[Not Available]	[Not Available]	[Not Available]	[Not Applicable]
2A665611-2464-4FEF-8CE8-17C966FC74A5	TCGA-IN-A6RJ	41716	Stomach, Adenocarcinoma, Not Otherwise Specified (NOS)	G3	YES	NO	MALE	-23439	WHITE	NOT HISPANIC OR LATINO	Pennsylvania	Warren	No	No	2012	YES	24	0	R0	7th	T1b	N0	M0	Stage IA	Alive	163	[Not Applicable]	TUMOR FREE	[Not Available]	YES	YES	NO	[Not Available]	NO	Complete Remission/Response	NO	64	Gastroesophageal Junction	H2 Blockers	Yes	[Not Applicable]	[Not Applicable]	[Not Applicable]	[Not Applicable]	0	[Not Available]	[Not Available]	[Not Available]	[Not Applicable]
D8DAF273-5334-4BE0-B9E0-CC0004552544	TCGA-IN-A6RL	41708	Stomach, Adenocarcinoma, Not Otherwise Specified (NOS)	G2	YES	NO	MALE	-30783	WHITE	NOT HISPANIC OR LATINO	Pennsylvania	Everett	No	No	2012	YES	29	5	R0	7th	T2	N1	M0	[Discrepancy]	Dead	158	[Not Applicable]	TUMOR FREE	[Not Available]	[Not Available]	[Not Available]	[Not Available]	[Not Available]	NO	Complete Remission/Response	NO	84	Gastroesophageal Junction	[Not Available]	[Not Available]	[Not Applicable]	[Not Applicable]	[Not Applicable]	[Not Applicable]	0	[Not Available]	[Not Available]	[Not Available]	[Not Applicable]
D2E49FE3-FC7C-47C5-AA1F-B6B06D10951A	TCGA-IN-A6RN	41708	Stomach, Adenocarcinoma, Not Otherwise Specified (NOS)	G2	YES	NO	FEMALE	-26409	WHITE	NOT HISPANIC OR LATINO	Pensylvania	Confluence	No	No	2012	YES	30	9	R0	7th	T1b	N2	M0	Stage IIA	Alive	398	[Not Applicable]	TUMOR FREE	[Not Available]	YES	[Not Available]	[Not Available]	[Not Available]	NO	Complete Remission/Response	NO	72	Gastroesophageal Junction	[Not Available]	Yes	[Not Applicable]	[Not Applicable]	[Not Applicable]	[Not Applicable]	0	[Not Available]	[Not Available]	[Not Available]	[Not Applicable]
2AE1706B-C0F7-40E3-AFE5-CB75D1584B96	TCGA-IN-A6RO	41708	Stomach, Adenocarcinoma, Not Otherwise Specified (NOS)	G2	YES	NO	MALE	-25789	ASIAN	NOT HISPANIC OR LATINO	Illinois	Schaumburg	No	No	2012	YES	22	0	R0	7th	T1b	N0	M0	Stage IA	Dead	[Not Available]	[Discrepancy]	[Discrepancy]	[Not Available]	[Not Available]	[Not Available]	[Not Available]	[Not Available]	YES	[Discrepancy]	NO	70	Gastroesophageal Junction	[Not Available]	[Not Available]	[Not Applicable]	[Not Applicable]	[Not Applicable]	[Not Applicable]	0	[Not Available]	[Not Available]	[Not Available]	[Not Applicable]
DBC29B1B-42B8-4249-A1D1-3BA117EFEA43	TCGA-IN-A6RP	41708	Stomach, Adenocarcinoma, Not Otherwise Specified (NOS)	G3	YES	NO	MALE	-23282	WHITE	NOT HISPANIC OR LATINO	Ohio	Marietta	No	No	2012	YES	28	7	R0	7th	T1b	N3	M0	[Discrepancy]	Alive	196	[Not Applicable]	WITH TUMOR	[Not Available]	YES	[Not Available]	[Not Available]	[Not Available]	YES	Progressive Disease	YES	63	Gastroesophageal Junction	[Not Available]	[Not Available]	[Not Applicable]	[Not Applicable]	[Not Applicable]	[Not Applicable]	0	[Not Available]	[Not Available]	[Not Available]	[Not Applicable]
7AB5A708-803F-4D8C-9B25-645F06851A26	TCGA-IN-A6RR	41708	Stomach, Adenocarcinoma, Not Otherwise Specified (NOS)	G3	YES	NO	MALE	-30734	WHITE	NOT HISPANIC OR LATINO	Pennsylvania	Brookville	No	No	2013	YES	45	9	R0	7th	T3	N1	M0	[Discrepancy]	Dead	[Not Available]	205	TUMOR FREE	[Not Available]	[Not Available]	[Not Available]	[Not Available]	[Not Available]	NO	[Not Available]	NO	84	Gastroesophageal Junction	[Not Available]	[Not Available]	[Not Applicable]	[Not Applicable]	[Not Applicable]	[Not Applicable]	0	[Not Available]	[Not Available]	[Not Available]	[Not Applicable]
BAF9A42A-E39E-4AAC-B7B5-1B63B7FA1435	TCGA-IN-A6RS	41708	Stomach, Adenocarcinoma, Not Otherwise Specified (NOS)	G2	YES	NO	MALE	-27808	WHITE	NOT HISPANIC OR LATINO	Ohio	Martin's Ferry	No	No	2013	YES	27	0	R0	7th	T1b	N0	M0	Stage IA	Alive	209	[Not Applicable]	TUMOR FREE	[Not Available]	[Not Available]	[Not Available]	[Not Available]	[Not Available]	NO	Complete Remission/Response	NO	76	Gastroesophageal Junction	[Not Available]	[Not Available]	[Not Applicable]	[Not Applicable]	[Not Applicable]	[Not Applicable]	0	[Not Available]	[Not Available]	[Not Available]	[Not Applicable]
F74DF45F-8CFD-4DA8-BF84-7B1C80DC57EB	TCGA-IN-A7NR	41821	Stomach, Adenocarcinoma, Not Otherwise Specified (NOS)	G3	YES	NO	FEMALE	-23415	WHITE	NOT HISPANIC OR LATINO	Ohio	Youngstown	No	No	2013	YES	17	9	R0	7th	T3	N3	M1	Stage IV	Alive	198	[Not Applicable]	TUMOR FREE	[Not Available]	YES	[Not Available]	[Not Available]	[Not Available]	NO	Complete Remission/Response	NO	64	Gastroesophageal Junction	[Not Available]	[Not Available]	[Not Applicable]	[Not Applicable]	[Not Applicable]	[Not Applicable]	0	[Not Available]	[Not Available]	[Not Available]	[Not Applicable]
53108D62-6B7C-429F-9FEC-474781174968	TCGA-IN-A7NT	41709	Stomach, Adenocarcinoma, Not Otherwise Specified (NOS)	G3	YES	NO	FEMALE	-26727	WHITE	NOT HISPANIC OR LATINO	Pennsylvania	Windber	No	No	2013	YES	35	1	R0	7th	T3	N1	M0	Stage IIB	Alive	169	[Not Applicable]	TUMOR FREE	[Not Available]	YES	YES	[Not Available]	[Not Available]	NO	Complete Remission/Response	NO	73	Gastroesophageal Junction	Proton Pump Inhibitors	[Not Available]	[Not Applicable]	[Not Applicable]	[Not Applicable]	[Not Applicable]	0	[Not Available]	[Not Available]	[Not Available]	[Not Applicable]
26A5E389-8EC2-4316-BEEA-F9A63D455B73	TCGA-IN-A7NU	41709	Stomach, Adenocarcinoma, Not Otherwise Specified (NOS)	G3	YES	NO	MALE	-25515	WHITE	NOT HISPANIC OR LATINO	Pennsylvania	Cabot	No	No	2013	YES	12	12	R0	7th	T3	N3	M0	Stage IIIB	Alive	55	[Not Applicable]	[Not Available]	[Not Available]	[Not Available]	[Not Available]	[Not Available]	[Not Available]	[Not Available]	[Not Available]	[Not Available]	69	Gastroesophageal Junction	[Not Available]	[Not Available]	[Not Applicable]	[Not Applicable]	[Not Applicable]	[Not Applicable]	0	[Not Available]	[Not Available]	[Not Available]	[Not Applicable]
DDCC73BF-B10F-4FAB-96D4-3077947FCD2D	TCGA-IN-AB1V	41821	Stomach, Adenocarcinoma, Not Otherwise Specified (NOS)	G2	YES	NO	MALE	-23030	WHITE	NOT HISPANIC OR LATINO	Pennsylvania	Scottdale	No	No	2013	YES	39	0	R0	7th	T1b	N0	M0	Stage IA	Alive	238	[Not Applicable]	TUMOR FREE	[Not Available]	YES	[Not Available]	[Not Available]	[Not Available]	NO	Complete Remission/Response	NO	63	Gastroesophageal Junction	[Not Available]	Yes	[Not Applicable]	[Not Applicable]	[Not Applicable]	[Not Applicable]	0	[Not Available]	[Not Available]	[Not Available]	[Not Applicable]
1E5A3796-6249-4A91-9FC8-0C273E337F29	TCGA-IN-AB1X	41821	Stomach, Adenocarcinoma, Not Otherwise Specified (NOS)	G3	YES	NO	FEMALE	-28493	WHITE	NOT HISPANIC OR LATINO	Pennsylvania	Everett	No	No	2013	YES	42	0	R0	7th	T3	N0	M0	Stage IIA	Alive	190	[Not Applicable]	TUMOR FREE	[Not Available]	[Not Available]	[Not Available]	[Not Available]	[Not Available]	NO	Complete Remission/Response	NO	78	Gastroesophageal Junction	[Not Available]	[Not Available]	[Not Applicable]	[Not Applicable]	[Not Applicable]	[Not Applicable]	0	[Not Available]	[Not Available]	[Not Available]	[Not Applicable]
faf5f1e3-9f7d-4a9d-a005-6cad5e4becf7	TCGA-IP-7968	41009	Stomach, Adenocarcinoma, Not Otherwise Specified (NOS)	G2	YES	NO	MALE	-27114	WHITE	NOT HISPANIC OR LATINO	[Not Available]	[Not Available]	No	No	2011	YES	49	4	R0	7th	T3	N2	MX	Stage IIIB	Alive	77	[Not Applicable]	TUMOR FREE	[Not Available]	NO	NO	NO	0	[Not Available]	[Not Available]	[Not Available]	74	Gastroesophageal Junction	[Not Available]	No	[Not Applicable]	[Not Applicable]	[Not Applicable]	[Not Applicable]	0	[Not Available]	[Not Available]	[Not Available]	[Not Applicable]
E44B2FFD-7E1E-4C89-805F-F68E67C3DC9B	TCGA-KB-A6F5	41624	Stomach, Intestinal Adenocarcinoma, Not Otherwise Specified (NOS)	G3	NO	YES	MALE	-26881	[Not Available]	[Not Available]	Ontario	Toronto	No	No	2011	YES	16	4	R0	7th	T3	N2	M0	Stage IIIA	Alive	169	[Not Applicable]	TUMOR FREE	[Not Available]	NO	NO	NO	[Not Available]	NO	Complete Remission/Response	[Not Available]	73	Gastroesophageal Junction	[Not Available]	No	[Not Applicable]	[Not Applicable]	[Not Applicable]	[Not Applicable]	0	[Not Available]	[Not Available]	[Not Available]	[Not Applicable]
197D01A5-321C-461E-9B45-B359288B959A	TCGA-KB-A6F7	41627	Stomach, Intestinal Adenocarcinoma, Not Otherwise Specified (NOS)	G3	NO	YES	FEMALE	-19765	[Not Available]	[Not Available]	Ontario	Toronto	No	No	2009	YES	30	1	R0	6th	T1	N1	M0	Stage IB	Alive	1572	[Not Applicable]	TUMOR FREE	[Not Available]	[Not Available]	[Not Available]	NO	[Not Available]	YES	Complete Remission/Response	NO	54	Fundus/Body	[Not Available]	No	[Not Applicable]	[Not Applicable]	[Not Applicable]	[Not Applicable]	0	[Not Available]	[Not Available]	[Not Available]	[Not Applicable]
E52396D1-ACD6-44F4-99C5-1A367128008D	TCGA-KB-A93G	41810	Stomach Adenocarcinoma, Signet Ring Type	G1	NO	YES	MALE	-24924	WHITE	[Not Available]	Ontario	Toronto	Yes, History of Prior Malignancy	No	2013	YES	32	0	R0	7th	T2	N0	M0	Stage IB	Alive	432	[Not Applicable]	TUMOR FREE	[Not Available]	YES	YES	NO	[Not Available]	NO	Complete Remission/Response	NO	68	Gastroesophageal Junction	Antacids	No	[Not Applicable]	[Not Applicable]	[Not Applicable]	[Not Applicable]	0	[Not Available]	[Not Available]	[Not Available]	[Not Applicable]
DE865002-4938-4120-AA15-254FD40F2039	TCGA-KB-A93H	41810	Stomach, Intestinal Adenocarcinoma, Tubular Type	G1	NO	YES	FEMALE	-28966	ASIAN	[Not Available]	Ontario	Toronto	No	No	2011	YES	23	1	R0	7th	T3	N1	M0	Stage IIB	Alive	879	[Not Applicable]	TUMOR FREE	[Not Available]	NO	[Not Available]	NO	[Not Available]	NO	Complete Remission/Response	NO	79	Fundus/Body	[Not Available]	No	[Not Applicable]	[Not Applicable]	[Not Applicable]	[Not Applicable]	0	[Not Available]	[Not Available]	[Not Available]	[Not Applicable]
5F263B2C-3385-4D07-99C2-D7B613C4A470	TCGA-KB-A93J	41810	Stomach, Adenocarcinoma, Diffuse Type	G3	NO	YES	MALE	-28599	WHITE	[Not Available]	Ontario	Toronto	No	No	2008	YES	35	1	R0	6th	T2b	N1	M0	Stage II	Alive	1124	[Not Applicable]	[Not Available]	[Not Available]	NO	[Not Available]	NO	[Not Available]	YES	Complete Remission/Response	[Not Available]	78	Other (please specify)	[Not Available]	No	[Not Applicable]	[Not Applicable]	[Not Applicable]	[Not Applicable]	0	[Not Available]	[Not Available]	[Not Available]	[Not Applicable]
F72A26E8-7F96-4D86-B37B-7DC35F681133	TCGA-MX-A5UG	41404	Stomach, Adenocarcinoma, Diffuse Type	G3	NO	YES	MALE	-28714	ASIAN	NOT HISPANIC OR LATINO	New York	New York	No	No	2007	YES	14	2	R0	6th	T3	N1	M0	Stage IIIA	Dead	[Not Available]	113	TUMOR FREE	Stomach Cancer	NO	NO	NO	0	NO	[Not Applicable]	NO	78	Antrum/Distal	[Not Available]	No	[Not Applicable]	[Not Applicable]	[Not Applicable]	[Not Applicable]	0	[Not Available]	[Not Available]	[Not Available]	[Not Applicable]
43E3FBF3-7812-45FB-BF4C-CE22A2AA1EEE	TCGA-MX-A5UJ	41404	Stomach, Intestinal Adenocarcinoma, Tubular Type	G3	YES	NO	FEMALE	-31517	WHITE	NOT HISPANIC OR LATINO	New York	New York	No	No	2012	YES	44	6	R0	7th	T3	N2	M0	Stage IIIA	Alive	137	[Not Applicable]	TUMOR FREE	[Not Available]	NO	YES	NO	0	NO	Complete Remission/Response	NO	86	Antrum/Distal	Antacids	No	[Not Applicable]	[Not Applicable]	[Not Applicable]	[Not Applicable]	0	[Not Available]	[Not Available]	[Not Available]	[Not Applicable]
E9D0AA8B-9EF4-40F7-8254-38FDCE349BEE	TCGA-MX-A663	41431	Stomach, Adenocarcinoma, Not Otherwise Specified (NOS)	G3	YES	NO	MALE	-24421	WHITE	NOT HISPANIC OR LATINO	New York	New York	Yes, History of Prior Malignancy	No	2012	YES	10	0	R0	7th	T3	N0	M0	Stage IIA	Dead	131	[Not Applicable]	TUMOR FREE	[Not Available]	NO	NO	NO	0	NO	Complete Remission/Response	NO	66	Stomach (NOS)	[Not Available]	No	[Not Applicable]	[Not Applicable]	[Not Applicable]	[Not Applicable]	0	[Not Available]	[Not Available]	[Not Available]	[Not Applicable]
D04E2E8C-9D58-4514-8AB7-3642289D4DE0	TCGA-MX-A666	41458	Stomach, Adenocarcinoma, Not Otherwise Specified (NOS)	G2	YES	NO	MALE	-22288	WHITE	NOT HISPANIC OR LATINO	New York	New York	No	No	2013	NO	[Not Available]	[Not Available]	[Not Available]	7th	T2	NX	MX	Stage IIA	Alive	70	[Not Applicable]	TUMOR FREE	[Not Available]	YES	YES	NO	0	NO	[Not Available]	NO	61	Other (please specify)	Proton Pump Inhibitors	No	[Not Applicable]	[Not Applicable]	[Not Applicable]	[Not Applicable]	0	[Not Available]	[Not Available]	[Not Available]	[Not Applicable]
3BFA8069-6CA3-4405-9E32-11AA16B010AC	TCGA-R5-A7O7	41967	Stomach, Intestinal Adenocarcinoma, Tubular Type	G2	NO	YES	MALE	-18984	WHITE	HISPANIC OR LATINO	Texas	Houston	No	No	2010	[Not Available]	[Not Available]	[Not Available]	[Not Available]	7th	T3	N1	M1	Stage IV	Alive	1389	[Not Applicable]	TUMOR FREE	[Not Available]	YES	YES	NO	[Not Available]	NO	Complete Remission/Response	NO	51	Gastroesophageal Junction	Proton Pump Inhibitors	No	[Not Applicable]	[Not Applicable]	[Not Applicable]	[Not Applicable]	0	[Not Available]	[Not Available]	[Not Available]	[Not Applicable]
7BEF9122-0FB4-4F2E-BB6E-67EDDC3EA9AF	TCGA-R5-A7ZE	41967	Stomach, Intestinal Adenocarcinoma, Tubular Type	G2	NO	YES	FEMALE	-24328	WHITE	NOT HISPANIC OR LATINO	[Not Available]	[Not Available]	No	No	2012	[Not Available]	[Not Available]	[Not Available]	[Not Available]	7th	T3	N2	M0	Stage IIIA	Dead	[Not Available]	554	WITH TUMOR	[Not Available]	YES	YES	NO	[Not Available]	NO	Progressive Disease	NO	66	Gastroesophageal Junction	Proton Pump Inhibitors	No	[Not Applicable]	[Not Applicable]	[Not Applicable]	[Not Applicable]	0	[Not Available]	[Not Available]	[Not Available]	[Not Applicable]
9745F1CA-D663-458A-86DD-024EBBF6A863	TCGA-R5-A7ZF	41967	Stomach, Intestinal Adenocarcinoma, Tubular Type	G2	NO	YES	FEMALE	-23908	BLACK OR AFRICAN AMERICAN	NOT HISPANIC OR LATINO	Texas	Houston	No	No	2012	[Not Available]	[Not Available]	[Not Available]	[Not Available]	7th	T4a	N1	M1	Stage IV	Dead	[Not Available]	259	WITH TUMOR	Stomach Cancer	NO	NO	NO	[Not Available]	NO	Progressive Disease	NO	65	Antrum/Distal	[Not Available]	No	[Not Applicable]	[Not Applicable]	[Not Applicable]	[Not Applicable]	0	[Not Available]	[Not Available]	[Not Available]	[Not Applicable]
B4376DA2-05CA-448F-A4BB-E7B62695491A	TCGA-R5-A7ZI	41967	Stomach, Adenocarcinoma, Diffuse Type	G3	NO	YES	FEMALE	-16396	WHITE	HISPANIC OR LATINO	Texas	Houston	No	No	2009	YES	15	0	R0	6th	T4	N1	M1	Stage IV	Alive	1863	[Not Applicable]	WITH TUMOR	[Not Available]	YES	YES	NO	[Not Available]	NO	Complete Remission/Response	NO	44	Stomach (NOS)	Proton Pump Inhibitors	No	[Not Applicable]	[Not Applicable]	[Not Applicable]	[Not Applicable]	0	[Not Available]	[Not Available]	[Not Available]	[Not Applicable]
E04A05EE-F0D8-4691-84BB-D1A61E1BD77B	TCGA-R5-A7ZR	41967	Stomach, Intestinal Adenocarcinoma, Tubular Type	G2	NO	YES	FEMALE	-25795	BLACK OR AFRICAN AMERICAN	NOT HISPANIC OR LATINO	Texas	Houston	No	No	2008	[Not Available]	[Not Available]	[Not Available]	[Not Available]	6th	T3	NX	M0	Stage III	Dead	[Not Available]	185	WITH TUMOR	[Not Available]	[Not Available]	[Not Available]	NO	[Not Available]	NO	Progressive Disease	NO	70	Fundus/Body	[Not Available]	No	[Not Applicable]	[Not Applicable]	[Not Applicable]	[Not Applicable]	0	[Not Available]	[Not Available]	[Not Available]	[Not Applicable]
17722000-AB3C-4B58-979F-EDAA3CA46E3C	TCGA-R5-A804	41967	Stomach, Adenocarcinoma, Diffuse Type	G3	NO	YES	MALE	-20026	BLACK OR AFRICAN AMERICAN	NOT HISPANIC OR LATINO	[Not Available]	[Not Available]	No	No	2005	[Not Available]	[Not Available]	[Not Available]	[Not Available]	6th	T3	N2	M1	Stage IV	Dead	[Not Available]	140	WITH TUMOR	[Not Available]	YES	YES	NO	[Not Available]	NO	Progressive Disease	NO	54	Stomach (NOS)	Proton Pump Inhibitors	No	[Not Applicable]	[Not Applicable]	[Not Applicable]	[Not Applicable]	0	[Not Available]	[Not Available]	[Not Available]	[Not Applicable]
7059EA66-93D7-4941-A35C-8A324D1AB94A	TCGA-R5-A805	41967	Stomach, Intestinal Adenocarcinoma, Not Otherwise Specified (NOS)	G3	NO	YES	MALE	-26122	WHITE	NOT HISPANIC OR LATINO	texas	houston	No	No	2005	[Not Available]	[Not Available]	[Not Available]	[Not Available]	6th	T3	N2	M0	Stage IIIB	Dead	[Not Available]	281	WITH TUMOR	Stomach Cancer	YES	NO	NO	[Not Available]	[Not Available]	[Not Available]	[Not Available]	71	Gastroesophageal Junction	[Not Available]	No	[Not Applicable]	[Not Applicable]	[Not Applicable]	[Not Applicable]	0	[Not Available]	[Not Available]	[Not Available]	[Not Applicable]
AA3D2D17-19E3-4B76-8235-98550F49DC91	TCGA-RD-A7BS	41637	Stomach, Adenocarcinoma, Diffuse Type	G3	NO	YES	MALE	-16847	WHITE	NOT HISPANIC OR LATINO	Victoria	Melbourne	No	No	2001	YES	8	5	R0	6th	T3	N1	M0	Stage IIIA	Dead	[Not Available]	336	WITH TUMOR	Stomach Cancer	NO	YES	NO	0	YES	Complete Remission/Response	YES	46	Gastroesophageal Junction	Proton Pump Inhibitors	Yes	[Not Applicable]	[Not Applicable]	[Not Applicable]	[Not Applicable]	0	[Not Available]	[Not Available]	[Not Available]	[Not Applicable]
018F93AD-92EF-4BBB-A0FB-DC407A289DAA	TCGA-RD-A7BT	41637	Stomach, Intestinal Adenocarcinoma, Not Otherwise Specified (NOS)	G3	NO	YES	MALE	-24107	NATIVE HAWAIIAN OR OTHER PACIFIC ISLANDER	NOT HISPANIC OR LATINO	Victoria	Melbourne	No	No	2002	YES	56	55	R2	6th	T3	N3	M0	Stage IV	Dead	[Not Available]	262	WITH TUMOR	Stomach Cancer	NO	YES	NO	0	NO	Progressive Disease	YES	66	Fundus/Body	Proton Pump Inhibitors	No	[Not Applicable]	[Not Applicable]	[Not Applicable]	[Not Applicable]	0	[Not Available]	[Not Available]	[Not Available]	[Not Applicable]
B54FE07A-F63D-4861-878A-8E8322E32FED	TCGA-RD-A7BW	41637	Stomach, Adenocarcinoma, Diffuse Type	G3	NO	YES	FEMALE	-25036	WHITE	NOT HISPANIC OR LATINO	Victoria	Melbourne	No	No	2004	YES	23	0	R0	6th	T2	N0	M0	Stage IB	Dead	[Not Available]	156	TUMOR FREE	Other, non-malignant disease	YES	NO	NO	0	YES	Complete Remission/Response	NO	68	Fundus/Body	[Not Available]	No	[Not Applicable]	[Not Applicable]	[Not Applicable]	[Not Applicable]	0	[Not Available]	[Not Available]	[Not Available]	[Not Applicable]
C993A68D-0342-4DF4-A082-72094F061C86	TCGA-RD-A7C1	41637	Stomach, Adenocarcinoma, Diffuse Type	G3	NO	YES	MALE	-30171	WHITE	NOT HISPANIC OR LATINO	Victoria	Melbourne	No	No	2005	YES	23	0	R0	6th	T2	N0	M0	Stage IB	Dead	[Not Available]	507	WITH TUMOR	Stomach Cancer	NO	NO	NO	0	NO	Complete Remission/Response	YES	82	Fundus/Body	[Not Available]	No	[Not Applicable]	[Not Applicable]	[Not Applicable]	[Not Applicable]	0	[Not Available]	[Not Available]	[Not Available]	[Not Applicable]
17638F77-3D0A-4B7F-8801-D807AAD6BBD4	TCGA-RD-A8MV	41667	Stomach, Intestinal Adenocarcinoma, Not Otherwise Specified (NOS)	G3	NO	YES	MALE	-20771	WHITE	NOT HISPANIC OR LATINO	Victoria	Melbourne	No	No	2001	YES	17	9	R0	6th	T3	N2	M0	Stage IIIB	Alive	3720	[Not Applicable]	TUMOR FREE	[Not Available]	NO	NO	NO	0	YES	Complete Remission/Response	NO	56	Fundus/Body	[Not Available]	No	[Not Applicable]	[Not Applicable]	[Not Applicable]	[Not Applicable]	0	[Not Available]	[Not Available]	[Not Available]	[Not Applicable]
0B787BDB-949D-499C-AECE-7A3977FCD198	TCGA-RD-A8MW	41669	Stomach, Intestinal Adenocarcinoma, Not Otherwise Specified (NOS)	G3	NO	YES	MALE	-26590	WHITE	NOT HISPANIC OR LATINO	Victoria	Melbourne	No	No	2004	YES	12	11	R0	6th	T3	N2	M0	Stage IIIB	Dead	[Not Available]	1153	WITH TUMOR	Stomach Cancer	YES	YES	NO	0	YES	Complete Remission/Response	YES	72	Antrum/Distal	Proton Pump Inhibitors	No	[Not Applicable]	[Not Applicable]	[Not Applicable]	[Not Applicable]	0	[Not Available]	[Not Available]	[Not Available]	[Not Applicable]
2360C1E2-90F5-4737-9486-3F4590C37322	TCGA-RD-A8N0	41667	Stomach, Adenocarcinoma, Diffuse Type	G3	NO	YES	FEMALE	-19491	WHITE	NOT HISPANIC OR LATINO	Victoria	Melbourne	No	No	2006	YES	36	10	R0	6th	T3	N2	M0	Stage IIIB	Alive	1236	[Not Applicable]	TUMOR FREE	[Not Available]	YES	YES	[Not Available]	[Not Available]	YES	Complete Remission/Response	NO	53	Fundus/Body	Proton Pump Inhibitors	No	[Not Applicable]	[Not Applicable]	[Not Applicable]	[Not Applicable]	0	[Not Available]	[Not Available]	[Not Available]	[Not Applicable]
46D7489A-CFE6-440E-9D50-919D0EAD8018	TCGA-RD-A8N1	41669	Stomach, Adenocarcinoma, Diffuse Type	G3	NO	YES	MALE	-25737	WHITE	NOT HISPANIC OR LATINO	Victoria	Melbourne	No	No	2001	YES	17	10	R1	6th	T3	N2	M0	Stage IIIB	Alive	3519	[Not Applicable]	TUMOR FREE	[Not Available]	NO	NO	NO	0	YES	Complete Remission/Response	NO	70	Antrum/Distal	[Not Available]	Yes	[Not Applicable]	[Not Applicable]	[Not Applicable]	[Not Applicable]	0	[Not Available]	[Not Available]	[Not Available]	[Not Applicable]
158B6BD2-1E7D-4C7E-9D8A-42467342C9C2	TCGA-RD-A8N2	41667	Stomach, Adenocarcinoma, Diffuse Type	G3	NO	YES	FEMALE	-21749	WHITE	NOT HISPANIC OR LATINO	Victoria	Melbourne	No	No	2002	YES	23	0	R0	6th	T2	N0	M0	Stage IB	Alive	3540	[Not Applicable]	TUMOR FREE	[Not Available]	NO	YES	YES	1	NO	Complete Remission/Response	NO	59	Antrum/Distal	Proton Pump Inhibitors	No	[Not Applicable]	[Not Applicable]	[Not Applicable]	[Not Applicable]	0	[Not Available]	[Not Available]	[Not Available]	[Not Applicable]
26BBEAFA-6923-4C23-8D5F-AA33FBA92E82	TCGA-RD-A8N4	41669	Stomach, Adenocarcinoma, Diffuse Type	G3	NO	YES	FEMALE	-21324	WHITE	NOT HISPANIC OR LATINO	Victoria	Melbourne	No	No	2006	YES	7	3	R0	6th	T3	N1	M0	Stage IIIA	Alive	2171	[Not Applicable]	TUMOR FREE	[Not Available]	NO	NO	NO	0	YES	Complete Remission/Response	NO	58	Antrum/Distal	[Not Available]	No	[Not Applicable]	[Not Applicable]	[Not Applicable]	[Not Applicable]	0	[Not Available]	[Not Available]	[Not Available]	[Not Applicable]
6E2ECC9D-DC68-4922-A36E-E8BBAF9EAFB3	TCGA-RD-A8N5	41667	Stomach, Intestinal Adenocarcinoma, Mucinous Type	G2	NO	YES	MALE	-28589	WHITE	NOT HISPANIC OR LATINO	Victoria	Melbourne	No	No	2006	YES	21	4	R0	6th	T3	N1	M0	Stage IIIA	Dead	[Not Available]	1747	TUMOR FREE	Other, non-malignant disease	NO	YES	YES	1	YES	Complete Remission/Response	NO	78	Fundus/Body	Proton Pump Inhibitors	No	[Not Applicable]	[Not Applicable]	[Not Applicable]	[Not Applicable]	0	[Not Available]	[Not Available]	[Not Available]	[Not Applicable]
F8557247-91FA-4772-AE14-958D709D9815	TCGA-RD-A8N6	41669	Stomach, Intestinal Adenocarcinoma, Not Otherwise Specified (NOS)	G3	NO	YES	FEMALE	-28834	WHITE	NOT HISPANIC OR LATINO	Victoria	Melbourne	No	No	2006	YES	24	10	R0	6th	T2	N2	M0	Stage IIIA	Dead	[Not Available]	272	WITH TUMOR	Stomach Cancer	NO	YES	YES	1	NO	Complete Remission/Response	YES	78	Antrum/Distal	Proton Pump Inhibitors	No	[Not Applicable]	[Not Applicable]	[Not Applicable]	[Not Applicable]	0	[Not Available]	[Not Available]	[Not Available]	[Not Applicable]
8CE63594-BF4A-4B8D-9A48-49CB92B98EA9	TCGA-RD-A8N9	41669	Stomach, Adenocarcinoma, Diffuse Type	G3	NO	YES	FEMALE	-23059	ASIAN	NOT HISPANIC OR LATINO	Victoria	Melbourne	No	No	2009	YES	4	2	R0	6th	T2	N1	M0	Stage II	Alive	1083	[Not Applicable]	TUMOR FREE	[Not Available]	NO	NO	NO	0	YES	Complete Remission/Response	NO	63	Gastroesophageal Junction	[Not Available]	No	[Not Applicable]	[Not Applicable]	[Not Applicable]	[Not Applicable]	0	[Not Available]	[Not Available]	[Not Available]	[Not Applicable]
FDB40436-A545-40DA-8C6B-2F8AFF359FF6	TCGA-RD-A8NB	41669	Stomach, Adenocarcinoma, Diffuse Type	G3	NO	YES	FEMALE	-29503	WHITE	NOT HISPANIC OR LATINO	Victoria	Melbourne	No	No	2000	YES	15	3	R1	6th	T3	N1	M0	Stage IIIA	Dead	[Not Available]	513	WITH TUMOR	Stomach Cancer	NO	YES	YES	1	NO	Partial Remission/Response	YES	80	Antrum/Distal	Proton Pump Inhibitors	No	[Not Applicable]	[Not Applicable]	[Not Applicable]	[Not Applicable]	0	[Not Available]	[Not Available]	[Not Available]	[Not Applicable]
76C666E8-75C0-4E82-978C-1E346435B0FA	TCGA-SW-A7EA	41673	Stomach, Adenocarcinoma, Diffuse Type	GX	YES	NO	FEMALE	-22294	WHITE	NOT HISPANIC OR LATINO	Moldova	Chisinau	No	No	2013	YES	11	0	R0	7th	T2	N0	M0	Stage IB	Alive	13	[Not Applicable]	[Not Available]	[Not Available]	NO	[Not Available]	NO	[Not Available]	NO	Complete Remission/Response	NO	61	Antrum/Distal	[Not Available]	No	[Not Applicable]	[Not Applicable]	[Not Applicable]	[Not Applicable]	0	[Not Available]	[Not Available]	[Not Available]	[Not Applicable]
BFDCC333-1B9D-44D2-90A4-C1720BA712E9	TCGA-SW-A7EB	41663	Stomach, Intestinal Adenocarcinoma, Mucinous Type	G2	YES	NO	MALE	-16475	WHITE	NOT HISPANIC OR LATINO	Republic of Moldova	Chisinau	No	No	2013	YES	5	3	R0	7th	T3	N2	M0	Stage IIIA	Alive	176	[Not Applicable]	[Not Available]	[Not Available]	YES	YES	NO	[Not Available]	NO	Progressive Disease	NO	45	Antrum/Distal	Antacids	No	[Not Applicable]	[Not Applicable]	[Not Applicable]	[Not Applicable]	0	[Not Available]	[Not Available]	[Not Available]	[Not Applicable]
72B0E541-A287-45F9-883B-CAA5E4F6BAE6	TCGA-VQ-A8DL	41891	Stomach, Intestinal Adenocarcinoma, Tubular Type	G2	NO	YES	FEMALE	-25299	WHITE	[Not Available]	Sao Paulo	Barretos	No	No	2010	YES	27	0	R0	7th	T3	N0	M0	Stage IIA	Dead	[Not Available]	28	TUMOR FREE	[Not Available]	NO	NO	NO	[Not Available]	NO	Complete Remission/Response	NO	69	Cardia/Proximal	[Not Available]	No	[Not Applicable]	[Not Applicable]	[Not Applicable]	[Not Applicable]	0	[Not Available]	[Not Available]	[Not Available]	[Not Applicable]
8027ADC9-4918-45F0-A7DA-5767DA0B999E	TCGA-VQ-A8DT	41752	Stomach, Intestinal Adenocarcinoma, Not Otherwise Specified (NOS)	G3	NO	YES	MALE	-15937	[Not Available]	[Not Available]	Sao Paulo	Barretos	No	No	2010	YES	53	9	R0	7th	T3	N3a	M0	Stage IIIB	Alive	1148	[Not Applicable]	TUMOR FREE	[Not Available]	NO	NO	NO	[Not Available]	YES	Complete Remission/Response	NO	43	Fundus/Body	[Not Available]	No	[Not Applicable]	[Not Applicable]	[Not Applicable]	[Not Applicable]	0	[Not Available]	[Not Available]	[Not Available]	[Not Applicable]
6FA6ACE1-4B39-44DB-9413-73EB21588AA1	TCGA-VQ-A8DU	41751	Stomach, Intestinal Adenocarcinoma, Tubular Type	G2	NO	YES	MALE	-23042	WHITE	[Not Available]	Sao Paulo	Barretos	No	No	2010	YES	23	8	R0	7th	T3	N2	M0	Stage IIIA	Dead	[Not Available]	166	WITH TUMOR	Stomach Cancer	NO	NO	NO	[Not Available]	NO	Progressive Disease	YES	63	Antrum/Distal	[Not Available]	No	[Not Applicable]	[Not Applicable]	[Not Applicable]	[Not Applicable]	0	[Not Available]	[Not Available]	[Not Available]	[Not Applicable]
D7FE7004-6268-4DAC-B145-FF76E678E77E	TCGA-VQ-A8DV	41787	Stomach, Intestinal Adenocarcinoma, Not Otherwise Specified (NOS)	G2	NO	YES	MALE	-17630	WHITE	[Not Available]	Sao Paulo	Barretos	No	No	2010	YES	16	0	R0	6th	T2	N0	M0	Stage IB	Dead	[Not Available]	403	WITH TUMOR	Stomach Cancer	NO	NO	NO	[Not Available]	NO	Progressive Disease	YES	48	Antrum/Distal	[Not Available]	No	[Not Applicable]	[Not Applicable]	[Not Applicable]	[Not Applicable]	0	[Not Available]	[Not Available]	[Not Available]	[Not Applicable]
A8A9B061-B33C-4C69-BD4C-7F430474CDFD	TCGA-VQ-A8DZ	41751	Stomach Adenocarcinoma, Signet Ring Type	G3	NO	YES	MALE	-25863	BLACK OR AFRICAN AMERICAN	[Not Available]	Sao Paulo	Barretos	No	No	2011	YES	20	18	R2	7th	T4	N3	M1	Stage IV	Dead	[Not Available]	396	WITH TUMOR	Stomach Cancer	NO	NO	NO	[Not Available]	NO	Progressive Disease	NO	70	Antrum/Distal	[Not Available]	No	[Not Applicable]	[Not Applicable]	[Not Applicable]	[Not Applicable]	0	[Not Available]	[Not Available]	[Not Available]	[Not Applicable]
EB9A558C-39EF-42C0-8DFC-64D01B729426	TCGA-VQ-A8E0	41891	Stomach, Intestinal Adenocarcinoma, Not Otherwise Specified (NOS)	G3	NO	YES	MALE	-24848	BLACK OR AFRICAN AMERICAN	[Not Available]	Sao Paulo	Barretos	No	No	2011	YES	23	6	R0	7th	T3	N2	M0	Stage IIIA	Dead	[Not Available]	562	WITH TUMOR	Stomach Cancer	NO	NO	YES	1	YES	Progressive Disease	YES	68	Fundus/Body	[Not Available]	No	[Not Applicable]	[Not Applicable]	[Not Applicable]	[Not Applicable]	0	[Not Available]	[Not Available]	[Not Available]	[Not Applicable]
C16EED96-8DA8-4D01-B87D-660F46172777	TCGA-VQ-A8E2	41752	Stomach, Intestinal Adenocarcinoma, Tubular Type	G2	NO	YES	MALE	-21112	ASIAN	[Not Available]	Sao Paulo	Barretos	No	No	2011	YES	29	8	R0	6th	T3	N2	M0	Stage IIIB	Alive	946	[Not Applicable]	TUMOR FREE	[Not Available]	NO	NO	NO	[Not Available]	YES	Complete Remission/Response	NO	57	Fundus/Body	[Not Available]	No	[Not Applicable]	[Not Applicable]	[Not Applicable]	[Not Applicable]	0	[Not Available]	[Not Available]	[Not Available]	[Not Applicable]
E9B3822B-699D-412F-ABD2-DF399EFCCE8C	TCGA-VQ-A8E3	41751	Stomach, Intestinal Adenocarcinoma, Not Otherwise Specified (NOS)	G3	NO	YES	MALE	-28919	WHITE	[Not Available]	Sao Paulo	Barretos	No	No	2011	YES	20	0	R0	7th	T3	N0	M0	Stage IIA	Dead	[Not Available]	661	[Not Available]	[Not Available]	NO	NO	NO	[Not Available]	NO	[Not Available]	YES	79	Antrum/Distal	[Not Available]	No	[Not Applicable]	[Not Applicable]	[Not Applicable]	[Not Applicable]	0	[Not Available]	[Not Available]	[Not Available]	[Not Applicable]
7DA1A098-73F7-40C1-8C9D-E0423C15009C	TCGA-VQ-A8E7	41871	Stomach, Intestinal Adenocarcinoma, Tubular Type	G2	NO	YES	MALE	-21664	WHITE	[Not Available]	Sao Paulo	Barretos	No	No	2012	YES	23	1	R0	7th	T3	N1	M1	Stage IV	Alive	787	[Not Applicable]	WITH TUMOR	[Not Available]	NO	NO	[Not Available]	[Not Available]	NO	Stable Disease	NO	59	Gastroesophageal Junction	[Not Available]	No	[Not Applicable]	[Not Applicable]	[Not Applicable]	[Not Applicable]	0	[Not Available]	[Not Available]	[Not Available]	[Not Applicable]
A0D35A25-3500-46F3-874F-1A0820200473	TCGA-VQ-A8P2	41724	Stomach, Intestinal Adenocarcinoma, Mucinous Type	G2	NO	YES	MALE	-25129	WHITE	[Not Available]	Sao Paulo	Barretos	No	No	2011	YES	16	1	R0	7th	T4a	N1	M0	Stage IIIA	Alive	680	[Not Applicable]	TUMOR FREE	[Not Available]	NO	NO	NO	[Not Available]	YES	Complete Remission/Response	NO	68	Fundus/Body	[Not Available]	No	[Not Applicable]	[Not Applicable]	[Not Applicable]	[Not Applicable]	0	[Not Available]	[Not Available]	[Not Available]	[Not Applicable]
5C68E3E4-58F7-4699-989D-80D2E4996794	TCGA-VQ-A8P3	41724	Stomach, Intestinal Adenocarcinoma, Tubular Type	G2	NO	YES	MALE	-26582	WHITE	[Not Available]	Sao Paulo	Barretos	No	No	2011	YES	14	1	R0	7th	T4	N1	M0	Stage IIIA	Alive	723	[Not Applicable]	TUMOR FREE	[Not Available]	NO	NO	NO	[Not Available]	YES	Complete Remission/Response	NO	72	Fundus/Body	[Not Available]	No	[Not Applicable]	[Not Applicable]	[Not Applicable]	[Not Applicable]	0	[Not Available]	[Not Available]	[Not Available]	[Not Applicable]
1654C42B-664B-407E-8CA7-D4CD908B709A	TCGA-VQ-A8P5	41724	Stomach, Intestinal Adenocarcinoma, Not Otherwise Specified (NOS)	G3	NO	YES	MALE	-24571	WHITE	[Not Available]	Sao Paulo	Barretos	No	No	2011	YES	34	0	R0	7th	T3	N0	M0	Stage IIA	Dead	[Not Available]	235	[Not Available]	[Not Available]	NO	NO	NO	[Not Available]	YES	Progressive Disease	NO	67	Fundus/Body	[Not Available]	No	[Not Applicable]	[Not Applicable]	[Not Applicable]	[Not Applicable]	0	[Not Available]	[Not Available]	[Not Available]	[Not Applicable]
0403E788-27F1-4205-9E73-ADE13B8DF1E0	TCGA-VQ-A8P8	41724	Stomach, Intestinal Adenocarcinoma, Not Otherwise Specified (NOS)	G2	NO	YES	FEMALE	-26443	BLACK OR AFRICAN AMERICAN	[Not Available]	Sao Paulo	Barretos	No	No	2012	YES	19	0	R0	7th	T4a	N0	M0	Stage IIB	Alive	580	[Not Applicable]	TUMOR FREE	[Not Available]	NO	NO	NO	[Not Available]	NO	Complete Remission/Response	NO	72	Fundus/Body	[Not Available]	No	[Not Applicable]	[Not Applicable]	[Not Applicable]	[Not Applicable]	0	[Not Available]	[Not Available]	[Not Available]	[Not Applicable]
02661985-D13F-4007-9A42-5E08D1A6CA10	TCGA-VQ-A8PB	41724	Stomach, Intestinal Adenocarcinoma, Papillary Type	G2	NO	YES	FEMALE	-23927	WHITE	[Not Available]	Sao Paulo	Barretos	No	No	2011	YES	47	0	R0	6th	T3	N0	M0	Stage II	Dead	1023	[Not Applicable]	TUMOR FREE	[Not Available]	NO	NO	NO	[Not Available]	YES	Complete Remission/Response	NO	65	Antrum/Distal	[Not Available]	No	[Not Applicable]	[Not Applicable]	[Not Applicable]	[Not Applicable]	0	[Not Available]	[Not Available]	[Not Available]	[Not Applicable]
26F3EE89-7F74-4C4E-AD6F-FAB29A5460F9	TCGA-VQ-A8PC	41724	Stomach Adenocarcinoma, Signet Ring Type	G3	NO	YES	MALE	-23912	WHITE	[Not Available]	Sao Paulo	Barretos	No	No	2009	YES	15	2	R0	6th	T3	N1	M0	Stage IIIA	Dead	[Not Available]	1407	WITH TUMOR	[Not Available]	NO	NO	NO	[Not Available]	NO	Progressive Disease	YES	65	Antrum/Distal	[Not Available]	No	[Not Applicable]	[Not Applicable]	[Not Applicable]	[Not Applicable]	0	[Not Available]	[Not Available]	[Not Available]	[Not Applicable]
76DF6303-A635-410B-A4D9-DB5DCE72FCBC	TCGA-VQ-A8PD	41728	Stomach, Adenocarcinoma, Not Otherwise Specified (NOS)	G2	NO	YES	MALE	-25244	WHITE	[Not Available]	Sao Paulo	Barretos	No	No	2012	YES	28	26	R0	7th	T4a	N3	M0	Stage IIIC	Dead	[Not Available]	496	WITH TUMOR	[Not Available]	NO	NO	NO	[Not Available]	NO	Progressive Disease	YES	69	Fundus/Body	[Not Available]	No	[Not Applicable]	[Not Applicable]	[Not Applicable]	[Not Applicable]	0	[Not Available]	[Not Available]	[Not Available]	[Not Applicable]
32B1F9FF-DBAD-47F5-9580-13F4120F5891	TCGA-VQ-A8PE	41728	Stomach, Intestinal Adenocarcinoma, Tubular Type	G3	NO	YES	MALE	-28755	WHITE	[Not Available]	Sao Paulo	Barretos	No	No	2012	YES	36	12	R0	7th	T3	N3a	M0	Stage IIIB	Dead	422	[Not Applicable]	WITH TUMOR	[Not Available]	NO	NO	YES	2	NO	Progressive Disease	YES	78	Cardia/Proximal	[Not Available]	No	[Not Applicable]	[Not Applicable]	[Not Applicable]	[Not Applicable]	0	[Not Available]	[Not Available]	[Not Available]	[Not Applicable]
94037C4F-7ACC-436B-8433-7213A385539A	TCGA-VQ-A8PF	41891	Stomach, Intestinal Adenocarcinoma, Tubular Type	G3	NO	YES	MALE	-28116	[Not Available]	[Not Available]	Sao Paulo	Barretos	No	No	2012	YES	41	24	R0	7th	T3	N3b	M0	Stage IIIB	Dead	[Not Available]	76	TUMOR FREE	[Not Available]	NO	NO	NO	[Not Available]	NO	Complete Remission/Response	NO	76	Fundus/Body	[Not Available]	No	[Not Applicable]	[Not Applicable]	[Not Applicable]	[Not Applicable]	0	[Not Available]	[Not Available]	[Not Available]	[Not Applicable]
52849C60-7E30-4BA4-9DAE-BE4ADF031120	TCGA-VQ-A8PH	41728	Stomach, Intestinal Adenocarcinoma, Tubular Type	G2	NO	YES	MALE	-22940	WHITE	[Not Available]	Sao Paulo	Barretos	No	No	2010	YES	33	24	R1	7th	T3	N3	M0	Stage IIIB	Dead	[Not Available]	389	WITH TUMOR	[Not Available]	NO	NO	NO	[Not Available]	YES	Progressive Disease	YES	62	Antrum/Distal	[Not Available]	No	[Not Applicable]	[Not Applicable]	[Not Applicable]	[Not Applicable]	0	[Not Available]	[Not Available]	[Not Available]	[Not Applicable]
0CD4B4A2-D3CE-4FC4-B899-BBCECB2B3D55	TCGA-VQ-A8PJ	41728	Stomach, Intestinal Adenocarcinoma, Tubular Type	GX	NO	YES	MALE	-19390	[Not Available]	[Not Available]	Sao Paulo	Barretos	No	No	2011	YES	24	9	R2	6th	T4	N2	M1	Stage IV	Dead	[Not Available]	82	WITH TUMOR	Stomach Cancer	NO	NO	NO	[Not Available]	NO	Progressive Disease	NO	53	Fundus/Body	[Not Available]	No	[Not Applicable]	[Not Applicable]	[Not Applicable]	[Not Applicable]	0	[Not Available]	[Not Available]	[Not Available]	[Not Applicable]
56BCB686-5010-439F-819F-95DDA9885CA5	TCGA-VQ-A8PK	41728	Stomach, Intestinal Adenocarcinoma, Not Otherwise Specified (NOS)	G2	NO	YES	MALE	-21419	WHITE	[Not Available]	Sao Paulo	Barretos	No	No	2011	YES	32	11	R0	7th	T3	N3a	M0	Stage IIIB	Dead	[Not Available]	543	WITH TUMOR	Stomach Cancer	NO	NO	NO	[Not Available]	NO	Progressive Disease	YES	58	Gastroesophageal Junction	[Not Available]	No	[Not Applicable]	[Not Applicable]	[Not Applicable]	[Not Applicable]	0	[Not Available]	[Not Available]	[Not Available]	[Not Applicable]
BAB53C56-82F1-4D63-98F5-4608EA7B5F4E	TCGA-VQ-A8PM	41728	Stomach Adenocarcinoma, Signet Ring Type	G3	NO	YES	MALE	-20665	WHITE	[Not Available]	Sao Paulo	Barretos	No	No	2009	YES	81	55	R0	6th	T4	N3	M0	Stage IV	Dead	[Not Available]	57	WITH TUMOR	Other, non-malignant disease	NO	NO	NO	[Not Available]	NO	[Not Applicable]	NO	56	Cardia/Proximal	[Not Available]	No	[Not Applicable]	[Not Applicable]	[Not Applicable]	[Not Applicable]	0	[Not Available]	[Not Available]	[Not Available]	[Not Applicable]
4EC9DBB4-358D-4C59-8039-552C7006C2BF	TCGA-VQ-A8PO	41728	Stomach Adenocarcinoma, Signet Ring Type	G3	NO	YES	MALE	-27250	WHITE	[Not Available]	Sao Paulo	Barretos	No	No	2008	YES	26	0	R0	7th	T4a	N0	M0	Stage IIB	Dead	[Not Available]	282	[Not Available]	Stomach Cancer	NO	NO	NO	[Not Available]	NO	Progressive Disease	YES	74	Antrum/Distal	[Not Available]	No	[Not Applicable]	[Not Applicable]	[Not Applicable]	[Not Applicable]	0	[Not Available]	[Not Available]	[Not Available]	[Not Applicable]
E181474C-1585-4AED-BA90-BAE5324569D5	TCGA-VQ-A8PP	41728	Stomach, Intestinal Adenocarcinoma, Tubular Type	G2	NO	YES	MALE	-27774	[Not Available]	[Not Available]	Sao Paulo	Barretos	No	No	2008	YES	19	3	R1	6th	T4	N1	M0	Stage IV	Dead	[Not Available]	712	WITH TUMOR	Stomach Cancer	NO	NO	NO	[Not Available]	NO	Progressive Disease	YES	76	Fundus/Body	[Not Available]	No	[Not Applicable]	[Not Applicable]	[Not Applicable]	[Not Applicable]	0	[Not Available]	[Not Available]	[Not Available]	[Not Applicable]
7136D33F-6109-4D86-AD76-A02EF5C3808A	TCGA-VQ-A8PQ	41728	Stomach, Intestinal Adenocarcinoma, Tubular Type	G2	NO	YES	FEMALE	-18318	WHITE	[Not Available]	Sao Paulo	Barretos	No	No	2008	YES	12	6	R2	6th	T4	N1	M1	Stage IV	Dead	[Not Available]	476	WITH TUMOR	Stomach Cancer	NO	NO	NO	[Not Available]	NO	Progressive Disease	YES	50	Cardia/Proximal	[Not Available]	No	[Not Applicable]	[Not Applicable]	[Not Applicable]	[Not Applicable]	0	[Not Available]	[Not Available]	[Not Available]	[Not Applicable]
1F505FFA-B551-44A5-8813-C44C2BFCB4D5	TCGA-VQ-A8PS	41728	Stomach, Intestinal Adenocarcinoma, Not Otherwise Specified (NOS)	G2	NO	YES	MALE	-28035	WHITE	[Not Available]	Sao Paulo	Barretos	No	No	2009	YES	11	1	R0	6th	T3	N1	M0	Stage IIIA	Dead	[Not Available]	406	WITH TUMOR	Stomach Cancer	NO	NO	NO	[Not Available]	NO	Progressive Disease	YES	76	Other (please specify)	[Not Available]	No	[Not Applicable]	[Not Applicable]	[Not Applicable]	[Not Applicable]	0	[Not Available]	[Not Available]	[Not Available]	[Not Applicable]
5C1AFB64-DA74-4D2C-8BE3-E6C21D2952A9	TCGA-VQ-A8PT	41728	Stomach, Intestinal Adenocarcinoma, Not Otherwise Specified (NOS)	G3	NO	YES	MALE	-23797	WHITE	[Not Available]	Sao Paulo	Barretos	No	No	2012	YES	38	0	R0	7th	T4b	N0	M0	Stage IIIB	Alive	587	[Not Applicable]	TUMOR FREE	[Not Available]	NO	NO	NO	[Not Available]	NO	Complete Remission/Response	NO	65	Fundus/Body	[Not Available]	No	[Not Applicable]	[Not Applicable]	[Not Applicable]	[Not Applicable]	0	[Not Available]	[Not Available]	[Not Available]	[Not Applicable]
CB4394EC-1991-460D-B823-B74E005E3DA7	TCGA-VQ-A8PU	41891	Stomach, Intestinal Adenocarcinoma, Tubular Type	G3	NO	YES	FEMALE	-26625	WHITE	[Not Available]	Sao Paulo	Barretos	Yes, History of Prior Malignancy	No	2012	YES	9	1	R0	7th	T4a	N1	M0	Stage IIIA	Dead	717	[Not Applicable]	TUMOR FREE	[Not Available]	NO	NO	NO	[Not Available]	YES	Complete Remission/Response	NO	72	Fundus/Body	[Not Available]	No	[Not Applicable]	[Not Applicable]	[Not Applicable]	[Not Applicable]	0	[Not Available]	[Not Available]	[Not Available]	[Not Applicable]
E6634A0A-9AB0-441E-A667-2F7F6C7368CC	TCGA-VQ-A8PX	41728	Stomach, Intestinal Adenocarcinoma, Not Otherwise Specified (NOS)	G2	NO	YES	MALE	-18902	[Not Available]	[Not Available]	Sao Paulo	Barretos	No	No	2009	YES	24	0	R0	6th	T1	N0	M0	Stage IA	Alive	1597	[Not Applicable]	TUMOR FREE	[Not Available]	NO	NO	NO	[Not Available]	NO	Complete Remission/Response	NO	51	Other (please specify)	[Not Available]	No	[Not Applicable]	[Not Applicable]	[Not Applicable]	[Not Applicable]	0	[Not Available]	[Not Available]	[Not Available]	[Not Applicable]
AC359B60-1977-4AA9-99D3-8D17D7D66E11	TCGA-VQ-A8PY	41728	Stomach, Intestinal Adenocarcinoma, Tubular Type	G2	NO	YES	FEMALE	-17230	WHITE	[Not Available]	Sao Paulo	Barretos	No	No	2009	YES	43	12	R0	6th	T3	N2	M0	Stage IIIB	Dead	[Not Available]	436	TUMOR FREE	Stomach Cancer	NO	NO	NO	[Not Available]	YES	Complete Remission/Response	NO	47	Antrum/Distal	[Not Available]	No	[Not Applicable]	[Not Applicable]	[Not Applicable]	[Not Applicable]	0	[Not Available]	[Not Available]	[Not Available]	[Not Applicable]
91C94A0D-F088-40E6-A4B1-D2A72AD35077	TCGA-VQ-A8PZ	41728	Stomach Adenocarcinoma, Signet Ring Type	G3	NO	YES	FEMALE	-20735	WHITE	[Not Available]	Sao Paulo	Barretos	No	No	2008	YES	68	0	R0	6th	T3	N0	M0	Stage II	Alive	1800	[Not Applicable]	TUMOR FREE	[Not Available]	NO	NO	NO	[Not Available]	YES	Complete Remission/Response	NO	56	Fundus/Body	[Not Available]	No	[Not Applicable]	[Not Applicable]	[Not Applicable]	[Not Applicable]	0	[Not Available]	[Not Available]	[Not Available]	[Not Applicable]
3ED0D746-AB57-4097-94D5-5E89985B8F31	TCGA-VQ-A91A	41752	Stomach, Intestinal Adenocarcinoma, Mucinous Type	G1	NO	YES	MALE	-24670	WHITE	[Not Available]	Sao Paulo	Barretos	No	No	2011	YES	29	11	R0	7th	T3	N3a	M0	Stage IIIB	Alive	873	[Not Applicable]	TUMOR FREE	[Not Available]	NO	NO	YES	1	[Not Available]	Complete Remission/Response	YES	67	Fundus/Body	[Not Available]	No	[Not Applicable]	[Not Applicable]	[Not Applicable]	[Not Applicable]	0	[Not Available]	[Not Available]	[Not Available]	[Not Applicable]
33A9F48E-75E5-4EC5-8E4A-7C6D91A98656	TCGA-VQ-A91D	41891	Stomach, Intestinal Adenocarcinoma, Not Otherwise Specified (NOS)	G2	NO	NO	MALE	-25686	WHITE	[Not Available]	Sao Paulo	Barretos	No	No	2010	YES	33	5	R0	7th	T4b	N2	M0	Stage IIIC	Dead	[Not Available]	356	WITH TUMOR	Stomach Cancer	NO	NO	NO	[Not Available]	NO	Progressive Disease	YES	70	Fundus/Body	[Not Available]	No	[Not Applicable]	[Not Applicable]	[Not Applicable]	[Not Applicable]	0	[Not Available]	[Not Available]	[Not Available]	[Not Applicable]
2E04B48C-0805-4965-8AFA-C5FCD32993C5	TCGA-VQ-A91E	41752	Stomach, Intestinal Adenocarcinoma, Tubular Type	G3	NO	YES	FEMALE	-24549	WHITE	[Not Available]	Sao Paulo	Barretos	No	No	2013	YES	29	0	R0	7th	T4b	N0	M0	Stage IIIB	Alive	264	[Not Applicable]	TUMOR FREE	[Not Available]	NO	NO	NO	[Not Available]	NO	Complete Remission/Response	NO	67	Antrum/Distal	[Not Available]	No	[Not Applicable]	[Not Applicable]	[Not Applicable]	[Not Applicable]	0	[Not Available]	[Not Available]	[Not Available]	[Not Applicable]
2983F08C-3B32-4FB3-9D7E-5B34F9C2F741	TCGA-VQ-A91K	41752	Stomach, Intestinal Adenocarcinoma, Not Otherwise Specified (NOS)	G2	NO	YES	MALE	-25424	WHITE	[Not Available]	Sao Paulo	Barretos	No	No	2009	YES	31	4	R0	6th	T3	N1	M0	Stage IIIA	Alive	1498	[Not Applicable]	TUMOR FREE	[Not Available]	NO	NO	NO	[Not Available]	YES	Complete Remission/Response	NO	69	Antrum/Distal	[Not Available]	No	[Not Applicable]	[Not Applicable]	[Not Applicable]	[Not Applicable]	0	[Not Available]	[Not Available]	[Not Available]	[Not Applicable]
CBE05333-3185-4878-B6E6-977A0E1400E4	TCGA-VQ-A91N	41935	Stomach, Intestinal Adenocarcinoma, Tubular Type	G2	NO	YES	FEMALE	-21753	[Not Available]	[Not Available]	Sao Paulo	Barretos	No	No	2009	YES	32	18	R0	6th	T4	N3	M0	Stage IV	Dead	[Not Available]	570	WITH TUMOR	Stomach Cancer	NO	NO	[Not Available]	[Not Available]	NO	Progressive Disease	YES	59	Antrum/Distal	[Not Available]	No	[Not Applicable]	[Not Applicable]	[Not Applicable]	[Not Applicable]	0	[Not Available]	[Not Available]	[Not Available]	[Not Applicable]
C60E89A7-A8BA-458E-8F10-785C3F562FD6	TCGA-VQ-A91Q	41751	Stomach, Intestinal Adenocarcinoma, Tubular Type	G3	NO	YES	MALE	-22303	[Not Available]	[Not Available]	Sao Paulo	Barretos	No	No	2009	YES	28	25	R0	6th	T3	N3	M0	Stage IV	Dead	[Not Available]	633	WITH TUMOR	Stomach Cancer	NO	NO	NO	[Not Available]	YES	Complete Remission/Response	YES	61	Cardia/Proximal	[Not Available]	No	[Not Applicable]	[Not Applicable]	[Not Applicable]	[Not Applicable]	0	[Not Available]	[Not Available]	[Not Available]	[Not Applicable]
D22DE643-5F93-42D0-9199-1F55405241D6	TCGA-VQ-A91S	41871	Stomach, Intestinal Adenocarcinoma, Tubular Type	GX	NO	YES	MALE	-23187	BLACK OR AFRICAN AMERICAN	[Not Available]	Sao Paulo	Barretos	No	No	2012	YES	32	2	R0	7th	T4b	N1	M0	Stage IIIB	Alive	690	[Not Applicable]	TUMOR FREE	[Not Available]	NO	NO	NO	[Not Available]	YES	Complete Remission/Response	NO	63	Fundus/Body	[Not Available]	No	[Not Applicable]	[Not Applicable]	[Not Applicable]	[Not Applicable]	0	[Not Available]	[Not Available]	[Not Available]	[Not Applicable]
37B64809-C4FD-412D-9A7F-FAD6BF036AAF	TCGA-VQ-A91U	41751	Stomach, Intestinal Adenocarcinoma, Not Otherwise Specified (NOS)	G2	NO	YES	MALE	-28791	ASIAN	[Not Available]	Sao Paulo	Barretos	No	No	2011	YES	24	2	R0	6th	T3	N1	M0	Stage IIIA	Dead	[Not Available]	52	[Not Available]	[Not Available]	NO	NO	NO	[Not Available]	NO	[Not Available]	[Not Available]	78	Gastroesophageal Junction	[Not Available]	No	[Not Applicable]	[Not Applicable]	[Not Applicable]	[Not Applicable]	0	[Not Available]	[Not Available]	[Not Available]	[Not Applicable]
4A00CA75-D23A-4642-BEE8-DB4182517724	TCGA-VQ-A91V	41891	Stomach, Intestinal Adenocarcinoma, Tubular Type	G2	NO	YES	MALE	-21505	[Not Available]	[Not Available]	Sao Paulo	Barretos	No	No	2011	YES	10	4	R0	7th	T3	N2	M0	Stage IIIA	Alive	974	[Not Applicable]	WITH TUMOR	[Not Available]	NO	NO	NO	[Not Available]	YES	Progressive Disease	YES	58	Gastroesophageal Junction	[Not Available]	Yes	[Not Applicable]	[Not Applicable]	[Not Applicable]	[Not Applicable]	0	[Not Available]	[Not Available]	[Not Available]	[Not Applicable]
7861DCA2-BADC-4575-A388-621D3614A8E4	TCGA-VQ-A91W	41752	Stomach, Intestinal Adenocarcinoma, Not Otherwise Specified (NOS)	G2	NO	YES	MALE	-10963	WHITE	[Not Available]	Sao Paulo	Barretos	No	No	2009	YES	25	5	R0	6th	T3	N1	M0	Stage IIIA	Alive	224	[Not Applicable]	[Not Available]	[Not Available]	NO	NO	NO	[Not Available]	YES	Complete Remission/Response	[Not Available]	30	Fundus/Body	[Not Available]	No	[Not Applicable]	[Not Applicable]	[Not Applicable]	[Not Applicable]	0	[Not Available]	[Not Available]	[Not Available]	[Not Applicable]
4B56B93E-934C-45FF-9D24-B4B6812A790B	TCGA-VQ-A91X	41752	Stomach, Intestinal Adenocarcinoma, Not Otherwise Specified (NOS)	G3	NO	YES	MALE	-27314	WHITE	[Not Available]	Sao Paulo	Barretos	No	No	2010	YES	34	14	R0	6th	T3	N2	M0	Stage IIIB	Dead	[Not Available]	289	TUMOR FREE	Other, non-malignant disease	NO	NO	NO	[Not Available]	NO	Complete Remission/Response	NO	74	Antrum/Distal	[Not Available]	No	[Not Applicable]	[Not Applicable]	[Not Applicable]	[Not Applicable]	0	[Not Available]	[Not Available]	[Not Available]	[Not Applicable]
807BEA1D-975A-4D01-98C5-2748D832235B	TCGA-VQ-A91Y	41751	Stomach, Intestinal Adenocarcinoma, Tubular Type	G3	NO	YES	MALE	-24774	WHITE	[Not Available]	Sao Paulo	Barretos	No	No	2011	YES	60	50	R2	6th	T4a	N3b	M0	Stage IIIC	Dead	[Not Available]	296	WITH TUMOR	Stomach Cancer	NO	NO	NO	[Not Available]	NO	Progressive Disease	YES	67	Antrum/Distal	[Not Available]	No	[Not Applicable]	[Not Applicable]	[Not Applicable]	[Not Applicable]	0	[Not Available]	[Not Available]	[Not Available]	[Not Applicable]
CAFBAE18-12A5-40FB-9DBE-C1D0598B9091	TCGA-VQ-A91Z	41751	Stomach, Intestinal Adenocarcinoma, Tubular Type	G2	NO	YES	FEMALE	-24652	WHITE	[Not Available]	Sao Paulo	Barretos	No	No	2010	YES	19	2	R0	6th	T3	N1	M0	Stage IIIA	Alive	1346	[Not Applicable]	WITH TUMOR	[Not Available]	NO	NO	NO	[Not Available]	NO	Complete Remission/Response	YES	67	Antrum/Distal	[Not Available]	No	[Not Applicable]	[Not Applicable]	[Not Applicable]	[Not Applicable]	0	[Not Available]	[Not Available]	[Not Available]	[Not Applicable]
8BD783A3-D6C9-4C87-A2A1-09F903B9C7CA	TCGA-VQ-A922	41751	Stomach, Intestinal Adenocarcinoma, Tubular Type	G2	NO	YES	MALE	-25700	[Not Available]	[Not Available]	Sao Paulo	Barretos	No	No	2010	YES	16	1	R0	6th	T4	N1	M0	Stage IV	Dead	262	275	[Not Available]	Stomach Cancer	NO	NO	NO	[Not Available]	NO	Progressive Disease	YES	70	Antrum/Distal	[Not Available]	No	[Not Applicable]	[Not Applicable]	[Not Applicable]	[Not Applicable]	0	[Not Available]	[Not Available]	[Not Available]	[Not Applicable]
4BAE9C20-74A4-4AD3-8CF3-76E41217F389	TCGA-VQ-A923	41891	Stomach, Intestinal Adenocarcinoma, Tubular Type	G3	NO	YES	MALE	-32873	WHITE	[Not Available]	Sao Paulo	Barretos	No	No	2008	YES	12	4	R0	6th	T3	N1	M0	Stage IIIA	Dead	[Not Available]	61	TUMOR FREE	Other, non-malignant disease	NO	NO	NO	[Not Available]	NO	Complete Remission/Response	NO	90	Fundus/Body	[Not Available]	No	[Not Applicable]	[Not Applicable]	[Not Applicable]	[Not Applicable]	0	[Not Available]	[Not Available]	[Not Available]	[Not Applicable]
C656375B-6B63-4728-A126-DBD746A1F437	TCGA-VQ-A924	41752	Stomach, Intestinal Adenocarcinoma, Tubular Type	G2	NO	YES	MALE	-25351	[Not Available]	[Not Available]	Sao Paulo	Barretos	No	No	2008	YES	27	0	R0	6th	T3	N0	M0	Stage II	Dead	[Not Available]	1686	WITH TUMOR	Stomach Cancer	NO	NO	NO	[Not Available]	NO	Progressive Disease	YES	69	Antrum/Distal	[Not Available]	No	[Not Applicable]	[Not Applicable]	[Not Applicable]	[Not Applicable]	0	[Not Available]	[Not Available]	[Not Available]	[Not Applicable]
012921DA-962C-462C-9C36-D0F21B23C028	TCGA-VQ-A925	41751	Stomach, Intestinal Adenocarcinoma, Tubular Type	G2	NO	YES	MALE	-24230	WHITE	[Not Available]	Sao Paulo	Barretos	No	No	2012	YES	6	6	R2	7th	T3	N2	M0	Stage IIIA	Dead	[Not Available]	138	WITH TUMOR	Stomach Cancer	NO	NO	NO	[Not Available]	NO	Progressive Disease	NO	66	Antrum/Distal	[Not Available]	No	[Not Applicable]	[Not Applicable]	[Not Applicable]	[Not Applicable]	0	[Not Available]	[Not Available]	[Not Available]	[Not Applicable]
76A4E24E-E645-47C5-836A-6A029E97A4C8	TCGA-VQ-A927	41752	Stomach, Adenocarcinoma, Diffuse Type	G1	NO	YES	MALE	-29676	WHITE	[Not Available]	Sao Paulo	Barretos	No	No	2013	YES	27	27	R1	7th	T3	N3	M0	Stage IIIB	Dead	[Not Available]	200	WITH TUMOR	[Not Available]	NO	NO	NO	[Not Available]	NO	Stable Disease	NO	81	Fundus/Body	[Not Available]	No	[Not Applicable]	[Not Applicable]	[Not Applicable]	[Not Applicable]	0	[Not Available]	[Not Available]	[Not Available]	[Not Applicable]
43B7A790-35A2-4786-B375-C3847D2AEC62	TCGA-VQ-A928	41751	Stomach, Intestinal Adenocarcinoma, Papillary Type	G2	NO	YES	MALE	-18058	WHITE	[Not Available]	Sao Paulo	Barretos	No	No	2010	YES	81	32	R0	6th	T3	N3	M0	Stage IV	Dead	[Not Available]	174	WITH TUMOR	Stomach Cancer	NO	NO	NO	[Not Available]	NO	Progressive Disease	YES	49	Fundus/Body	[Not Available]	No	[Not Applicable]	[Not Applicable]	[Not Applicable]	[Not Applicable]	0	[Not Available]	[Not Available]	[Not Available]	[Not Applicable]
ABA9439A-EA8D-404F-9FAF-EB71A306684D	TCGA-VQ-A92D	41751	Stomach, Intestinal Adenocarcinoma, Tubular Type	G2	NO	YES	MALE	-24595	WHITE	[Not Available]	Sao Paulo	Barretos	No	No	2009	YES	28	0	R0	6th	T2b	N0	M0	Stage IB	Alive	1683	[Not Applicable]	TUMOR FREE	[Not Available]	NO	NO	NO	[Not Available]	NO	Complete Remission/Response	NO	67	Cardia/Proximal	[Not Available]	No	[Not Applicable]	[Not Applicable]	[Not Applicable]	[Not Applicable]	0	[Not Available]	[Not Available]	[Not Available]	[Not Applicable]
E12D142E-7339-48FC-B17A-9E311B65327F	TCGA-VQ-A94O	41871	Stomach, Intestinal Adenocarcinoma, Not Otherwise Specified (NOS)	G2	NO	YES	MALE	-27306	BLACK OR AFRICAN AMERICAN	[Not Available]	Sao Paulo	Barretos	No	No	2012	YES	67	18	R0	7th	T4a	N3	M0	Stage IIIC	Dead	[Not Available]	640	WITH TUMOR	Stomach Cancer	NO	NO	NO	[Not Available]	NO	Progressive Disease	YES	74	Antrum/Distal	[Not Available]	No	[Not Applicable]	[Not Applicable]	[Not Applicable]	[Not Applicable]	0	[Not Available]	[Not Available]	[Not Available]	[Not Applicable]
A205522F-2DF0-4829-B86F-FA43C76C39CC	TCGA-VQ-A94P	41871	Stomach Adenocarcinoma, Signet Ring Type	GX	NO	YES	MALE	-21022	WHITE	[Not Available]	Sao Paulo	Barretos	No	No	2011	[Not Available]	[Not Available]	[Not Available]	R2	7th	T4	NX	MX	[Discrepancy]	Dead	[Not Available]	81	WITH TUMOR	Stomach Cancer	NO	NO	NO	[Not Available]	NO	Progressive Disease	NO	57	Fundus/Body	[Not Available]	No	[Not Applicable]	[Not Applicable]	[Not Applicable]	[Not Applicable]	0	[Not Available]	[Not Available]	[Not Available]	[Not Applicable]
95EDFABE-0B35-4CDD-AED4-E2234D806F35	TCGA-VQ-A94R	41871	Stomach, Intestinal Adenocarcinoma, Not Otherwise Specified (NOS)	G2	NO	YES	MALE	-23246	WHITE	[Not Available]	Sao Paulo	Barretos	No	No	2010	YES	32	6	R0	7th	T4a	N2	M0	[Discrepancy]	Dead	[Not Available]	1294	WITH TUMOR	Stomach Cancer	NO	NO	NO	[Not Available]	YES	Progressive Disease	YES	63	Antrum/Distal	[Not Available]	No	[Not Applicable]	[Not Applicable]	[Not Applicable]	[Not Applicable]	0	[Not Available]	[Not Available]	[Not Available]	[Not Applicable]
E6DAA4FA-DCF7-4698-B13F-FDFA4EDA6943	TCGA-VQ-A94T	41877	Stomach, Adenocarcinoma, Diffuse Type	G3	NO	YES	MALE	-26702	[Not Available]	[Not Available]	Sao Paulo	Barretos	No	No	2011	YES	33	9	R0	6th	T3	N2	M0	Stage IIIB	Dead	[Not Available]	342	WITH TUMOR	[Not Available]	NO	NO	NO	[Not Available]	NO	Progressive Disease	YES	73	Cardia/Proximal	[Not Available]	No	[Not Applicable]	[Not Applicable]	[Not Applicable]	[Not Applicable]	0	[Not Available]	[Not Available]	[Not Available]	[Not Applicable]
A0402DE7-08AE-4528-9E77-289295AD8EF8	TCGA-VQ-A94U	41871	Stomach Adenocarcinoma, Signet Ring Type	G3	NO	YES	MALE	-25925	WHITE	[Not Available]	Sao Paulo	Barretos	Yes, History of Prior Malignancy	No	2012	YES	40	0	R0	7th	T4a	N0	M0	Stage IIB	Alive	468	[Not Applicable]	TUMOR FREE	[Not Available]	NO	NO	NO	[Not Available]	YES	Complete Remission/Response	NO	70	Antrum/Distal	[Not Available]	No	[Not Applicable]	[Not Applicable]	[Not Applicable]	[Not Applicable]	0	[Not Available]	[Not Available]	[Not Available]	[Not Applicable]
FB143117-C3AD-4F4B-8F39-7586279E8EAA	TCGA-VQ-AA64	41877	Stomach, Intestinal Adenocarcinoma, Not Otherwise Specified (NOS)	G2	NO	YES	MALE	-25109	WHITE	[Not Available]	Sao Paulo	Barretos	No	No	2011	YES	34	6	R0	7th	T3	N2	M0	Stage IIIB	Dead	[Not Available]	560	WITH TUMOR	Stomach Cancer	NO	NO	YES	1	YES	[Not Available]	[Not Available]	68	Cardia/Proximal	[Not Available]	No	[Not Applicable]	[Not Applicable]	[Not Applicable]	[Not Applicable]	0	[Not Available]	[Not Available]	[Not Available]	[Not Applicable]
3FF9B46B-325F-4655-AB40-953154753DAE	TCGA-VQ-AA68	41891	Stomach, Intestinal Adenocarcinoma, Tubular Type	G2	NO	YES	FEMALE	-19304	WHITE	[Not Available]	Sao Paulo	Barretos	No	No	2011	YES	27	21	R0	7th	T4a	N3	M0	Stage IIIC	Alive	1219	[Not Applicable]	TUMOR FREE	[Not Available]	NO	NO	NO	[Not Available]	YES	Complete Remission/Response	NO	52	Gastroesophageal Junction	[Not Available]	No	[Not Applicable]	[Not Applicable]	[Not Applicable]	[Not Applicable]	0	[Not Available]	[Not Available]	[Not Available]	[Not Applicable]
46874009-4B32-43FF-A36A-236A3CA28FEF	TCGA-VQ-AA69	41871	Stomach, Intestinal Adenocarcinoma, Not Otherwise Specified (NOS)	G2	NO	YES	MALE	-13087	WHITE	[Not Available]	Sao Paulo	Barretos	No	No	2011	YES	37	6	R0	7th	T3	N2	M0	Stage IIIA	Alive	542	[Not Applicable]	TUMOR FREE	[Not Available]	NO	NO	NO	[Not Available]	YES	Complete Remission/Response	NO	35	Gastroesophageal Junction	[Not Available]	No	[Not Applicable]	[Not Applicable]	[Not Applicable]	[Not Applicable]	0	[Not Available]	[Not Available]	[Not Available]	[Not Applicable]
EB7E9AAD-95D3-4EFC-A706-E2C986D17055	TCGA-VQ-AA6A	41877	Stomach, Intestinal Adenocarcinoma, Not Otherwise Specified (NOS)	G2	NO	YES	MALE	-20764	WHITE	[Not Available]	Sao Paulo	Barretos	No	No	2012	YES	26	8	R0	7th	T4	N3a	M0	Stage IIIC	Alive	848	[Not Applicable]	TUMOR FREE	[Not Available]	NO	NO	NO	[Not Available]	YES	Complete Remission/Response	NO	56	Gastroesophageal Junction	[Not Available]	No	[Not Applicable]	[Not Applicable]	[Not Applicable]	[Not Applicable]	0	[Not Available]	[Not Available]	[Not Available]	[Not Applicable]
40CB6F49-3D68-45DC-9BFA-B4D724DE7DFE	TCGA-VQ-AA6B	41891	Stomach, Intestinal Adenocarcinoma, Not Otherwise Specified (NOS)	G2	NO	YES	MALE	-17852	WHITE	[Not Available]	Sao Paulo	Barretos	No	No	2012	YES	39	5	R0	7th	T3	N2	M0	Stage IIIB	Alive	793	[Not Applicable]	TUMOR FREE	[Not Available]	NO	NO	YES	1	YES	Complete Remission/Response	NO	48	Gastroesophageal Junction	[Not Available]	Yes	[Not Applicable]	[Not Applicable]	[Not Applicable]	[Not Applicable]	0	[Not Available]	[Not Available]	[Not Available]	[Not Applicable]
5779F7A7-05D7-4972-BD4F-AACB32420510	TCGA-VQ-AA6D	41891	Stomach, Intestinal Adenocarcinoma, Tubular Type	G2	NO	YES	FEMALE	-19090	[Not Available]	[Not Available]	Sao Paulo	Barretos	No	No	2013	YES	36	2	R0	7th	T4a	N1	M0	Stage IIIA	Alive	521	[Not Applicable]	TUMOR FREE	[Not Available]	NO	NO	NO	[Not Available]	YES	Complete Remission/Response	NO	52	Antrum/Distal	[Not Available]	No	[Not Applicable]	[Not Applicable]	[Not Applicable]	[Not Applicable]	0	[Not Available]	[Not Available]	[Not Available]	[Not Applicable]
DCCD3854-8865-4452-9F1C-97283509B553	TCGA-VQ-AA6F	41891	Stomach, Intestinal Adenocarcinoma, Not Otherwise Specified (NOS)	G2	NO	YES	MALE	-21170	WHITE	[Not Available]	Sao Paulo	Barretos	No	No	2010	YES	14	1	R0	7th	T3	N1	M0	Stage IIB	Alive	1646	[Not Applicable]	TUMOR FREE	[Not Available]	NO	NO	NO	[Not Available]	YES	Progressive Disease	YES	57	Cardia/Proximal	[Not Available]	No	[Not Applicable]	[Not Applicable]	[Not Applicable]	[Not Applicable]	0	[Not Available]	[Not Available]	[Not Available]	[Not Applicable]
A3F03A0A-F251-4588-97BC-3403597A35AD	TCGA-VQ-AA6G	41891	Stomach, Intestinal Adenocarcinoma, Not Otherwise Specified (NOS)	G2	NO	YES	MALE	-25091	WHITE	[Not Available]	Sao Paulo	Barretos	No	No	2011	YES	19	0	R0	7th	T3	N0	M0	Stage IIA	Dead	[Not Available]	792	WITH TUMOR	Stomach Cancer	NO	NO	NO	[Not Available]	NO	Progressive Disease	YES	68	Cardia/Proximal	[Not Available]	No	[Not Applicable]	[Not Applicable]	[Not Applicable]	[Not Applicable]	0	[Not Available]	[Not Available]	[Not Available]	[Not Applicable]
3CCBE7C7-C779-4A98-B495-FF020D3E9E55	TCGA-VQ-AA6I	41891	Stomach, Intestinal Adenocarcinoma, Not Otherwise Specified (NOS)	G3	NO	YES	MALE	-25091	WHITE	[Not Available]	Sao Paulo	Barretos	No	No	2012	YES	16	9	R0	7th	T3	N3	M0	Stage IIIB	Dead	[Not Available]	491	WITH TUMOR	Stomach Cancer	NO	NO	NO	[Not Available]	NO	Progressive Disease	YES	68	Gastroesophageal Junction	[Not Available]	No	[Not Applicable]	[Not Applicable]	[Not Applicable]	[Not Applicable]	0	[Not Available]	[Not Available]	[Not Available]	[Not Applicable]
A267DDB4-B2D9-4292-B120-6E13E70D01F8	TCGA-VQ-AA6J	41892	Stomach, Intestinal Adenocarcinoma, Not Otherwise Specified (NOS)	G3	NO	YES	MALE	-27506	BLACK OR AFRICAN AMERICAN	[Not Available]	Sao Paulo	Barretos	No	No	2012	YES	27	3	R0	7th	T4a	N2	M0	Stage IIIB	Alive	642	[Not Applicable]	TUMOR FREE	[Not Available]	NO	NO	YES	2	NO	Complete Remission/Response	NO	75	Cardia/Proximal	[Not Available]	No	[Not Applicable]	[Not Applicable]	[Not Applicable]	[Not Applicable]	0	[Not Available]	[Not Available]	[Not Available]	[Not Applicable]
83A0F9EF-4BF0-4EFE-8713-F8B6AB4F5773	TCGA-VQ-AA6K	41877	Stomach Adenocarcinoma, Signet Ring Type	G3	NO	YES	MALE	-21901	WHITE	[Not Available]	Sao Paulo	Barretos	No	No	2012	YES	21	10	R1	6th	T4a	N3a	M0	Stage IIIC	Dead	[Not Available]	378	WITH TUMOR	Stomach Cancer	NO	NO	NO	[Not Available]	YES	Progressive Disease	YES	59	Cardia/Proximal	[Not Available]	No	[Not Applicable]	[Not Applicable]	[Not Applicable]	[Not Applicable]	0	[Not Available]	[Not Available]	[Not Available]	[Not Applicable]
9130C730-B0BC-4D3A-9EE1-09BF43D9BD67	TCGA-ZA-A8F6	41689	Stomach, Intestinal Adenocarcinoma, Not Otherwise Specified (NOS)	G2	YES	NO	MALE	-26122	WHITE	NOT HISPANIC OR LATINO	georgia	Savannah	No	No	2013	YES	7	0	R0	7th	T2	N0	MX	Stage IB	Alive	128	[Not Applicable]	[Not Available]	[Not Available]	YES	YES	NO	[Not Available]	NO	[Not Available]	NO	71	Antrum/Distal	Proton Pump Inhibitors	No	[Not Applicable]	[Not Applicable]	[Not Applicable]	[Not Applicable]	0	[Not Available]	[Not Available]	[Not Available]	[Not Applicable]
F76122F7-343A-4345-9FB6-E46AD0B75CB0	TCGA-ZQ-A9CR	41759	Stomach, Intestinal Adenocarcinoma, Tubular Type	G3	NO	YES	FEMALE	-29107	WHITE	NOT HISPANIC OR LATINO	Scotland	Dundee	No	No	2013	YES	13	9	R0	7th	T4a	N3	MX	Stage IIIC	Dead	[Not Available]	24	[Not Available]	[Not Available]	NO	YES	[Not Available]	[Not Available]	NO	[Not Available]	NO	79	Antrum/Distal	Proton Pump Inhibitors	No	[Not Applicable]	[Not Applicable]	[Not Applicable]	[Not Applicable]	0	[Not Available]	[Not Available]	[Not Available]	[Not Applicable]
[truncated: 15 more columns]
